# Supplementary material for: The Impacts of Sortase A and the 4′-Phosphopantetheinyl Transferase Homolog Sfp on Streptococcus mutans Extracellular Membrane Vesicle Biogenesis
Source: Front Microbiol. 2020 Oct 26;11:570219. doi: 10.3389/fmicb.2020.570219 (PMC7649765; doi:10.3389/fmicb.2020.570219)
Supplement: Supplementary file 1 [file Table_1.xlsx]

## Sheet: Sheet1
Supplemental table 1. Proteins detected in CM and EMVs.
WT EMVS vs. WT CM
						Total Unique Peptide Count									Percent Coverage
							WT Membrane				WT Vesicles					WT Membrane				WT Vesicles
#	Identified Proteins	Accession Number	Molecular Weight	p-value	Fold Change	Quantitative Profile	R1	R2	R3	R4	R1	R2	R3	R4	Quantitative Profile	R1	R2	R3	R4	R1	R2	R3	R4
1	levansucrase [Streptococcus mutans]	AMF86409.1	87 kDa	0.00054	160	WT Membrane low, WT Vesicles high	24	20	22	22	61	63	71	50	WT Membrane low, WT Vesicles high	0.496	0.433	0.508	0.491	0.779	0.786	0.738	0.716
2.1	glucosyltransferase [Streptococcus mutans]	AMF85466.1	163 kDa	0.011	31	WT Membrane low, WT Vesicles high	62	56	57	61	127	116	150	84	WT Membrane low, WT Vesicles high	0.536	0.531	0.524	0.528	0.766	0.782	0.736	0.648
2.2	glucosyltransferase [Streptococcus mutans]	AMF85467.1	166 kDa	0.017	18	WT Membrane low, WT Vesicles high	64	58	58	66	121	112	137	84	WT Membrane low, WT Vesicles high	0.512	0.508	0.528	0.549	0.769	0.766	0.749	0.683
3	glyceraldehyde-3-phosphate dehydrogenase [Streptococcus mutans]	AMF86022.1	36 kDa	0.00031	0.3	WT Membrane high, WT Vesicles low	32	26	25	31	26	25	35	13	WT Membrane high, WT Vesicles low	0.81	0.774	0.736	0.774	0.849	0.801	0.733	0.611
4	enolase [Streptococcus mutans]	AMF85264.1	47 kDa	< 0.00010	0.2	WT Membrane high, WT Vesicles low	47	39	35	42	23	25	26	18	WT Membrane high, WT Vesicles low	0.944	0.898	0.898	0.935	0.688	0.722	0.692	0.644
5	autolysin [Streptococcus mutans]	AMF85735.1	107 kDa	0.0025	75	WT Membrane low, WT Vesicles high	11	14	11	16	58	61	63	48	WT Membrane low, WT Vesicles high	0.174	0.233	0.18	0.276	0.727	0.8	0.649	0.727
6	glucan-binding protein [Streptococcus mutans]	AMF86686.1	63 kDa	0.0091	120	WT Membrane low, WT Vesicles high	8	9	9	12	56	54	64	43	WT Membrane low, WT Vesicles high	0.229	0.24	0.234	0.295	0.762	0.778	0.766	0.707
7	alcohol dehydrogenase [Streptococcus mutans]	AMF86175.1	97 kDa	< 0.00010	0.1	WT Membrane high, WT Vesicles low	71	56	56	63	24	28	27	22	WT Membrane high, WT Vesicles low	0.872	0.81	0.825	0.853	0.478	0.555	0.335	0.477
8	elongation factor Tu [Streptococcus mutans]	AMF85715.1	44 kDa	0.011	0.5	WT Membrane high, WT Vesicles low	27	25	26	27	20	23	24	14	WT Membrane high, WT Vesicles low	0.799	0.817	0.854	0.854	0.533	0.739	0.497	0.447
9	phosphoenolpyruvate-protein phosphotransferase [Streptococcus mutans]	AMF85747.1	63 kDa	0.0071	0.6	WT Membrane high, WT Vesicles low	40	40	40	42	24	27	28	20	WT Membrane high, WT Vesicles low	0.827	0.815	0.815	0.815	0.612	0.749	0.652	0.579
10	elongation factor G [Streptococcus mutans]	AMF86023.1	77 kDa	0.084	0.7	[]	53	43	42	44	30	35	35	26	[]	0.831	0.797	0.791	0.807	0.619	0.675	0.535	0.563
11	formate acetyltransferase [Streptococcus mutans]	AMF85987.1	88 kDa	0.09	0.7	[]	58	45	47	50	34	39	38	30	[]	0.821	0.715	0.733	0.761	0.594	0.686	0.505	0.545
12	peptidoglycan hydrolase [Streptococcus mutans]	AMF86264.1	45 kDa	0.0011	83	WT Membrane low, WT Vesicles high	5	3	5	5	9	9	17	6	WT Membrane low, WT Vesicles high	0.339	0.183	0.339	0.258	0.445	0.464	0.541	0.371
13	phosphoglycerate kinase [Streptococcus mutans]	AMF86021.1	42 kDa	0.84	1.1	[]	44	38	39	41	39	35	38	28	[]	0.844	0.804	0.814	0.824	0.905	0.874	0.754	0.784
14	DNA-directed RNA polymerase subunit beta' [Streptococcus mutans]	AMF86449.1	135 kDa	< 0.00010	0.2	WT Membrane high, WT Vesicles low	85	77	80	83	10	27	24	16	WT Membrane high, WT Vesicles low	0.733	0.701	0.706	0.73	0.11	0.299	0.222	0.186
15	molecular chaperone GroEL [Streptococcus mutans]	AMF86481.1	57 kDa	< 0.00010	0.2	WT Membrane high, WT Vesicles low	54	44	42	45	16	21	25	10	WT Membrane high, WT Vesicles low	0.895	0.817	0.825	0.843	0.411	0.528	0.511	0.28
16	triose-phosphate isomerase [Streptococcus mutans]	AMF85714.1	27 kDa	0.00037	0.4	WT Membrane high, WT Vesicles low	18	16	15	17	13	14	15	8	WT Membrane high, WT Vesicles low	0.841	0.778	0.766	0.778	0.683	0.853	0.623	0.556
17	DNA-directed RNA polymerase subunit beta [Streptococcus mutans]	AMF86448.1	133 kDa	< 0.00010	0.2	WT Membrane high, WT Vesicles low	64	55	53	57	11	17	22	6	WT Membrane high, WT Vesicles low	0.704	0.647	0.646	0.667	0.127	0.215	0.164	0.11
18	phosphoglycerate mutase [Streptococcus mutans]	AMF85816.1	26 kDa	< 0.00010	0.1	WT Membrane high, WT Vesicles low	26	23	22	24	9	10	12	6	WT Membrane high, WT Vesicles low	0.87	0.87	0.857	0.87	0.509	0.522	0.596	0.396
19	pyruvate kinase [Streptococcus mutans]	AMF85314.1	54 kDa	0.00085	0.3	WT Membrane high, WT Vesicles low	37	27	29	32	14	15	20	13	WT Membrane high, WT Vesicles low	0.77	0.75	0.75	0.764	0.384	0.4	0.396	0.454
20	ATP-dependent 6-phosphofructokinase [Streptococcus mutans]	AMF85313.1	36 kDa	0.089	0.6	[]	23	20	18	21	13	15	18	11	[]	0.852	0.792	0.78	0.843	0.534	0.534	0.588	0.472
21	glucose-6-phosphate isomerase [Streptococcus mutans]	AMF86067.1	49 kDa	< 0.00010	0.2	WT Membrane high, WT Vesicles low	36	31	32	32	12	14	14	13	WT Membrane high, WT Vesicles low	0.715	0.688	0.688	0.688	0.506	0.608	0.321	0.559
22	L-lactate dehydrogenase [Streptococcus mutans]	AMF85378.1	35 kDa	0.00018	0.2	WT Membrane high, WT Vesicles low	18	15	14	16	11	11	11	5	WT Membrane high, WT Vesicles low	0.604	0.534	0.515	0.534	0.509	0.415	0.308	0.201
23	phosphoglucomutase [Streptococcus mutans]	AMF85409.1	63 kDa	< 0.00010	0.4	WT Membrane high, WT Vesicles low	40	42	37	42	20	19	22	17	WT Membrane high, WT Vesicles low	0.772	0.795	0.772	0.795	0.496	0.496	0.422	0.494
24	glucosyltransferase [Streptococcus mutans]	AMF85549.1	163 kDa	0.013	9.6	WT Membrane low, WT Vesicles high	17	18	24	17	53	55	55	34	WT Membrane low, WT Vesicles high	0.218	0.274	0.354	0.222	0.46	0.494	0.38	0.352
25	glyceraldehyde-3-phosphate dehydrogenase [Streptococcus mutans]	AMF85746.1	51 kDa	0.00078	0.5	WT Membrane high, WT Vesicles low	36	31	30	33	16	20	16	19	WT Membrane high, WT Vesicles low	0.806	0.693	0.676	0.779	0.573	0.655	0.497	0.632
26	3-oxoacyl-ACP synthase [Streptococcus mutans]	AMF86630.1	44 kDa	0.023	0.6	WT Membrane high, WT Vesicles low	29	27	26	25	15	18	19	14	WT Membrane high, WT Vesicles low	0.9	0.873	0.854	0.871	0.607	0.746	0.7	0.605
27	30S ribosomal protein S2 [Streptococcus mutans]	AMF86405.1	29 kDa	0.22	0.7	[]	25	21	21	25	13	15	19	11	[]	0.843	0.751	0.751	0.843	0.705	0.709	0.716	0.479
28	ketol-acid reductoisomerase [Streptococcus mutans]	AMF86134.1	37 kDa	0.29	0.7	[]	25	17	18	23	15	16	20	10	[]	0.688	0.515	0.526	0.624	0.491	0.538	0.526	0.406
29	signal peptide protein [Streptococcus mutans]	AMF86234.1	64 kDa	0.012	15	WT Membrane low, WT Vesicles high	7	10	13	9	28	29	29	25	WT Membrane low, WT Vesicles high	0.199	0.221	0.322	0.176	0.552	0.581	0.51	0.474
30	phosphoenolpyruvate carboxylase [Streptococcus mutans]	AMF85717.1	104 kDa	< 0.00010	0.1	WT Membrane high, WT Vesicles low	50	46	48	48	6	12	6	7	WT Membrane high, WT Vesicles low	0.659	0.585	0.615	0.633	0.111	0.204	0.0673	0.132
31	leucine--tRNA ligase [Streptococcus mutans]	AMF86490.1	94 kDa	< 0.00010	0.5	WT Membrane high, WT Vesicles low	44	43	40	43	22	28	14	22	WT Membrane high, WT Vesicles low	0.653	0.669	0.634	0.642	0.424	0.52	0.274	0.438
32	phenylalanine--tRNA ligase subunit beta [Streptococcus mutans]	AMF85051.1	87 kDa	< 0.00010	0.1	WT Membrane high, WT Vesicles low	47	41	39	40	3	17	7	9	WT Membrane high, WT Vesicles low	0.643	0.643	0.638	0.617	0.0412	0.31	0.0799	0.176
33	isoleucine--tRNA ligase [Streptococcus mutans]	AMF85847.1	106 kDa	< 0.00010	0.1	WT Membrane high, WT Vesicles low	45	45	44	42	5	10	6	5	WT Membrane high, WT Vesicles low	0.633	0.646	0.588	0.577	0.0785	0.163	0.0935	0.0946
34	ribonucleotide-diphosphate reductase subunit alpha [Streptococcus mutans]	AMF85754.1	81 kDa	0.00021	0.5	WT Membrane high, WT Vesicles low	40	41	44	44	20	23	17	16	WT Membrane high, WT Vesicles low	0.702	0.708	0.712	0.719	0.406	0.414	0.302	0.337
35	50S ribosomal protein L5 [Streptococcus mutans]	AMF86424.1	20 kDa	0.45	0.8	[]	23	16	15	19	9	12	14	11	[]	0.767	0.717	0.717	0.739	0.528	0.672	0.739	0.633
36	hypothetical protein APQ13_02700 [Streptococcus mutans]	AMF85372.1	37 kDa	0.035	0.3	WT Membrane high, WT Vesicles low	28	23	21	22	10	14	12	9	WT Membrane high, WT Vesicles low	0.719	0.65	0.599	0.659	0.441	0.547	0.367	0.41
37	glutamine synthetase [Streptococcus mutans]	AMF86018.1	50 kDa	< 0.00010	0.3	WT Membrane high, WT Vesicles low	33	27	27	30	12	18	10	14	WT Membrane high, WT Vesicles low	0.65	0.656	0.629	0.629	0.402	0.54	0.194	0.433
38	cell division protein FtsH [Streptococcus mutans]	AMF86268.1	72 kDa	< 0.00010	0	WT Membrane high, WT Vesicles low	42	37	35	39	0	0	0	0	WT Membrane high, WT Vesicles low	0.627	0.607	0.587	0.627	0	0	0	0
39	hypothetical protein APQ13_04950 [Streptococcus mutans]	AMF85804.1	170 kDa	0.037	24	WT Membrane low, WT Vesicles high	6	4	9	6	37	34	51	24	WT Membrane low, WT Vesicles high	0.0766	0.0485	0.126	0.0792	0.37	0.347	0.346	0.266
40	penicillin-binding protein [Streptococcus mutans]	AMF85932.1	82 kDa	0.76	0.9	[]	33	32	29	30	19	23	20	12	[]	0.545	0.509	0.486	0.501	0.402	0.509	0.315	0.307
41	sugar ABC transporter substrate-binding protein [Streptococcus mutans]	AMF84999.1	45 kDa	0.0011	0.2	WT Membrane high, WT Vesicles low	27	25	22	23	6	9	8	8	WT Membrane high, WT Vesicles low	0.639	0.619	0.602	0.619	0.178	0.364	0.26	0.349
42	serine protease [Streptococcus mutans]	AMF86282.1	43 kDa	< 0.00010	0.1	WT Membrane high, WT Vesicles low	30	22	22	22	5	7	8	5	WT Membrane high, WT Vesicles low	0.622	0.547	0.547	0.547	0.199	0.264	0.221	0.177
43	ATP synthase subunit beta [Streptococcus mutans]	AMF85034.1	51 kDa	< 0.00010	0.004	WT Membrane high, WT Vesicles low	37	36	34	38	0	2	0	0	WT Membrane high, WT Vesicles low	0.882	0.835	0.829	0.863	0	0.0726	0	0
44	protease [Streptococcus mutans]	AMF85772.1	36 kDa	0.051	0.5	[]	27	20	18	20	11	13	14	13	[]	0.616	0.574	0.489	0.538	0.324	0.42	0.396	0.396
45	valine--tRNA ligase [Streptococcus mutans]	AMF86618.1	101 kDa	0.29	0.7	[]	33	31	35	32	14	22	21	16	[]	0.438	0.482	0.512	0.515	0.275	0.297	0.291	0.255
46	formate--tetrahydrofolate ligase [Streptococcus mutans]	AMF85413.1	60 kDa	< 0.00010	0.1	WT Membrane high, WT Vesicles low	36	31	27	35	7	12	7	3	WT Membrane high, WT Vesicles low	0.701	0.664	0.64	0.719	0.158	0.29	0.14	0.0701
47	30S ribosomal protein S3 [Streptococcus mutans]	AMF86418.1	24 kDa	0.49	0.8	[]	22	14	13	16	10	9	16	8	[]	0.705	0.594	0.512	0.664	0.581	0.521	0.774	0.475
48	preprotein translocase subunit SecA [Streptococcus mutans]	AMF86568.1	95 kDa	< 0.00010	0.003	WT Membrane high, WT Vesicles low	46	42	35	42	0	0	0	1	WT Membrane high, WT Vesicles low	0.673	0.598	0.559	0.625	0	0	0	0.0226
49	dihydroxy-acid dehydratase [Streptococcus mutans]	AMF86312.1	61 kDa	< 0.00010	0.1	WT Membrane high, WT Vesicles low	23	22	22	21	5	6	4	3	WT Membrane high, WT Vesicles low	0.741	0.655	0.671	0.646	0.133	0.17	0.103	0.112
50	branched-chain amino acid ABC transporter substrate-binding protein [Streptococcus mutans]	AMF84913.1	41 kDa	0.16	0.6	[]	21	17	18	16	12	14	15	10	[]	0.597	0.574	0.577	0.526	0.567	0.574	0.538	0.418
51	phosphoglycerate dehydrogenase [Streptococcus mutans]	AMF84929.1	43 kDa	< 0.00010	0.04	WT Membrane high, WT Vesicles low	31	30	30	33	2	5	3	1	WT Membrane high, WT Vesicles low	0.812	0.812	0.779	0.837	0.0509	0.155	0.0585	0.0305
52	50S ribosomal protein L1 [Streptococcus mutans]	AMF84950.1	24 kDa	0.53	0.8	[]	16	10	10	12	8	11	14	5	[]	0.624	0.52	0.52	0.594	0.38	0.541	0.502	0.275
53	fructose-bisphosphate aldolase [Streptococcus mutans]	AMF86207.1	31 kDa	0.016	0.5	WT Membrane high, WT Vesicles low	13	13	12	13	16	14	16	8	WT Membrane high, WT Vesicles low	0.58	0.58	0.532	0.58	0.635	0.56	0.512	0.433
54	glutamyl-tRNA amidotransferase [Streptococcus mutans]	AMF86583.1	53 kDa	0.0044	0.5	WT Membrane high, WT Vesicles low	25	20	20	20	9	14	14	9	WT Membrane high, WT Vesicles low	0.614	0.579	0.579	0.579	0.273	0.379	0.249	0.291
55	2-nitropropane dioxygenase [Streptococcus mutans]	AMF86627.1	34 kDa	< 0.00010	0.1	WT Membrane high, WT Vesicles low	21	17	19	20	3	5	5	4	WT Membrane high, WT Vesicles low	0.829	0.773	0.773	0.779	0.159	0.221	0.212	0.178
56	adenylate kinase [Streptococcus mutans]	AMF86433.1	24 kDa	0.0004	0.2	WT Membrane high, WT Vesicles low	21	20	20	21	6	6	8	5	WT Membrane high, WT Vesicles low	0.792	0.769	0.774	0.792	0.387	0.401	0.453	0.354
57	elongation factor Ts [Streptococcus mutans]	AMF86406.1	38 kDa	0.054	2.6	[]	15	14	12	14	14	14	15	9	[]	0.629	0.569	0.52	0.569	0.569	0.569	0.489	0.425
58	transketolase [Streptococcus mutans]	AMF86083.1	71 kDa	0.042	0.6	[]	31	27	29	30	16	19	16	12	[]	0.805	0.698	0.743	0.745	0.339	0.426	0.296	0.281
59	50S ribosomal protein L2 [Streptococcus mutans]	AMF86415.1	30 kDa	0.011	0.4	WT Membrane high, WT Vesicles low	14	11	10	12	5	5	8	5	WT Membrane high, WT Vesicles low	0.531	0.448	0.448	0.451	0.321	0.321	0.437	0.321
60	alanine--tRNA ligase [Streptococcus mutans]	AMF85770.1	97 kDa	< 0.00010	0.3	WT Membrane high, WT Vesicles low	45	41	40	42	9	15	12	10	WT Membrane high, WT Vesicles low	0.55	0.49	0.528	0.463	0.157	0.283	0.173	0.194
61	maltose phosphorylase [Streptococcus mutans]	AMF86646.1	87 kDa	< 0.00010	0.2	WT Membrane high, WT Vesicles low	38	35	32	32	6	15	6	10	WT Membrane high, WT Vesicles low	0.571	0.55	0.544	0.533	0.136	0.314	0.0805	0.222
62	glutamyl-tRNA amidotransferase [Streptococcus mutans]	AMF86582.1	53 kDa	0.00069	0.5	WT Membrane high, WT Vesicles low	32	31	28	29	12	15	13	11	WT Membrane high, WT Vesicles low	0.643	0.633	0.59	0.607	0.387	0.434	0.301	0.357
63	dextranase [Streptococcus mutans]	AMF86396.1	100 kDa	0.006	13	WT Membrane low, WT Vesicles high	6	11	5	9	27	29	28	22	WT Membrane low, WT Vesicles high	0.113	0.181	0.081	0.141	0.426	0.491	0.383	0.385
64	50S ribosomal protein L4 [Streptococcus mutans]	AMF86413.1	22 kDa	0.0083	0.5	WT Membrane high, WT Vesicles low	10	10	10	10	8	9	9	7	WT Membrane high, WT Vesicles low	0.58	0.58	0.58	0.58	0.435	0.575	0.522	0.498
65	30S ribosomal protein S1 [Streptococcus mutans]	AMF85306.1	44 kDa	0.48	1.3	[]	20	16	15	16	17	16	22	7	[]	0.481	0.404	0.338	0.346	0.524	0.481	0.398	0.248
66	molecular chaperone DnaK [Streptococcus mutans]	AMF86218.1	65 kDa	< 0.00010	0.02	WT Membrane high, WT Vesicles low	36	35	33	36	0	2	2	0	WT Membrane high, WT Vesicles low	0.734	0.678	0.694	0.719	0	0.0425	0.0556	0
67	glucan phosphorylase [Streptococcus mutans]	AMF85027.1	91 kDa	< 0.00010	0.08	WT Membrane high, WT Vesicles low	44	34	34	39	3	7	3	6	WT Membrane high, WT Vesicles low	0.61	0.534	0.541	0.563	0.0526	0.148	0.0526	0.118
68	acetate kinase [Streptococcus mutans]	AMF86459.1	44 kDa	0.0013	0.4	WT Membrane high, WT Vesicles low	28	27	26	25	7	13	9	10	WT Membrane high, WT Vesicles low	0.797	0.767	0.724	0.757	0.226	0.464	0.276	0.373
69	phospho-2-dehydro-3-deoxyheptonate aldolase [Streptococcus mutans]	AMF86569.1	39 kDa	< 0.00010	0.09	WT Membrane high, WT Vesicles low	17	14	12	14	3	5	3	3	WT Membrane high, WT Vesicles low	0.759	0.695	0.616	0.695	0.154	0.297	0.157	0.218
70	ABC transporter substrate-binding protein [Streptococcus mutans]	AMF86115.1	60 kDa	0.014	0.3	WT Membrane high, WT Vesicles low	35	28	22	21	12	13	12	5	WT Membrane high, WT Vesicles low	0.69	0.537	0.508	0.514	0.29	0.291	0.253	0.128
71	30S ribosomal protein S5 [Streptococcus mutans]	AMF86429.1	17 kDa	0.2	0.7	[]	12	9	9	10	7	7	8	7	[]	0.665	0.518	0.518	0.518	0.463	0.463	0.567	0.463
72	adenylosuccinate synthetase [Streptococcus mutans]	AMF86104.1	47 kDa	0.0014	0.4	WT Membrane high, WT Vesicles low	22	21	19	20	7	12	13	8	WT Membrane high, WT Vesicles low	0.62	0.578	0.576	0.578	0.249	0.417	0.347	0.305
73	amino acid ABC transporter permease [Streptococcus mutans]	AMF85636.1	80 kDa	< 0.00010	0	WT Membrane high, WT Vesicles low	33	22	24	28	0	0	0	0	WT Membrane high, WT Vesicles low	0.453	0.364	0.401	0.422	0	0	0	0
74	50S ribosomal protein L3 [Streptococcus mutans]	AMF86412.1	22 kDa	0.0012	0.3	WT Membrane high, WT Vesicles low	13	9	8	10	3	5	8	5	WT Membrane high, WT Vesicles low	0.601	0.5	0.5	0.543	0.288	0.433	0.495	0.471
75	aminopeptidase [Streptococcus mutans]	AMF85362.1	97 kDa	< 0.00010	0.4	WT Membrane high, WT Vesicles low	42	39	39	36	9	19	8	10	WT Membrane high, WT Vesicles low	0.588	0.571	0.567	0.528	0.144	0.316	0.11	0.188
76	GMP synthetase [Streptococcus mutans]	AMF85420.1	57 kDa	0.0035	0.5	WT Membrane high, WT Vesicles low	35	32	32	34	10	16	13	13	WT Membrane high, WT Vesicles low	0.743	0.66	0.735	0.662	0.298	0.422	0.368	0.389
77	carbamoyl phosphate synthase large subunit [Streptococcus mutans]	AMF85588.1	116 kDa	< 0.00010	0.2	WT Membrane high, WT Vesicles low	42	40	43	45	1	14	8	5	WT Membrane high, WT Vesicles low	0.581	0.567	0.604	0.611	0.00944	0.21	0.0642	0.0878
78	glutamate synthase subunit alpha [Streptococcus mutans]	AMF86017.1	167 kDa	< 0.00010	0.04	WT Membrane high, WT Vesicles low	47	45	42	40	0	2	3	2	WT Membrane high, WT Vesicles low	0.496	0.47	0.438	0.419	0	0.0113	0.0246	0.0186
79	proline--tRNA ligase [Streptococcus mutans]	AMF86605.1	69 kDa	< 0.00010	0.3	WT Membrane high, WT Vesicles low	35	30	36	35	8	14	6	11	WT Membrane high, WT Vesicles low	0.69	0.636	0.729	0.672	0.188	0.341	0.104	0.312
80	methionine--tRNA ligase [Streptococcus mutans]	AMF84940.1	76 kDa	0.0001	0.3	WT Membrane high, WT Vesicles low	32	31	32	35	5	16	11	9	WT Membrane high, WT Vesicles low	0.556	0.565	0.522	0.544	0.0777	0.309	0.166	0.202
81	hypothetical protein APQ13_08855 [Streptococcus mutans]	AMF86502.1	21 kDa	< 0.00010	0	WT Membrane high, WT Vesicles low	22	19	18	19	0	0	0	0	WT Membrane high, WT Vesicles low	0.774	0.72	0.683	0.72	0	0	0	0
82	2-isopropylmalate synthase [Streptococcus mutans]	AMF85152.1	57 kDa	< 0.00010	0.2	WT Membrane high, WT Vesicles low	39	30	34	36	4	7	5	6	WT Membrane high, WT Vesicles low	0.643	0.583	0.641	0.635	0.117	0.225	0.0825	0.184
83	phosphotransacetylase [Streptococcus mutans]	AMF85440.1	36 kDa	0.00012	0.3	WT Membrane high, WT Vesicles low	20	17	17	18	5	8	9	5	WT Membrane high, WT Vesicles low	0.77	0.689	0.689	0.716	0.245	0.387	0.353	0.296
84	adenylosuccinate lyase [Streptococcus mutans]	AMF86237.1	49 kDa	0.0034	0.6	WT Membrane high, WT Vesicles low	21	15	16	17	12	20	11	11	WT Membrane high, WT Vesicles low	0.637	0.488	0.509	0.509	0.354	0.588	0.303	0.384
85	30S ribosomal protein S4 [Streptococcus mutans]	AMF86307.1	23 kDa	0.0026	0.5	WT Membrane high, WT Vesicles low	23	15	14	17	10	11	10	5	WT Membrane high, WT Vesicles low	0.66	0.576	0.542	0.552	0.611	0.611	0.34	0.374
86	NAD-dependent malic enzyme [Streptococcus mutans]	AMF86183.1	60 kDa	< 0.00010	0.2	WT Membrane high, WT Vesicles low	27	23	24	27	3	10	2	7	WT Membrane high, WT Vesicles low	0.633	0.609	0.637	0.637	0.0944	0.3	0.0667	0.215
87	succinate-semialdehyde dehydrogenase [Streptococcus mutans]	AMF86313.1	50 kDa	< 0.00010	0.2	WT Membrane high, WT Vesicles low	25	22	23	24	5	8	8	6	WT Membrane high, WT Vesicles low	0.67	0.668	0.701	0.736	0.162	0.303	0.21	0.227
88	endopeptidase [Streptococcus mutans]	AMF86402.1	72 kDa	< 0.00010	0.6	WT Membrane high, WT Vesicles low	28	25	26	26	10	16	6	9	WT Membrane high, WT Vesicles low	0.537	0.502	0.529	0.532	0.268	0.352	0.138	0.228
89	cysteine synthase [Streptococcus mutans]	AMF85909.1	32 kDa	0.39	0.8	[]	16	16	16	18	11	13	14	10	[]	0.675	0.675	0.675	0.711	0.601	0.666	0.503	0.558
90	inosine-5'-monophosphate dehydrogenase [Streptococcus mutans]	AMF86288.1	53 kDa	< 0.00010	0.07	WT Membrane high, WT Vesicles low	32	25	26	29	0	4	4	2	WT Membrane high, WT Vesicles low	0.811	0.722	0.744	0.777	0	0.11	0.0913	0.0588
91	GTP-binding protein TypA [Streptococcus mutans]	AMF85858.1	68 kDa	0.00041	0.5	WT Membrane high, WT Vesicles low	20	19	20	21	7	10	9	10	WT Membrane high, WT Vesicles low	0.417	0.401	0.427	0.428	0.148	0.246	0.147	0.248
92	nicotinate phosphoribosyltransferase [Streptococcus mutans]	AMF85935.1	55 kDa	0.0036	0.4	WT Membrane high, WT Vesicles low	26	22	23	22	8	12	14	7	WT Membrane high, WT Vesicles low	0.665	0.619	0.65	0.593	0.212	0.317	0.294	0.222
93	3-phosphoserine/phosphohydroxythreonine aminotransferase [Streptococcus mutans]	AMF84926.1	40 kDa	0.0089	0.5	WT Membrane high, WT Vesicles low	23	20	23	19	8	8	9	7	WT Membrane high, WT Vesicles low	0.736	0.733	0.802	0.7	0.331	0.322	0.256	0.295
94	threonine--tRNA ligase [Streptococcus mutans]	AMF84985.1	75 kDa	< 0.00010	0.1	WT Membrane high, WT Vesicles low	31	24	26	28	2	5	4	2	WT Membrane high, WT Vesicles low	0.673	0.586	0.587	0.556	0.0663	0.108	0.0801	0.0663
95	aspartate-semialdehyde dehydrogenase [Streptococcus mutans]	AMF85482.1	39 kDa	< 0.00010	0.09	WT Membrane high, WT Vesicles low	22	19	19	21	4	3	3	2	WT Membrane high, WT Vesicles low	0.793	0.701	0.729	0.729	0.19	0.106	0.165	0.106
96	amino acid ABC transporter substrate-binding protein [Streptococcus mutans]	AMF86491.1	30 kDa	0.00075	0.2	WT Membrane high, WT Vesicles low	23	19	16	16	3	7	5	5	WT Membrane high, WT Vesicles low	0.723	0.689	0.622	0.622	0.146	0.446	0.277	0.341
97	DNA-directed RNA polymerase subunit alpha [Streptococcus mutans]	AMF86438.1	35 kDa	0.00092	0.3	WT Membrane high, WT Vesicles low	22	22	23	24	2	7	6	5	WT Membrane high, WT Vesicles low	0.772	0.708	0.686	0.782	0.0577	0.365	0.186	0.183
98	aspartyl-tRNA synthetase [Streptococcus mutans]	AMF86580.1	66 kDa	< 0.00010	0.03	WT Membrane high, WT Vesicles low	29	25	23	23	1	3	2	0	WT Membrane high, WT Vesicles low	0.564	0.494	0.432	0.46	0.0154	0.0549	0.0377	0
99	peptide ABC transporter ATP-binding protein [Streptococcus mutans]	AMF86092.1	85 kDa	< 0.00010	0	WT Membrane high, WT Vesicles low	33	24	24	24	0	0	0	0	WT Membrane high, WT Vesicles low	0.462	0.395	0.391	0.422	0	0	0	0
100	translation initiation factor IF-2 [Streptococcus mutans]	AMF85969.1	102 kDa	< 0.00010	0.2	WT Membrane high, WT Vesicles low	28	26	24	31	5	9	6	4	WT Membrane high, WT Vesicles low	0.42	0.39	0.389	0.418	0.0895	0.15	0.0655	0.0699
101	RNA helicase [Streptococcus mutans]	AMF85803.1	59 kDa	< 0.00010	0.06	WT Membrane high, WT Vesicles low	22	22	20	23	0	3	3	2	WT Membrane high, WT Vesicles low	0.528	0.522	0.516	0.545	0	0.112	0.0522	0.0716
102	glycine betaine/L-proline ABC transporter ATP-binding protein [Streptococcus mutans]	AMF85423.1	45 kDa	< 0.00010	0.004	WT Membrane high, WT Vesicles low	24	21	23	24	0	1	0	0	WT Membrane high, WT Vesicles low	0.734	0.664	0.721	0.754	0	0.0597	0	0
103	glutamate--tRNA ligase [Streptococcus mutans]	AMF86049.1	56 kDa	< 0.00010	0.2	WT Membrane high, WT Vesicles low	36	28	29	35	3	7	8	6	WT Membrane high, WT Vesicles low	0.724	0.612	0.635	0.72	0.0928	0.247	0.155	0.198
104	threonine synthase [Streptococcus mutans]	AMF86229.1	54 kDa	< 0.00010	0.1	WT Membrane high, WT Vesicles low	23	26	26	26	3	6	5	2	WT Membrane high, WT Vesicles low	0.662	0.68	0.702	0.7	0.105	0.196	0.164	0.083
105	glutamine--fructose-6-phosphate aminotransferase [Streptococcus mutans]	AMF85317.1	65 kDa	< 0.00010	0.3	WT Membrane high, WT Vesicles low	23	24	26	24	8	9	8	4	WT Membrane high, WT Vesicles low	0.588	0.531	0.616	0.591	0.175	0.25	0.118	0.119
106	O-sialoglycoprotein endopeptidase [Streptococcus mutans]	AMF86492.1	31 kDa	0.017	0.3	WT Membrane high, WT Vesicles low	21	18	15	13	5	4	8	4	WT Membrane high, WT Vesicles low	0.618	0.561	0.543	0.543	0.232	0.189	0.4	0.189
107	septation ring formation regulator EzrA [Streptococcus mutans]	AMF85231.1	67 kDa	< 0.00010	0	WT Membrane high, WT Vesicles low	34	28	25	31	0	0	0	0	WT Membrane high, WT Vesicles low	0.767	0.711	0.688	0.733	0	0	0	0
108	hypothetical protein APQ13_06235 [Streptococcus mutans]	AMF86046.1	45 kDa	0.00024	0.006	WT Membrane high, WT Vesicles low	22	18	17	15	0	0	0	1	WT Membrane high, WT Vesicles low	0.433	0.355	0.348	0.319	0	0	0	0.0389
109	phosphoribosylformylglycinamidine synthase [Streptococcus mutans]	AMF86256.1	135 kDa	< 0.00010	0.1	WT Membrane high, WT Vesicles low	32	33	34	33	3	8	5	2	WT Membrane high, WT Vesicles low	0.49	0.493	0.509	0.475	0.033	0.0782	0.054	0.0226
110	inorganic pyrophosphatase [Streptococcus mutans]	AMF84897.1	33 kDa	0.00028	0.4	WT Membrane high, WT Vesicles low	14	12	15	15	9	8	7	4	WT Membrane high, WT Vesicles low	0.655	0.581	0.687	0.655	0.49	0.406	0.284	0.258
111	aminopeptidase [Streptococcus mutans]	AMF85933.1	51 kDa	< 0.00010	0.06	WT Membrane high, WT Vesicles low	21	15	16	18	0	5	2	2	WT Membrane high, WT Vesicles low	0.606	0.462	0.52	0.547	0	0.16	0.0473	0.0676
112	phenylalanine--tRNA ligase subunit alpha [Streptococcus mutans]	AMF85049.1	39 kDa	< 0.00010	0.1	WT Membrane high, WT Vesicles low	14	13	13	14	2	4	5	2	WT Membrane high, WT Vesicles low	0.602	0.579	0.617	0.579	0.0778	0.164	0.207	0.0778
113	adhesin [Streptococcus mutans]	AMF85696.1	54 kDa	0.34	0.8	[]	18	14	14	11	6	8	9	8	[]	0.541	0.496	0.5	0.485	0.234	0.299	0.21	0.299
114	serine--tRNA ligase [Streptococcus mutans]	AMF86530.1	48 kDa	0.0052	0.5	WT Membrane high, WT Vesicles low	16	14	15	15	7	12	8	5	WT Membrane high, WT Vesicles low	0.594	0.564	0.564	0.564	0.259	0.384	0.163	0.198
115	arginyl-tRNA synthetase [Streptococcus mutans]	AMF86336.1	64 kDa	< 0.00010	0.2	WT Membrane high, WT Vesicles low	31	28	27	28	3	14	3	4	WT Membrane high, WT Vesicles low	0.606	0.639	0.588	0.59	0.0675	0.336	0.0835	0.112
116	trigger factor [Streptococcus mutans]	AMF86211.1	47 kDa	0.00054	0.2	WT Membrane high, WT Vesicles low	31	23	26	26	0	14	8	2	WT Membrane high, WT Vesicles low	0.747	0.667	0.674	0.63	0	0.45	0.222	0.0867
117	dipeptidase PepV [Streptococcus mutans]	AMF85271.1	52 kDa	0.00098	0.5	WT Membrane high, WT Vesicles low	17	18	20	22	7	10	7	8	WT Membrane high, WT Vesicles low	0.602	0.581	0.621	0.715	0.255	0.379	0.147	0.27
118	cell division protein FtsZ [Streptococcus mutans]	AMF85852.1	46 kDa	< 0.00010	0.08	WT Membrane high, WT Vesicles low	21	17	18	20	0	2	4	2	WT Membrane high, WT Vesicles low	0.664	0.622	0.585	0.636	0	0.0876	0.138	0.0922
119	cell division ATP-binding protein FtsE [Streptococcus mutans]	AMF85190.1	26 kDa	< 0.00010	0.1	WT Membrane high, WT Vesicles low	13	9	10	10	0	5	2	4	WT Membrane high, WT Vesicles low	0.6	0.5	0.574	0.574	0	0.374	0.113	0.296
120	UDP-N-acetylmuramate--alanine ligase [Streptococcus mutans]	AMF86638.1	50 kDa	< 0.00010	0.1	WT Membrane high, WT Vesicles low	24	25	27	25	3	6	2	2	WT Membrane high, WT Vesicles low	0.736	0.722	0.774	0.774	0.0858	0.23	0.0835	0.0519
121	50S ribosomal protein L6 [Streptococcus mutans]	AMF86427.1	19 kDa	0.006	0.4	WT Membrane high, WT Vesicles low	13	10	10	10	3	6	5	4	WT Membrane high, WT Vesicles low	0.618	0.579	0.579	0.601	0.287	0.528	0.444	0.382
122	type II CRISPR RNA-guided endonuclease Cas9 [Streptococcus mutans]	AMF85134.1	157 kDa	< 0.00010	0.03	WT Membrane high, WT Vesicles low	37	38	39	38	0	2	2	0	WT Membrane high, WT Vesicles low	0.408	0.37	0.376	0.398	0	0.0401	0.0253	0
123	ATPase [Streptococcus mutans]	AMF85707.1	97 kDa	< 0.00010	0	WT Membrane high, WT Vesicles low	30	26	25	27	0	0	0	0	WT Membrane high, WT Vesicles low	0.464	0.42	0.419	0.399	0	0	0	0
124	ATP synthase subunit alpha [Streptococcus mutans]	AMF85032.1	54 kDa	< 0.00010	0.02	WT Membrane high, WT Vesicles low	18	11	12	13	0	1	1	1	WT Membrane high, WT Vesicles low	0.493	0.387	0.393	0.417	0	0.0259	0.0259	0.02
125	tyrosine--tRNA ligase [Streptococcus mutans]	AMF86446.1	48 kDa	< 0.00010	0	WT Membrane high, WT Vesicles low	24	20	21	22	0	0	0	0	WT Membrane high, WT Vesicles low	0.644	0.581	0.61	0.636	0	0	0	0
126	PTS mannose family transporter subunit IID [Streptococcus mutans]	AMF86535.1	34 kDa	< 0.00010	0	WT Membrane high, WT Vesicles low	11	12	12	11	0	0	0	0	WT Membrane high, WT Vesicles low	0.403	0.455	0.455	0.455	0	0	0	0
127	phosphoenolpyruvate carboxykinase [Streptococcus mutans]	AMF85149.1	62 kDa	< 0.00010	0.05	WT Membrane high, WT Vesicles low	26	23	25	29	0	2	3	2	WT Membrane high, WT Vesicles low	0.617	0.63	0.615	0.652	0	0.0568	0.044	0.0604
128	glycine--tRNA ligase subunit beta [Streptococcus mutans]	AMF85951.1	77 kDa	< 0.00010	0.03	WT Membrane high, WT Vesicles low	31	31	30	28	0	4	1	0	WT Membrane high, WT Vesicles low	0.573	0.549	0.533	0.535	0	0.0766	0.0162	0
129	30S ribosomal protein S8 [Streptococcus mutans]	AMF86426.1	15 kDa	0.61	1.2	[]	7	6	6	6	8	10	10	5	[]	0.417	0.402	0.402	0.402	0.538	0.598	0.462	0.379
130	glycine/betaine ABC transporter ATP-binding protein [Streptococcus mutans]	AMF86322.1	43 kDa	< 0.00010	0.004	WT Membrane high, WT Vesicles low	22	19	23	27	0	1	0	0	WT Membrane high, WT Vesicles low	0.705	0.603	0.608	0.702	0	0.0601	0	0
131	ABC transporter [Streptococcus mutans]	AMF85129.1	93 kDa	< 0.00010	0	WT Membrane high, WT Vesicles low	27	26	25	23	0	0	0	0	WT Membrane high, WT Vesicles low	0.496	0.45	0.464	0.447	0	0	0	0
132	ATP-dependent Clp protease ATP-binding subunit [Streptococcus mutans]	AMF85843.1	84 kDa	0.0089	0.5	WT Membrane high, WT Vesicles low	21	18	20	19	1	7	8	3	WT Membrane high, WT Vesicles low	0.483	0.421	0.448	0.418	0.0385	0.15	0.19	0.0837
133	ATP-dependent Clp protease ATP-binding subunit [Streptococcus mutans]	AMF85509.1	77 kDa	< 0.00010	0	WT Membrane high, WT Vesicles low	35	26	31	34	0	0	0	0	WT Membrane high, WT Vesicles low	0.622	0.595	0.663	0.696	0	0	0	0
134	uracil phosphoribosyltransferase [Streptococcus mutans]	AMF84909.1	23 kDa	0.0014	0.4	WT Membrane high, WT Vesicles low	16	16	17	15	3	9	8	9	WT Membrane high, WT Vesicles low	0.756	0.694	0.694	0.694	0.22	0.632	0.44	0.636
135	haloacid dehalogenase [Streptococcus mutans]	AMF85002.1	102 kDa	< 0.00010	0	WT Membrane high, WT Vesicles low	30	25	24	22	0	0	0	0	WT Membrane high, WT Vesicles low	0.432	0.382	0.391	0.389	0	0	0	0
136	PTS mannose transporter subunit IIAB [Streptococcus mutans]	AMF86537.1	36 kDa	0.0061	0.3	WT Membrane high, WT Vesicles low	19	12	14	17	3	3	10	1	WT Membrane high, WT Vesicles low	0.721	0.573	0.621	0.7	0.0697	0.0697	0.306	0.0242
137	dihydrolipoyl dehydrogenase [Streptococcus mutans]	AMF86190.1	62 kDa	< 0.00010	0.05	WT Membrane high, WT Vesicles low	25	22	23	24	0	6	0	0	WT Membrane high, WT Vesicles low	0.752	0.611	0.642	0.611	0	0.153	0	0
138	catabolite control protein A [Streptococcus mutans]	AMF84979.1	37 kDa	< 0.00010	0.2	WT Membrane high, WT Vesicles low	17	16	18	18	3	7	5	1	WT Membrane high, WT Vesicles low	0.763	0.7	0.763	0.763	0.0961	0.36	0.162	0.042
139	aspartate aminotransferase [Streptococcus mutans]	AMF85200.1	44 kDa	< 0.00010	0.3	WT Membrane high, WT Vesicles low	23	20	20	21	5	7	4	4	WT Membrane high, WT Vesicles low	0.695	0.679	0.674	0.682	0.204	0.288	0.0941	0.178
140	ribosome-associated factor Y [Streptococcus mutans]	AMF85905.1	21 kDa	0.013	0.5	WT Membrane high, WT Vesicles low	16	13	11	15	5	10	9	5	WT Membrane high, WT Vesicles low	0.78	0.731	0.698	0.736	0.286	0.747	0.495	0.527
141	dTDP-glucose 4,6-dehydratase [Streptococcus mutans]	AMF85090.1	39 kDa	0.23	0.8	[]	13	14	14	16	6	11	7	9	[]	0.543	0.526	0.543	0.56	0.342	0.422	0.307	0.411
142	phosphopentomutase [Streptococcus mutans]	AMF85278.1	44 kDa	0.23	1.5	[]	10	15	12	11	10	13	9	7	[]	0.474	0.591	0.571	0.551	0.422	0.561	0.328	0.362
143	bifunctional metallophosphatase/5'-nucleotidase [Streptococcus mutans]	AMF85297.1	79 kDa	0.01	46	WT Membrane low, WT Vesicles high	1	1	2	2	15	24	19	19	WT Membrane low, WT Vesicles high	0.0337	0.0337	0.0688	0.0688	0.341	0.525	0.354	0.479
144	ribonuclease J [Streptococcus mutans]	AMF86014.1	61 kDa	< 0.00010	0	WT Membrane high, WT Vesicles low	22	26	28	26	0	0	0	0	WT Membrane high, WT Vesicles low	0.554	0.686	0.686	0.655	0	0	0	0
145	serine hydroxymethyltransferase [Streptococcus mutans]	AMF85404.1	46 kDa	0.012	0.6	WT Membrane high, WT Vesicles low	16	15	17	18	7	11	10	8	WT Membrane high, WT Vesicles low	0.557	0.536	0.533	0.552	0.283	0.329	0.281	0.279
146	zinc-binding protein AdcA [Streptococcus mutans]	AMF85208.1	57 kDa	< 0.00010	0	WT Membrane high, WT Vesicles low	22	17	17	18	0	0	0	0	WT Membrane high, WT Vesicles low	0.565	0.425	0.447	0.466	0	0	0	0
147	glycerol-3-phosphate dehydrogenase [Streptococcus mutans]	AMF86055.1	37 kDa	< 0.00010	0.2	WT Membrane high, WT Vesicles low	20	17	17	18	5	9	1	4	WT Membrane high, WT Vesicles low	0.729	0.681	0.69	0.69	0.265	0.472	0.0472	0.227
148	D-alanine--poly(phosphoribitol) ligase [Streptococcus mutans]	AMF84893.1	58 kDa	< 0.00010	0.2	WT Membrane high, WT Vesicles low	17	14	15	16	1	6	2	4	WT Membrane high, WT Vesicles low	0.38	0.36	0.461	0.419	0.0233	0.171	0.0659	0.132
149	DNA gyrase subunit A [Streptococcus mutans]	AMF85379.1	92 kDa	< 0.00010	0.1	WT Membrane high, WT Vesicles low	19	16	13	19	1	1	1	0	WT Membrane high, WT Vesicles low	0.35	0.32	0.259	0.39	0.0145	0.0145	0.0145	0
150	DNA recombination/repair protein RecA [Streptococcus mutans]	AMF86348.1	41 kDa	0.011	0.5	WT Membrane high, WT Vesicles low	17	14	12	15	5	11	7	7	WT Membrane high, WT Vesicles low	0.504	0.467	0.457	0.467	0.261	0.483	0.185	0.371
151	bacteriocin [Streptococcus mutans]	AMF86525.1	37 kDa	< 0.00010	INF	WT Membrane low, WT Vesicles high	0	0	0	0	16	18	15	11	WT Membrane low, WT Vesicles high	0	0	0	0	0.652	0.652	0.471	0.485
152	NADPH-dependent FMN reductase [Streptococcus mutans]	AMF85398.1	46 kDa	< 0.00010	0.1	WT Membrane high, WT Vesicles low	14	13	14	14	2	3	3	4	WT Membrane high, WT Vesicles low	0.519	0.517	0.586	0.579	0.0742	0.112	0.0742	0.115
153	phosphate acyltransferase [Streptococcus mutans]	AMF86260.1	35 kDa	< 0.00010	0.07	WT Membrane high, WT Vesicles low	18	17	14	15	1	2	0	2	WT Membrane high, WT Vesicles low	0.837	0.774	0.753	0.753	0.117	0.16	0	0.108
154	50S ribosomal protein L13 [Streptococcus mutans]	AMF86159.1	16 kDa	0.046	0.6	[]	12	8	9	9	6	6	8	6	[]	0.676	0.507	0.595	0.595	0.534	0.554	0.554	0.554
155	homoserine dehydrogenase [Streptococcus mutans]	AMF85503.1	46 kDa	< 0.00010	0.02	WT Membrane high, WT Vesicles low	16	10	13	14	0	2	0	0	WT Membrane high, WT Vesicles low	0.607	0.43	0.46	0.575	0	0.0981	0	0
156	asparagine--tRNA ligase [Streptococcus mutans]	AMF85201.1	51 kDa	< 0.00010	0.2	WT Membrane high, WT Vesicles low	18	13	16	14	2	7	2	0	WT Membrane high, WT Vesicles low	0.516	0.404	0.449	0.458	0.0513	0.214	0.0491	0
157	cell division protein FtsA [Streptococcus mutans]	AMF85853.1	49 kDa	< 0.00010	0.09	WT Membrane high, WT Vesicles low	19	16	16	18	1	3	2	2	WT Membrane high, WT Vesicles low	0.66	0.49	0.554	0.583	0.0265	0.113	0.0706	0.0706
158	glutamine ABC transporter substrate-binding protein [Streptococcus mutans]	AMF86126.1	57 kDa	< 0.00010	0.005	WT Membrane high, WT Vesicles low	19	18	16	16	0	1	0	0	WT Membrane high, WT Vesicles low	0.36	0.348	0.356	0.348	0	0.029	0	0
159	polyribonucleotide nucleotidyltransferase [Streptococcus mutans]	AMF86173.1	80 kDa	< 0.00010	0.02	WT Membrane high, WT Vesicles low	26	29	26	29	0	0	1	1	WT Membrane high, WT Vesicles low	0.358	0.396	0.419	0.39	0	0	0.0137	0.0123
160	aspartyl-tRNA synthetase [Streptococcus mutans]	AMF86333.1	67 kDa	< 0.00010	0.02	WT Membrane high, WT Vesicles low	22	21	22	21	0	4	0	0	WT Membrane high, WT Vesicles low	0.452	0.465	0.465	0.441	0	0.0764	0	0
161	ATP-dependent helicase/nuclease subunit A [Streptococcus mutans]	AMF85055.1	139 kDa	< 0.00010	0.007	WT Membrane high, WT Vesicles low	25	26	30	26	0	1	0	0	WT Membrane high, WT Vesicles low	0.352	0.371	0.35	0.359	0	0.0223	0	0
162	ABC transporter permease [Streptococcus mutans]	AMF85395.1	53 kDa	< 0.00010	0	WT Membrane high, WT Vesicles low	17	15	14	16	0	0	0	0	WT Membrane high, WT Vesicles low	0.446	0.406	0.4	0.432	0	0	0	0
163	hypothetical protein APQ13_07260 [Streptococcus mutans]	AMF86226.1	46 kDa	< 0.00010	0.03	WT Membrane high, WT Vesicles low	20	18	15	15	0	4	1	0	WT Membrane high, WT Vesicles low	0.6	0.596	0.584	0.544	0	0.169	0.0337	0
164	heme ABC transporter ATP-binding protein [Streptococcus mutans]	AMF85373.1	56 kDa	< 0.00010	0	WT Membrane high, WT Vesicles low	21	19	19	20	0	0	0	0	WT Membrane high, WT Vesicles low	0.547	0.508	0.478	0.52	0	0	0	0
165	branched chain amino acid aminotransferase [Streptococcus mutans]	AMF85304.1	38 kDa	< 0.00010	0.3	WT Membrane high, WT Vesicles low	19	18	18	18	3	6	6	6	WT Membrane high, WT Vesicles low	0.581	0.566	0.666	0.566	0.109	0.249	0.185	0.249
166	PTS glucose/maltose transporter subunit IIBCA [Streptococcus mutans]	AMF86393.1	78 kDa	< 0.00010	0	WT Membrane high, WT Vesicles low	18	18	16	18	0	0	0	0	WT Membrane high, WT Vesicles low	0.385	0.403	0.354	0.418	0	0	0	0
167	DNA polymerase I [Streptococcus mutans]	AMF86076.1	99 kDa	< 0.00010	0	WT Membrane high, WT Vesicles low	30	29	28	34	0	0	0	0	WT Membrane high, WT Vesicles low	0.464	0.524	0.481	0.558	0	0	0	0
168	DNA topoisomerase I [Streptococcus mutans]	AMF85469.1	80 kDa	< 0.00010	0	WT Membrane high, WT Vesicles low	17	19	21	19	0	0	0	0	WT Membrane high, WT Vesicles low	0.309	0.342	0.369	0.34	0	0	0	0
169	NADH oxidase [Streptococcus mutans]	AMF85376.1	50 kDa	0.0061	0.5	WT Membrane high, WT Vesicles low	22	16	16	19	6	7	6	8	WT Membrane high, WT Vesicles low	0.705	0.595	0.591	0.654	0.177	0.219	0.221	0.293
170	CTP synthetase [Streptococcus mutans]	AMF86208.1	60 kDa	0.26	0.8	[]	15	12	15	17	6	9	6	10	[]	0.597	0.433	0.628	0.656	0.188	0.34	0.13	0.414
171	molecular chaperone DnaJ [Streptococcus mutans]	AMF86683.1	41 kDa	< 0.00010	0.1	WT Membrane high, WT Vesicles low	12	9	10	10	0	3	4	3	WT Membrane high, WT Vesicles low	0.485	0.448	0.448	0.448	0	0.103	0.125	0.125
172	ACP S-malonyltransferase [Streptococcus mutans]	AMF86628.1	33 kDa	0.22	1.3	[]	11	7	9	9	10	14	8	6	[]	0.523	0.425	0.438	0.454	0.507	0.663	0.31	0.353
173	bifunctional phosphoribosylaminoimidazolecarboxamide formyltransferase/inosine monophosphate cyclohydrolase [Streptococcus mutans]	AMF86685.1	56 kDa	< 0.00010	0.08	WT Membrane high, WT Vesicles low	24	20	20	20	0	3	2	3	WT Membrane high, WT Vesicles low	0.647	0.617	0.555	0.592	0	0.109	0.0524	0.0738
174	Zn-dependent alcohol dehydrogenase [Streptococcus mutans]	AMF86545.1	37 kDa	< 0.00010	0	WT Membrane high, WT Vesicles low	17	20	17	18	0	0	0	0	WT Membrane high, WT Vesicles low	0.713	0.785	0.688	0.782	0	0	0	0
175	lysine--tRNA ligase [Streptococcus mutans]	AMF85666.1	56 kDa	< 0.00010	0.04	WT Membrane high, WT Vesicles low	25	18	21	18	0	2	3	0	WT Membrane high, WT Vesicles low	0.631	0.49	0.579	0.506	0	0.0444	0.0444	0
176	serine/threonine protein kinase [Streptococcus mutans]	AMF85919.1	67 kDa	0.00046	0.02	WT Membrane high, WT Vesicles low	23	16	15	16	0	0	2	0	WT Membrane high, WT Vesicles low	0.456	0.411	0.362	0.388	0	0	0.0503	0
177	hypothetical protein APQ13_06715 [Streptococcus mutans]	AMF86137.1	60 kDa	< 0.00010	0.01	WT Membrane high, WT Vesicles low	22	18	20	20	0	2	0	0	WT Membrane high, WT Vesicles low	0.602	0.418	0.569	0.488	0	0.0505	0	0
178	potassium transporter TrkA [Streptococcus mutans]	AMF84878.1	51 kDa	< 0.00010	0	WT Membrane high, WT Vesicles low	16	21	22	20	0	0	0	0	WT Membrane high, WT Vesicles low	0.459	0.523	0.523	0.521	0	0	0	0
179	DNA mismatch repair protein MutS [Streptococcus mutans]	AMF86543.1	88 kDa	< 0.00010	0.03	WT Membrane high, WT Vesicles low	20	18	20	21	0	1	0	1	WT Membrane high, WT Vesicles low	0.38	0.367	0.476	0.496	0	0.018	0	0.018
180	cell division protein FtsK [Streptococcus mutans]	AMF84947.1	87 kDa	< 0.00010	0	WT Membrane high, WT Vesicles low	15	14	15	15	0	0	0	0	WT Membrane high, WT Vesicles low	0.264	0.272	0.285	0.266	0	0	0	0
181	DNA topoisomerase IV subunit A [Streptococcus mutans]	AMF85303.1	93 kDa	< 0.00010	0	WT Membrane high, WT Vesicles low	23	27	23	23	0	0	0	0	WT Membrane high, WT Vesicles low	0.378	0.456	0.432	0.388	0	0	0	0
182	aspartate kinase [Streptococcus mutans]	AMF86621.1	50 kDa	< 0.00010	0.09	WT Membrane high, WT Vesicles low	19	17	16	17	0	3	2	3	WT Membrane high, WT Vesicles low	0.604	0.617	0.558	0.622	0	0.131	0.0398	0.131
183	30S ribosomal protein S7 [Streptococcus mutans]	AMF86024.1	18 kDa	0.78	1.1	[]	7	4	5	8	7	9	8	5	[]	0.442	0.333	0.333	0.442	0.538	0.545	0.288	0.442
184	cell wall protein precursor [Streptococcus mutans]	AMF85805.1	79 kDa	0.00021	5.1	WT Membrane low, WT Vesicles high	5	6	7	5	13	17	13	12	WT Membrane low, WT Vesicles high	0.152	0.162	0.207	0.136	0.267	0.338	0.165	0.262
185	ABC-ATPase UvrA [Streptococcus mutans]	AMF86557.1	104 kDa	< 0.00010	0	WT Membrane high, WT Vesicles low	27	22	24	24	0	0	0	0	WT Membrane high, WT Vesicles low	0.473	0.35	0.435	0.454	0	0	0	0
186	UDP-N-acetylmuramoylpentapeptide-lysine N(6)-alanyltransferase [Streptococcus mutans]	AMF85712.1	47 kDa	< 0.00010	0	WT Membrane high, WT Vesicles low	20	20	21	21	0	0	0	0	WT Membrane high, WT Vesicles low	0.653	0.646	0.7	0.656	0	0	0	0
187	glucose-1-phosphate thymidylyltransferase [Streptococcus mutans]	AMF85088.1	32 kDa	< 0.00010	0.1	WT Membrane high, WT Vesicles low	16	12	11	16	0	4	3	4	WT Membrane high, WT Vesicles low	0.702	0.737	0.654	0.702	0	0.218	0.142	0.208
188	4-alpha-glucanotransferase [Streptococcus mutans]	AMF85001.1	59 kDa	< 0.00010	0	WT Membrane high, WT Vesicles low	23	20	23	19	0	0	0	0	WT Membrane high, WT Vesicles low	0.654	0.578	0.621	0.528	0	0	0	0
189	aminodeoxychorismate lyase [Streptococcus mutans]	AMF84859.1	72 kDa	< 0.00010	0.08	WT Membrane high, WT Vesicles low	18	15	15	15	0	5	2	2	WT Membrane high, WT Vesicles low	0.367	0.286	0.328	0.286	0	0.108	0.0297	0.0656
190	ATP-dependent helicase [Streptococcus mutans]	AMF85054.1	124 kDa	< 0.00010	0	WT Membrane high, WT Vesicles low	25	23	20	18	0	0	0	0	WT Membrane high, WT Vesicles low	0.349	0.325	0.294	0.299	0	0	0	0
191	ribose-phosphate pyrophosphokinase [Streptococcus mutans]	AMF86263.1	35 kDa	< 0.00010	0.03	WT Membrane high, WT Vesicles low	19	14	17	18	0	1	0	2	WT Membrane high, WT Vesicles low	0.661	0.562	0.655	0.668	0	0.0404	0	0.0807
192	preprotein translocase subunit YajC [Streptococcus mutans]	AMF86601.1	14 kDa	< 0.00010	0	WT Membrane high, WT Vesicles low	12	10	13	11	0	0	0	0	WT Membrane high, WT Vesicles low	0.677	0.638	0.685	0.638	0	0	0	0
193	UDP-N-acetylmuramoylalanine--D-glutamate ligase [Streptococcus mutans]	AMF85856.1	49 kDa	< 0.00010	0.09	WT Membrane high, WT Vesicles low	19	13	15	18	0	4	3	1	WT Membrane high, WT Vesicles low	0.639	0.506	0.603	0.634	0	0.129	0.0976	0.0288
194	bifunctional glutamate--cysteine ligase/glutathione synthetase [Streptococcus mutans]	AMF86680.1	86 kDa	< 0.00010	0	WT Membrane high, WT Vesicles low	20	23	23	21	0	0	0	0	WT Membrane high, WT Vesicles low	0.508	0.553	0.568	0.549	0	0	0	0
195	amino acid ABC transporter substrate-binding protein [Streptococcus mutans]	AMF85631.1	29 kDa	0.0028	0.2	WT Membrane high, WT Vesicles low	13	10	8	7	4	5	3	2	WT Membrane high, WT Vesicles low	0.517	0.483	0.476	0.432	0.196	0.251	0.0775	0.129
196	alkaline phosphatase [Streptococcus mutans]	AMF85662.1	81 kDa	0.00021	0.1	WT Membrane high, WT Vesicles low	19	14	18	15	0	3	1	2	WT Membrane high, WT Vesicles low	0.452	0.326	0.431	0.386	0	0.0572	0.0209	0.0656
197	hypothetical protein APQ13_05600 [Streptococcus mutans]	AMF85927.1	60 kDa	0.00017	0	WT Membrane high, WT Vesicles low	19	16	12	14	0	0	0	0	WT Membrane high, WT Vesicles low	0.443	0.352	0.379	0.408	0	0	0	0
198	acetyl-CoA carboxylase biotin carboxylase subunit [Streptococcus mutans]	AMF86633.1	50 kDa	< 0.00010	0.3	WT Membrane high, WT Vesicles low	15	13	14	15	3	3	3	5	WT Membrane high, WT Vesicles low	0.612	0.471	0.548	0.575	0.0768	0.125	0.0987	0.226
199	universal stress protein UspA [Streptococcus mutans]	AMF86575.1	17 kDa	< 0.00010	0.06	WT Membrane high, WT Vesicles low	13	13	12	13	0	3	0	2	WT Membrane high, WT Vesicles low	0.785	0.906	0.785	0.785	0	0.295	0	0.174
200	amino acid ABC transporter substrate-binding protein [Streptococcus mutans]	AMF85325.1	31 kDa	0.0095	0.1	WT Membrane high, WT Vesicles low	23	23	20	7	1	3	4	0	WT Membrane high, WT Vesicles low	0.61	0.538	0.527	0.379	0.0686	0.101	0.155	0
201	Fe-S cluster assembly protein SufB [Streptococcus mutans]	AMF86117.1	53 kDa	< 0.00010	0.02	WT Membrane high, WT Vesicles low	20	18	17	16	0	2	0	0	WT Membrane high, WT Vesicles low	0.637	0.626	0.592	0.594	0	0.0425	0	0
202	alpha-L-Rha alpha-1,3-L-rhamnosyltransferase [Streptococcus mutans]	AMF85616.1	68 kDa	< 0.00010	0	WT Membrane high, WT Vesicles low	13	16	15	13	0	0	0	0	WT Membrane high, WT Vesicles low	0.322	0.42	0.422	0.376	0	0	0	0
203	cysteinyl-tRNA synthetase [Streptococcus mutans]	AMF86170.1	51 kDa	0.00017	0.3	WT Membrane high, WT Vesicles low	17	14	14	14	3	6	4	2	WT Membrane high, WT Vesicles low	0.494	0.49	0.49	0.454	0.0828	0.166	0.123	0.0649
204	chromosome segregation protein SMC [Streptococcus mutans]	AMF85048.1	135 kDa	< 0.00010	0	WT Membrane high, WT Vesicles low	21	17	23	24	0	0	0	0	WT Membrane high, WT Vesicles low	0.328	0.268	0.332	0.334	0	0	0	0
205	ATP-dependent DNA helicase PcrA [Streptococcus mutans]	AMF85328.1	86 kDa	< 0.00010	0	WT Membrane high, WT Vesicles low	22	22	22	23	0	0	0	0	WT Membrane high, WT Vesicles low	0.439	0.511	0.495	0.504	0	0	0	0
206	protease [Streptococcus mutans]	AMF86132.1	33 kDa	< 0.00010	0	WT Membrane high, WT Vesicles low	14	11	11	10	0	0	0	0	WT Membrane high, WT Vesicles low	0.508	0.461	0.444	0.512	0	0	0	0
207	50S ribosomal protein L19 [Streptococcus mutans]	AMF85222.1	13 kDa	0.019	0.5	WT Membrane high, WT Vesicles low	6	5	5	5	3	4	3	2	WT Membrane high, WT Vesicles low	0.357	0.357	0.348	0.357	0.313	0.435	0.313	0.209
209	cell division protein FtsQ [Streptococcus mutans]	AMF85854.1	43 kDa	0.24	1.4	[]	13	14	10	8	7	8	4	8	[]	0.447	0.38	0.369	0.337	0.201	0.254	0.217	0.286
210	recombinase RmuC [Streptococcus mutans]	AMF86028.1	48 kDa	< 0.00010	0.01	WT Membrane high, WT Vesicles low	22	22	16	19	0	0	1	0	WT Membrane high, WT Vesicles low	0.632	0.564	0.481	0.509	0	0	0.0519	0
211	beta-ketoacyl-ACP reductase [Streptococcus mutans]	AMF86629.1	26 kDa	0.035	0.6	WT Membrane high, WT Vesicles low	10	9	8	10	4	6	5	3	WT Membrane high, WT Vesicles low	0.549	0.459	0.455	0.52	0.209	0.275	0.205	0.197
212	elongation factor 4 [Streptococcus mutans]	AMF85144.1	68 kDa	< 0.00010	0.03	WT Membrane high, WT Vesicles low	14	15	15	15	1	1	0	0	WT Membrane high, WT Vesicles low	0.36	0.385	0.422	0.388	0.018	0.018	0	0
213	phosphoglycerol transferase [Streptococcus mutans]	AMF85615.1	96 kDa	< 0.00010	0	WT Membrane high, WT Vesicles low	22	16	20	16	0	0	0	0	WT Membrane high, WT Vesicles low	0.339	0.289	0.294	0.22	0	0	0	0
214	23S rRNA (adenine(2503)-C2)-methyltransferase [Streptococcus mutans]	AMF85879.1	41 kDa	0.46	1.9	[]	1	2	1	1	0	2	1	0	[]	0.0582	0.136	0.0277	0.0582	0	0.114	0.0776	0
215	phosphocarrier protein HPr [Streptococcus mutans]	AMF85748.1	9 kDa	< 0.00010	0	WT Membrane high, WT Vesicles low	5	5	4	4	0	0	0	0	WT Membrane high, WT Vesicles low	0.897	0.897	0.851	0.851	0	0	0	0
216	threonine dehydratase [Streptococcus mutans]	AMF86133.1	46 kDa	< 0.00010	0	WT Membrane high, WT Vesicles low	18	16	18	17	0	0	0	0	WT Membrane high, WT Vesicles low	0.584	0.567	0.572	0.529	0	0	0	0
217	30S ribosomal protein S9 [Streptococcus mutans]	AMF86158.1	14 kDa	0.0073	0.3	WT Membrane high, WT Vesicles low	7	6	7	7	2	3	4	2	WT Membrane high, WT Vesicles low	0.523	0.485	0.523	0.523	0.169	0.208	0.254	0.169
218	30S ribosomal protein S17 [Streptococcus mutans]	AMF86421.1	10 kDa	< 0.00010	0.1	WT Membrane high, WT Vesicles low	5	4	4	5	1	2	2	1	WT Membrane high, WT Vesicles low	0.36	0.267	0.267	0.302	0.128	0.244	0.151	0.128
219	ABC transporter [Streptococcus mutans]	AMF85310.1	26 kDa	< 0.00010	0	WT Membrane high, WT Vesicles low	16	17	15	14	0	0	0	0	WT Membrane high, WT Vesicles low	0.715	0.694	0.783	0.749	0	0	0	0
220	multidrug ABC transporter ATP-binding protein [Streptococcus mutans]	AMF85540.1	67 kDa	< 0.00010	0	WT Membrane high, WT Vesicles low	20	14	14	17	0	0	0	0	WT Membrane high, WT Vesicles low	0.35	0.27	0.27	0.317	0	0	0	0
221	glucan-binding protein [Streptococcus mutans]	AMF85671.1	80 kDa	0.0075	130	WT Membrane low, WT Vesicles high	1	0	0	0	15	12	17	10	WT Membrane low, WT Vesicles high	0.022	0	0	0	0.336	0.273	0.277	0.267
222	50S ribosomal protein L17 [Streptococcus mutans]	AMF86439.1	15 kDa	0.13	0.5	[]	4	3	3	3	3	4	4	3	[]	0.453	0.422	0.422	0.422	0.344	0.484	0.484	0.422
223	signal recognition particle [Streptococcus mutans]	AMF85426.1	57 kDa	< 0.00010	0.1	WT Membrane high, WT Vesicles low	17	15	14	15	0	4	0	3	WT Membrane high, WT Vesicles low	0.574	0.559	0.529	0.477	0	0.148	0	0.109
224	restriction endonuclease [Streptococcus mutans]	AMF85668.1	92 kDa	0.0025	0.3	WT Membrane high, WT Vesicles low	9	11	8	12	1	1	1	1	WT Membrane high, WT Vesicles low	0.179	0.189	0.178	0.2	0.0139	0.0139	0.0139	0.0139
225	cysteine desulfurase [Streptococcus mutans]	AMF86119.1	46 kDa	< 0.00010	0.1	WT Membrane high, WT Vesicles low	16	14	13	14	1	3	1	2	WT Membrane high, WT Vesicles low	0.55	0.518	0.496	0.54	0.0293	0.1	0.0342	0.0782
226	phosphoribosylamine--glycine ligase [Streptococcus mutans]	AMF86245.1	45 kDa	< 0.00010	0.01	WT Membrane high, WT Vesicles low	17	13	15	15	0	1	0	0	WT Membrane high, WT Vesicles low	0.749	0.556	0.728	0.728	0	0.0382	0	0
227	uridylate kinase [Streptococcus mutans]	AMF84951.1	26 kDa	< 0.00010	0	WT Membrane high, WT Vesicles low	15	9	12	12	0	0	0	0	WT Membrane high, WT Vesicles low	0.796	0.649	0.735	0.776	0	0	0	0
228	translation factor (SUA5) [Streptococcus mutans]	AMF85157.1	29 kDa	0.00091	0	WT Membrane high, WT Vesicles low	12	10	16	16	0	0	0	0	WT Membrane high, WT Vesicles low	0.544	0.51	0.644	0.613	0	0	0	0
229	Fe-S cluster assembly protein SufD [Streptococcus mutans]	AMF86120.1	46 kDa	< 0.00010	0.2	WT Membrane high, WT Vesicles low	11	12	12	11	0	6	2	3	WT Membrane high, WT Vesicles low	0.407	0.557	0.552	0.464	0	0.245	0.0643	0.107
230	glutamyl aminopeptidase [Streptococcus mutans]	AMF86464.1	39 kDa	< 0.00010	0.03	WT Membrane high, WT Vesicles low	16	16	15	16	0	2	0	0	WT Membrane high, WT Vesicles low	0.639	0.654	0.611	0.685	0	0.0732	0	0
231	S26 family signal peptidase [Streptococcus mutans]	AMF86540.1	22 kDa	< 0.00010	0.03	WT Membrane high, WT Vesicles low	12	9	8	8	0	0	2	0	WT Membrane high, WT Vesicles low	0.513	0.431	0.415	0.415	0	0	0.0615	0
232	transporter [Streptococcus mutans]	AMF85980.1	44 kDa	0.13	2.2	[]	8	7	7	7	5	9	9	5	[]	0.244	0.222	0.222	0.222	0.143	0.214	0.224	0.153
233	3'-5' exonuclease [Streptococcus mutans]	AMF86027.1	37 kDa	< 0.00010	0.02	WT Membrane high, WT Vesicles low	14	14	13	13	0	2	0	0	WT Membrane high, WT Vesicles low	0.634	0.618	0.643	0.596	0	0.0652	0	0
234	Fe-S cluster assembly ATPase SufC [Streptococcus mutans]	AMF86121.1	28 kDa	< 0.00010	0.03	WT Membrane high, WT Vesicles low	11	13	15	13	0	2	0	0	WT Membrane high, WT Vesicles low	0.676	0.672	0.754	0.668	0	0.109	0	0
235	30S ribosomal protein S13 [Streptococcus mutans]	AMF86436.1	13 kDa	0.36	0.7	[]	9	5	7	7	5	6	6	0	[]	0.463	0.364	0.364	0.38	0.372	0.372	0.479	0
236	aminotransferase [Streptococcus mutans]	AMF86577.1	45 kDa	< 0.00010	0.02	WT Membrane high, WT Vesicles low	15	14	14	15	0	2	0	0	WT Membrane high, WT Vesicles low	0.5	0.49	0.493	0.5	0	0.0891	0	0
237	S-adenosylmethionine synthetase [Streptococcus mutans]	AMF86645.1	43 kDa	0.015	0.3	WT Membrane high, WT Vesicles low	11	9	11	15	1	4	5	2	WT Membrane high, WT Vesicles low	0.496	0.401	0.469	0.584	0.0277	0.116	0.113	0.0579
238	adenine phosphoribosyltransferase [Streptococcus mutans]	AMF86647.1	19 kDa	< 0.00010	0.02	WT Membrane high, WT Vesicles low	13	8	8	9	0	2	0	0	WT Membrane high, WT Vesicles low	0.86	0.721	0.721	0.837	0	0.186	0	0
239	aromatic ring-opening dioxygenase LigA [Streptococcus mutans]	AMF85019.1	72 kDa	< 0.00010	0	WT Membrane high, WT Vesicles low	22	22	22	20	0	0	0	0	WT Membrane high, WT Vesicles low	0.514	0.449	0.477	0.388	0	0	0	0
240	gamma-glutamyl-phosphate reductase [Streptococcus mutans]	AMF85947.1	45 kDa	< 0.00010	0.02	WT Membrane high, WT Vesicles low	18	17	16	17	0	1	0	1	WT Membrane high, WT Vesicles low	0.637	0.517	0.572	0.572	0	0.0337	0	0.0337
241	PTS beta-glucoside transporter subunit IIABC [Streptococcus mutans]	AMF85490.1	69 kDa	< 0.00010	0	WT Membrane high, WT Vesicles low	12	14	15	14	0	0	0	0	WT Membrane high, WT Vesicles low	0.258	0.32	0.32	0.32	0	0	0	0
242	ABC transporter ATP-binding protein [Streptococcus mutans]	AMF86286.1	61 kDa	< 0.00010	0.07	WT Membrane high, WT Vesicles low	14	16	17	16	1	2	1	1	WT Membrane high, WT Vesicles low	0.408	0.419	0.399	0.388	0.0371	0.0557	0.0186	0.0371
243	hypothetical protein APQ13_05470 [Streptococcus mutans]	AMF85903.1	63 kDa	< 0.00010	0	WT Membrane high, WT Vesicles low	21	15	16	16	0	0	0	0	WT Membrane high, WT Vesicles low	0.438	0.325	0.346	0.341	0	0	0	0
244	hypothetical protein APQ13_00400 [Streptococcus mutans]	AMF84936.1	31 kDa	< 0.00010	0	WT Membrane high, WT Vesicles low	11	10	10	11	0	0	0	0	WT Membrane high, WT Vesicles low	0.397	0.296	0.352	0.356	0	0	0	0
245	UDP-N-acetylglucosamine 1-carboxyvinyltransferase [Streptococcus mutans]	AMF85037.1	46 kDa	< 0.00010	0	WT Membrane high, WT Vesicles low	16	17	17	15	0	0	0	0	WT Membrane high, WT Vesicles low	0.645	0.686	0.686	0.664	0	0	0	0
246	50S ribosomal protein L20 [Streptococcus mutans]	AMF85727.1	14 kDa	0.00046	0	WT Membrane high, WT Vesicles low	6	5	5	5	0	0	0	0	WT Membrane high, WT Vesicles low	0.445	0.437	0.429	0.429	0	0	0	0
247	peptide ABC transporter substrate-binding protein [Streptococcus mutans]	AMF85098.1	36 kDa	0.00029	0.03	WT Membrane high, WT Vesicles low	19	16	15	15	0	2	0	0	WT Membrane high, WT Vesicles low	0.67	0.634	0.604	0.625	0	0.0811	0	0
248	peptidase C69 [Streptococcus mutans]	AMF85207.1	53 kDa	< 0.00010	0	WT Membrane high, WT Vesicles low	12	15	13	12	0	0	0	0	WT Membrane high, WT Vesicles low	0.48	0.563	0.561	0.488	0	0	0	0
249	methionyl-tRNA formyltransferase [Streptococcus mutans]	AMF85921.1	34 kDa	< 0.00010	0.2	WT Membrane high, WT Vesicles low	14	13	13	14	2	4	2	4	WT Membrane high, WT Vesicles low	0.54	0.46	0.508	0.479	0.0997	0.206	0.0997	0.219
250	translation initiation factor IF-3 [Streptococcus mutans]	AMF86667.1	20 kDa	0.0016	0.3	WT Membrane high, WT Vesicles low	6	3	5	4	3	3	4	0	WT Membrane high, WT Vesicles low	0.545	0.409	0.466	0.46	0.227	0.227	0.409	0
251	ABC transporter substrate-binding protein [Streptococcus mutans]	AMF85587.1	46 kDa	0.0015	0.6	WT Membrane high, WT Vesicles low	11	11	11	12	4	6	3	3	WT Membrane high, WT Vesicles low	0.448	0.441	0.441	0.464	0.106	0.162	0.143	0.143
252	sugar ABC transporter ATP-binding protein [Streptococcus mutans]	AMF84996.1	42 kDa	< 0.00010	0	WT Membrane high, WT Vesicles low	21	18	18	18	0	0	0	0	WT Membrane high, WT Vesicles low	0.642	0.711	0.668	0.711	0	0	0	0
253	glutamate synthase [Streptococcus mutans]	AMF86016.1	53 kDa	< 0.00010	0.07	WT Membrane high, WT Vesicles low	15	15	17	14	0	2	2	1	WT Membrane high, WT Vesicles low	0.542	0.454	0.487	0.508	0	0.0586	0.0565	0.023
254	cell division protein FtsX [Streptococcus mutans]	AMF85191.1	35 kDa	< 0.00010	0.009	WT Membrane high, WT Vesicles low	8	7	5	6	0	1	0	0	WT Membrane high, WT Vesicles low	0.331	0.318	0.186	0.238	0	0.0418	0	0
255	GTP-binding protein [Streptococcus mutans]	AMF86277.1	41 kDa	0.00086	0.3	WT Membrane high, WT Vesicles low	17	14	16	15	2	5	3	2	WT Membrane high, WT Vesicles low	0.704	0.588	0.623	0.574	0.0485	0.224	0.0701	0.105
256	ATP-dependent Clp protease proteolytic subunit [Streptococcus mutans]	AMF84910.1	22 kDa	< 0.00010	0	WT Membrane high, WT Vesicles low	8	6	7	7	0	0	0	0	WT Membrane high, WT Vesicles low	0.526	0.587	0.607	0.49	0	0	0	0
257	ribonucleotide-diphosphate reductase subunit beta [Streptococcus mutans]	AMF85755.1	37 kDa	0.0025	0.3	WT Membrane high, WT Vesicles low	10	13	10	12	4	4	1	5	WT Membrane high, WT Vesicles low	0.351	0.426	0.423	0.423	0.169	0.172	0.0627	0.235
258	ABC transporter ATP-binding protein [Streptococcus mutans]	AMF84917.1	26 kDa	< 0.00010	0	WT Membrane high, WT Vesicles low	9	8	7	9	0	0	0	0	WT Membrane high, WT Vesicles low	0.551	0.53	0.453	0.564	0	0	0	0
259	amino acid ABC transporter substrate-binding protein [Streptococcus mutans]	AMF85629.1	29 kDa	0.01	0.3	WT Membrane high, WT Vesicles low	16	12	9	8	3	6	2	4	WT Membrane high, WT Vesicles low	0.565	0.546	0.469	0.399	0.177	0.288	0.133	0.258
260	tRNA (uracil-5-)-methyltransferase [Streptococcus mutans]	AMF85468.1	50 kDa	< 0.00010	0	WT Membrane high, WT Vesicles low	21	21	21	15	0	0	0	0	WT Membrane high, WT Vesicles low	0.613	0.574	0.599	0.541	0	0	0	0
261	phosphoribosylaminoimidazole synthetase [Streptococcus mutans]	AMF86253.1	36 kDa	< 0.00010	0	WT Membrane high, WT Vesicles low	11	10	14	12	0	0	0	0	WT Membrane high, WT Vesicles low	0.462	0.529	0.465	0.668	0	0	0	0
262	hypothetical protein APQ13_08100 [Streptococcus mutans]	AMF86364.1	111 kDa	< 0.00010	0	WT Membrane high, WT Vesicles low	18	16	16	13	0	0	0	0	WT Membrane high, WT Vesicles low	0.298	0.274	0.274	0.215	0	0	0	0
263	50S ribosomal protein L14 [Streptococcus mutans]	AMF86422.1	13 kDa	0.0072	0.3	WT Membrane high, WT Vesicles low	6	7	7	7	0	2	4	3	WT Membrane high, WT Vesicles low	0.32	0.385	0.385	0.385	0	0.18	0.32	0.311
264	methionine ABC transporter ATP-binding protein [Streptococcus mutans]	AMF86494.1	39 kDa	< 0.00010	0	WT Membrane high, WT Vesicles low	17	14	17	19	0	0	0	0	WT Membrane high, WT Vesicles low	0.483	0.446	0.545	0.565	0	0	0	0
265	sucrose-6-phosphate hydrolase [Streptococcus mutans]	AMF86564.1	55 kDa	< 0.00010	0	WT Membrane high, WT Vesicles low	16	16	18	16	0	0	0	0	WT Membrane high, WT Vesicles low	0.61	0.528	0.653	0.553	0	0	0	0
266	carbamoyl-phosphate synthase small subunit [Streptococcus mutans]	AMF86663.1	40 kDa	0.016	0.4	WT Membrane high, WT Vesicles low	10	9	10	11	3	3	5	2	WT Membrane high, WT Vesicles low	0.428	0.412	0.412	0.541	0.127	0.127	0.169	0.0691
268	50S ribosomal protein L10 [Streptococcus mutans]	AMF85508.1	18 kDa	0.14	0.5	[]	13	5	7	8	3	4	6	2	[]	0.665	0.515	0.557	0.581	0.299	0.299	0.371	0.234
269	glutamate dehydrogenase [Streptococcus mutans]	AMF85547.1	48 kDa	< 0.00010	0.02	WT Membrane high, WT Vesicles low	15	13	14	14	0	0	1	0	WT Membrane high, WT Vesicles low	0.548	0.463	0.49	0.506	0	0	0.049	0
270	NAD(P)-dependent oxidoreductase [Streptococcus mutans]	AMF85622.1	32 kDa	< 0.00010	0	WT Membrane high, WT Vesicles low	12	12	14	13	0	0	0	0	WT Membrane high, WT Vesicles low	0.493	0.57	0.62	0.613	0	0	0	0
271	RNA polymerase subunit sigma [Streptococcus mutans]	AMF85624.1	43 kDa	0.0018	0.4	WT Membrane high, WT Vesicles low	14	11	10	12	2	7	4	4	WT Membrane high, WT Vesicles low	0.563	0.491	0.458	0.528	0.113	0.364	0.264	0.199
272	penicillin-binding protein [Streptococcus mutans]	AMF86484.1	84 kDa	< 0.00010	0.2	WT Membrane high, WT Vesicles low	15	13	10	12	1	4	3	2	WT Membrane high, WT Vesicles low	0.307	0.318	0.255	0.307	0.0119	0.0712	0.0396	0.066
273	GTP pyrophosphokinase [Streptococcus mutans]	AMF86395.1	84 kDa	< 0.00010	0	WT Membrane high, WT Vesicles low	19	14	19	18	0	0	0	0	WT Membrane high, WT Vesicles low	0.392	0.255	0.349	0.305	0	0	0	0
274	50S ribosomal protein L16 [Streptococcus mutans]	AMF86419.1	16 kDa	0.0059	0.2	WT Membrane high, WT Vesicles low	4	4	4	4	1	1	4	0	WT Membrane high, WT Vesicles low	0.285	0.285	0.285	0.285	0.102	0.0876	0.372	0
275	ribonuclease J [Streptococcus mutans]	AMF85101.1	62 kDa	< 0.00010	0	WT Membrane high, WT Vesicles low	14	15	19	16	0	0	0	0	WT Membrane high, WT Vesicles low	0.366	0.39	0.502	0.412	0	0	0	0
276	acetolactate synthase catalytic subunit [Streptococcus mutans]	AMF86136.1	62 kDa	0.00018	0	WT Membrane high, WT Vesicles low	11	16	19	19	0	0	0	0	WT Membrane high, WT Vesicles low	0.328	0.462	0.517	0.481	0	0	0	0
277	dTDP-4-dehydrorhamnose 3,5-epimerase [Streptococcus mutans]	AMF85089.1	22 kDa	< 0.00010	0.2	WT Membrane high, WT Vesicles low	12	10	10	10	2	3	2	2	WT Membrane high, WT Vesicles low	0.838	0.747	0.747	0.747	0.136	0.222	0.177	0.136
278	citrate lyase subunit alpha [Streptococcus mutans]	AMF85451.1	55 kDa	< 0.00010	0	WT Membrane high, WT Vesicles low	15	17	16	14	0	0	0	0	WT Membrane high, WT Vesicles low	0.534	0.554	0.552	0.442	0	0	0	0
279	glycosyl transferase [Streptococcus mutans]	AMF85617.1	55 kDa	< 0.00010	0	WT Membrane high, WT Vesicles low	18	18	18	15	0	0	0	0	WT Membrane high, WT Vesicles low	0.486	0.501	0.452	0.458	0	0	0	0
280	primosomal protein N' [Streptococcus mutans]	AMF85922.1	90 kDa	< 0.00010	0	WT Membrane high, WT Vesicles low	18	20	21	20	0	0	0	0	WT Membrane high, WT Vesicles low	0.336	0.395	0.401	0.399	0	0	0	0
281	ribonuclease Y [Streptococcus mutans]	AMF85925.1	60 kDa	< 0.00010	0	WT Membrane high, WT Vesicles low	20	12	15	15	0	0	0	0	WT Membrane high, WT Vesicles low	0.516	0.426	0.437	0.475	0	0	0	0
282	phosphoribosylaminoimidazolesuccinocarboxamide synthase [Streptococcus mutans]	AMF86257.1	27 kDa	< 0.00010	0.1	WT Membrane high, WT Vesicles low	14	11	16	18	0	3	1	2	WT Membrane high, WT Vesicles low	0.689	0.634	0.655	0.723	0	0.162	0.0383	0.0979
283	chaperone protein ClpB [Streptococcus mutans]	AMF86408.1	90 kDa	< 0.00010	0	WT Membrane high, WT Vesicles low	13	13	20	16	0	0	0	0	WT Membrane high, WT Vesicles low	0.276	0.276	0.384	0.335	0	0	0	0
284	D-alanyl-lipoteichoic acid biosynthesis protein DltD [Streptococcus mutans]	AMF84896.1	49 kDa	< 0.00010	0	WT Membrane high, WT Vesicles low	19	16	16	17	0	0	0	0	WT Membrane high, WT Vesicles low	0.565	0.425	0.385	0.423	0	0	0	0
285	non-ribosomal peptide synthetase [Streptococcus mutans]	AMF85178.1	314 kDa	0.017	0	WT Membrane high, WT Vesicles low	2	6	2	3	0	0	0	0	WT Membrane high, WT Vesicles low	0.0121	0.0327	0.00698	0.0239	0	0	0	0
286	tryptophan--tRNA ligase [Streptococcus mutans]	AMF86287.1	38 kDa	0.00021	0.2	WT Membrane high, WT Vesicles low	9	10	12	9	2	4	2	1	WT Membrane high, WT Vesicles low	0.371	0.465	0.521	0.412	0.0971	0.218	0.0912	0.0529
287	glycogen synthase [Streptococcus mutans]	AMF85026.1	54 kDa	< 0.00010	0.1	WT Membrane high, WT Vesicles low	10	12	11	9	1	0	1	2	WT Membrane high, WT Vesicles low	0.37	0.363	0.389	0.279	0.0273	0	0.0273	0.0546
288	DNA topoisomerase IV subunit B [Streptococcus mutans]	AMF85299.1	72 kDa	< 0.00010	0.07	WT Membrane high, WT Vesicles low	12	10	11	11	0	0	1	0	WT Membrane high, WT Vesicles low	0.273	0.26	0.291	0.257	0	0	0.0647	0
289	50S ribosomal protein L22 [Streptococcus mutans]	AMF86417.1	12 kDa	0.0048	0.3	WT Membrane high, WT Vesicles low	6	6	6	6	1	1	2	2	WT Membrane high, WT Vesicles low	0.509	0.509	0.509	0.509	0.105	0.105	0.263	0.263
290	metal-dependent hydrolase [Streptococcus mutans]	AMF86070.1	29 kDa	< 0.00010	0.05	WT Membrane high, WT Vesicles low	9	8	8	7	2	2	0	0	WT Membrane high, WT Vesicles low	0.504	0.581	0.581	0.438	0.101	0.101	0	0
291	hypothetical protein APQ13_06655 [Streptococcus mutans]	AMF86125.1	72 kDa	0.00036	0	WT Membrane high, WT Vesicles low	17	16	15	10	0	0	0	0	WT Membrane high, WT Vesicles low	0.33	0.21	0.261	0.183	0	0	0	0
292	DNA polymerase III [Streptococcus mutans]	AMF86196.1	166 kDa	0.00055	0.03	WT Membrane high, WT Vesicles low	6	11	13	14	0	0	1	0	WT Membrane high, WT Vesicles low	0.0676	0.124	0.139	0.16	0	0	0.0239	0
293	PTS sucrose transporter subunit IIA [Streptococcus mutans]	AMF86565.1	70 kDa	0.0002	0	WT Membrane high, WT Vesicles low	9	10	9	8	0	0	0	0	WT Membrane high, WT Vesicles low	0.279	0.31	0.303	0.292	0	0	0	0
294	bifunctional N-acetylglucosamine-1-phosphate uridyltransferase/glucosamine-1-phosphate acetyltransferase [Streptococcus mutans]	AMF84943.1	50 kDa	< 0.00010	0	WT Membrane high, WT Vesicles low	15	15	15	15	0	0	0	0	WT Membrane high, WT Vesicles low	0.488	0.486	0.486	0.514	0	0	0	0
295	4-hydroxy-tetrahydrodipicolinate reductase [Streptococcus mutans]	AMF85556.1	28 kDa	0.028	0.4	WT Membrane high, WT Vesicles low	7	7	10	12	3	5	2	0	WT Membrane high, WT Vesicles low	0.471	0.494	0.624	0.647	0.129	0.18	0.098	0
296	hypoxanthine phosphoribosyltransferase [Streptococcus mutans]	AMF86269.1	21 kDa	0.0001	0.4	WT Membrane high, WT Vesicles low	12	11	9	13	3	5	3	4	WT Membrane high, WT Vesicles low	0.594	0.578	0.528	0.594	0.211	0.311	0.144	0.233
297	50S ribosomal protein L18 [Streptococcus mutans]	AMF86428.1	13 kDa	0.00017	0.3	WT Membrane high, WT Vesicles low	6	6	4	6	2	2	1	2	WT Membrane high, WT Vesicles low	0.521	0.521	0.347	0.521	0.248	0.248	0.248	0.248
299	ATP synthase F0F1 subunit gamma [Streptococcus mutans]	AMF85033.1	32 kDa	< 0.00010	0	WT Membrane high, WT Vesicles low	17	13	11	14	0	0	0	0	WT Membrane high, WT Vesicles low	0.651	0.699	0.599	0.702	0	0	0	0
300	glycine/betaine ABC transporter permease [Streptococcus mutans]	AMF85424.1	63 kDa	< 0.00010	0	WT Membrane high, WT Vesicles low	16	14	13	13	0	0	0	0	WT Membrane high, WT Vesicles low	0.314	0.293	0.295	0.203	0	0	0	0
301	aminotransferase V [Streptococcus mutans]	AMF85605.1	42 kDa	< 0.00010	0.03	WT Membrane high, WT Vesicles low	12	8	8	9	1	1	0	0	WT Membrane high, WT Vesicles low	0.476	0.355	0.379	0.379	0.0447	0.0447	0	0
302	aconitate hydratase [Streptococcus mutans]	AMF85752.1	98 kDa	0.12	1.6	[]	5	6	6	8	5	11	5	4	[]	0.0777	0.132	0.104	0.171	0.0755	0.134	0.0619	0.0608
303	exodeoxyribonuclease [Streptococcus mutans]	AMF86640.1	31 kDa	< 0.00010	0.09	WT Membrane high, WT Vesicles low	13	9	11	12	0	2	1	1	WT Membrane high, WT Vesicles low	0.644	0.465	0.567	0.589	0	0.109	0.04	0.0582
305	ferrichrome ABC transporter substrate-binding protein [Streptococcus mutans]	AMF85473.1	38 kDa	0.26	0.7	[]	8	11	8	7	4	5	3	4	[]	0.35	0.426	0.259	0.35	0.165	0.262	0.0853	0.165
306	chorismate synthase [Streptococcus mutans]	AMF85658.1	43 kDa	< 0.00010	0	WT Membrane high, WT Vesicles low	13	15	15	15	0	0	0	0	WT Membrane high, WT Vesicles low	0.526	0.539	0.531	0.531	0	0	0	0
307	penicillin-binding protein [Streptococcus mutans]	AMF85944.1	82 kDa	0.004	0	WT Membrane high, WT Vesicles low	21	11	14	12	0	0	0	0	WT Membrane high, WT Vesicles low	0.47	0.35	0.323	0.336	0	0	0	0
308	ABC transporter [Streptococcus mutans]	AMF85539.1	65 kDa	< 0.00010	0	WT Membrane high, WT Vesicles low	18	16	11	14	0	0	0	0	WT Membrane high, WT Vesicles low	0.365	0.358	0.271	0.31	0	0	0	0
309	peptide chain release factor 3 [Streptococcus mutans]	AMF85806.1	59 kDa	< 0.00010	0	WT Membrane high, WT Vesicles low	12	15	15	15	0	0	0	0	WT Membrane high, WT Vesicles low	0.407	0.436	0.434	0.428	0	0	0	0
310	AAA family ATPase [Streptococcus mutans]	AMF86246.1	101 kDa	< 0.00010	0.03	WT Membrane high, WT Vesicles low	9	15	14	13	0	0	1	0	WT Membrane high, WT Vesicles low	0.14	0.241	0.214	0.198	0	0	0.00915	0
311	Wall-associated protein [Streptococcus mutans]	AMF85485.1	49 kDa	0.0043	0.08	WT Membrane high, WT Vesicles low	2	4	3	2	0	1	0	0	WT Membrane high, WT Vesicles low	0.132	0.225	0.17	0.113	0	0.0927	0	0
312	shikimate dehydrogenase [Streptococcus mutans]	AMF85660.1	32 kDa	0.00023	0.1	WT Membrane high, WT Vesicles low	12	16	15	13	0	3	0	2	WT Membrane high, WT Vesicles low	0.654	0.747	0.744	0.664	0	0.135	0	0.0934
313	peptidoglycan branched peptide synthesis protein [Streptococcus mutans]	AMF85713.1	48 kDa	< 0.00010	0	WT Membrane high, WT Vesicles low	15	12	13	16	0	0	0	0	WT Membrane high, WT Vesicles low	0.41	0.29	0.412	0.446	0	0	0	0
314	glucokinase [Streptococcus mutans]	AMF85860.1	34 kDa	< 0.00010	0.2	WT Membrane high, WT Vesicles low	11	9	12	11	2	3	2	2	WT Membrane high, WT Vesicles low	0.412	0.378	0.418	0.406	0.0774	0.18	0.0774	0.108
315	UDP-N-acetylglucosamine 1-carboxyvinyltransferase [Streptococcus mutans]	AMF84995.1	45 kDa	< 0.00010	0.2	WT Membrane high, WT Vesicles low	13	11	11	12	2	4	0	3	WT Membrane high, WT Vesicles low	0.492	0.42	0.449	0.427	0.0788	0.158	0	0.122
316	ferredoxin-NADP reductase [Streptococcus mutans]	AMF85580.1	37 kDa	0.00019	0	WT Membrane high, WT Vesicles low	9	14	15	13	0	0	0	0	WT Membrane high, WT Vesicles low	0.525	0.629	0.629	0.57	0	0	0	0
317	glutathione reductase [Streptococcus mutans]	AMF85608.1	49 kDa	< 0.00010	0.07	WT Membrane high, WT Vesicles low	13	9	12	10	0	1	1	1	WT Membrane high, WT Vesicles low	0.48	0.384	0.48	0.324	0	0.0467	0.0311	0.0311
318	DNA primase [Streptococcus mutans]	AMF85625.1	68 kDa	0.00097	0.04	WT Membrane high, WT Vesicles low	4	8	9	5	0	1	0	0	WT Membrane high, WT Vesicles low	0.13	0.243	0.282	0.169	0	0.0186	0	0
319	dihydroorotate dehydrogenase [Streptococcus mutans]	AMF85817.1	34 kDa	< 0.00010	0.05	WT Membrane high, WT Vesicles low	9	10	10	7	0	1	0	2	WT Membrane high, WT Vesicles low	0.489	0.524	0.524	0.334	0	0.0289	0	0.0836
320	acetolactate synthase [Streptococcus mutans]	AMF86648.1	61 kDa	< 0.00010	0.01	WT Membrane high, WT Vesicles low	15	14	18	15	0	1	0	0	WT Membrane high, WT Vesicles low	0.485	0.37	0.531	0.474	0	0.0411	0	0
321	ATP-dependent Clp protease ATP-binding subunit ClpX [Streptococcus mutans]	AMF85516.1	45 kDa	< 0.00010	0	WT Membrane high, WT Vesicles low	12	14	13	10	0	0	0	0	WT Membrane high, WT Vesicles low	0.461	0.588	0.505	0.427	0	0	0	0
322	hypothetical protein APQ13_04620 [Streptococcus mutans]	AMF85740.1	99 kDa	< 0.00010	0	WT Membrane high, WT Vesicles low	15	15	14	16	0	0	0	0	WT Membrane high, WT Vesicles low	0.264	0.232	0.225	0.282	0	0	0	0
323	aromatic amino acid aminotransferase [Streptococcus mutans]	AMF86262.1	43 kDa	0.00024	0.1	WT Membrane high, WT Vesicles low	16	13	13	12	1	4	2	0	WT Membrane high, WT Vesicles low	0.463	0.402	0.442	0.386	0.0307	0.123	0.0588	0
324	glycine/betaine ABC transporter substrate-binding protein [Streptococcus mutans]	AMF86320.1	35 kDa	< 0.00010	0	WT Membrane high, WT Vesicles low	10	10	10	9	0	0	0	0	WT Membrane high, WT Vesicles low	0.514	0.543	0.543	0.531	0	0	0	0
326	3-dehydroquinate synthase [Streptococcus mutans]	AMF85659.1	39 kDa	< 0.00010	0	WT Membrane high, WT Vesicles low	9	13	11	12	0	0	0	0	WT Membrane high, WT Vesicles low	0.518	0.662	0.575	0.617	0	0	0	0
327	3-phosphoshikimate 1-carboxyvinyltransferase [Streptococcus mutans]	AMF85655.1	46 kDa	< 0.00010	0	WT Membrane high, WT Vesicles low	11	13	14	13	0	0	0	0	WT Membrane high, WT Vesicles low	0.429	0.452	0.504	0.518	0	0	0	0
328	phosphoglucosamine mutase [Streptococcus mutans]	AMF85116.1	49 kDa	0.0023	0.3	WT Membrane high, WT Vesicles low	10	13	13	12	0	3	2	1	WT Membrane high, WT Vesicles low	0.372	0.472	0.459	0.461	0	0.0913	0.0735	0.029
329	ribose-phosphate pyrophosphokinase [Streptococcus mutans]	AMF85434.1	36 kDa	< 0.00010	0.07	WT Membrane high, WT Vesicles low	10	8	10	9	0	3	0	0	WT Membrane high, WT Vesicles low	0.402	0.331	0.38	0.38	0	0.0798	0	0
330	hypothetical protein APQ13_02750 [Streptococcus mutans]	AMF85381.1	35 kDa	0.89	1	[]	8	9	9	7	4	7	4	7	[]	0.437	0.498	0.498	0.409	0.204	0.378	0.142	0.337
331	30S ribosomal protein S10 [Streptococcus mutans]	AMF86411.1	12 kDa	0.0068	0.2	WT Membrane high, WT Vesicles low	6	5	5	7	1	1	2	0	WT Membrane high, WT Vesicles low	0.451	0.441	0.441	0.598	0.147	0.098	0.245	0
332	NAD(+) synthetase [Streptococcus mutans]	AMF85934.1	30 kDa	0.0021	0.3	WT Membrane high, WT Vesicles low	9	8	7	7	2	3	3	2	WT Membrane high, WT Vesicles low	0.697	0.504	0.485	0.474	0.0839	0.135	0.146	0.109
333	X-prolyl-dipeptidyl aminopeptidase [Streptococcus mutans]	AMF85992.1	87 kDa	0.00024	0	WT Membrane high, WT Vesicles low	8	13	12	11	0	0	0	0	WT Membrane high, WT Vesicles low	0.207	0.303	0.31	0.253	0	0	0	0
334	ABC transporter [Streptococcus mutans]	AMF85043.1	29 kDa	< 0.00010	0.07	WT Membrane high, WT Vesicles low	9	7	6	7	0	2	1	0	WT Membrane high, WT Vesicles low	0.45	0.4	0.323	0.415	0	0.127	0.0923	0
335	thymidine phosphorylase [Streptococcus mutans]	AMF85369.1	47 kDa	< 0.00010	0	WT Membrane high, WT Vesicles low	15	14	12	14	0	0	0	0	WT Membrane high, WT Vesicles low	0.518	0.508	0.508	0.499	0	0	0	0
336	ABC transporter ATP-binding protein [Streptococcus mutans]	AMF85618.1	45 kDa	< 0.00010	0	WT Membrane high, WT Vesicles low	12	13	12	14	0	0	0	0	WT Membrane high, WT Vesicles low	0.427	0.39	0.388	0.462	0	0	0	0
337	ABC transporter ATP-binding protein [Streptococcus mutans]	AMF84916.1	28 kDa	< 0.00010	0	WT Membrane high, WT Vesicles low	9	10	10	9	0	0	0	0	WT Membrane high, WT Vesicles low	0.543	0.594	0.594	0.594	0	0	0	0
338	ATPase P [Streptococcus mutans]	AMF85205.1	34 kDa	0.0001	0.06	WT Membrane high, WT Vesicles low	11	11	10	12	0	1	2	0	WT Membrane high, WT Vesicles low	0.524	0.541	0.51	0.541	0	0.0473	0.0777	0
339	nitroreductase [Streptococcus mutans]	AMF85270.1	23 kDa	0.039	0.5	[]	9	8	8	8	0	3	3	3	[]	0.525	0.475	0.475	0.475	0	0.285	0.235	0.285
340	argininosuccinate synthase [Streptococcus mutans]	AMF86045.1	44 kDa	< 0.00010	0.03	WT Membrane high, WT Vesicles low	11	11	13	13	0	2	0	0	WT Membrane high, WT Vesicles low	0.518	0.432	0.51	0.412	0	0.104	0	0
341	histidyl-tRNA synthetase [Streptococcus mutans]	AMF86332.1	49 kDa	< 0.00010	0.03	WT Membrane high, WT Vesicles low	8	11	11	11	1	1	0	0	WT Membrane high, WT Vesicles low	0.263	0.347	0.415	0.359	0.0256	0.0256	0	0
342	DNA mismatch repair protein MutS [Streptococcus mutans]	AMF86342.1	95 kDa	< 0.00010	0	WT Membrane high, WT Vesicles low	10	11	11	10	0	0	0	0	WT Membrane high, WT Vesicles low	0.221	0.2	0.193	0.185	0	0	0	0
343	ribonuclease Z [Streptococcus mutans]	AMF85077.1	34 kDa	< 0.00010	0.04	WT Membrane high, WT Vesicles low	11	12	11	12	0	0	2	0	WT Membrane high, WT Vesicles low	0.508	0.544	0.531	0.544	0	0	0.0615	0
344	O-acetylhomoserine aminocarboxypropyltransferase [Streptococcus mutans]	AMF85329.1	46 kDa	0.00029	0.1	WT Membrane high, WT Vesicles low	10	9	8	9	0	3	0	2	WT Membrane high, WT Vesicles low	0.415	0.406	0.369	0.376	0	0.143	0	0.103
345	penicillin-binding protein [Streptococcus mutans]	AMF85815.1	75 kDa	< 0.00010	0	WT Membrane high, WT Vesicles low	15	12	12	11	0	0	0	0	WT Membrane high, WT Vesicles low	0.353	0.284	0.327	0.258	0	0	0	0
346	UTP--glucose-1-phosphate uridylyltransferase [Streptococcus mutans]	AMF86056.1	34 kDa	0.18	0.7	[]	9	7	8	8	2	4	3	2	[]	0.425	0.435	0.444	0.431	0.0752	0.248	0.111	0.147
347	30S ribosomal protein S15 [Streptococcus mutans]	AMF86174.1	11 kDa	< 0.00010	0.1	WT Membrane high, WT Vesicles low	6	5	5	5	0	1	1	1	WT Membrane high, WT Vesicles low	0.539	0.438	0.438	0.438	0	0.101	0.135	0.101
348	30S ribosomal protein S11 [Streptococcus mutans]	AMF86437.1	13 kDa	0.00012	0.2	WT Membrane high, WT Vesicles low	5	5	5	5	0	3	2	2	WT Membrane high, WT Vesicles low	0.346	0.346	0.346	0.346	0	0.339	0.339	0.213
349	transcriptional regulator [Streptococcus mutans]	AMF86026.1	29 kDa	< 0.00010	0	WT Membrane high, WT Vesicles low	9	11	10	10	0	0	0	0	WT Membrane high, WT Vesicles low	0.572	0.546	0.465	0.616	0	0	0	0
350	dehydrogenase [Streptococcus mutans]	AMF85151.1	37 kDa	< 0.00010	0	WT Membrane high, WT Vesicles low	9	6	11	11	0	0	0	0	WT Membrane high, WT Vesicles low	0.525	0.301	0.564	0.635	0	0	0	0
351	permease [Streptococcus mutans]	AMF85173.1	89 kDa	0.0003	0	WT Membrane high, WT Vesicles low	7	13	9	9	0	0	0	0	WT Membrane high, WT Vesicles low	0.132	0.219	0.193	0.169	0	0	0	0
352	D-alanine--D-alanine ligase [Streptococcus mutans]	AMF85813.1	39 kDa	< 0.00010	0	WT Membrane high, WT Vesicles low	10	13	13	14	0	0	0	0	WT Membrane high, WT Vesicles low	0.559	0.613	0.648	0.559	0	0	0	0
353	transcription elongation factor NusA [Streptococcus mutans]	AMF85972.1	45 kDa	0.00011	0.2	WT Membrane high, WT Vesicles low	12	10	11	10	0	4	2	2	WT Membrane high, WT Vesicles low	0.514	0.428	0.428	0.428	0	0.209	0.0453	0.0781
354	non-ribosomal peptide synthetase [Streptococcus mutans]	AMF86652.1	186 kDa	0.89	0.9	[]	0	1	1	1	0	1	1	0	[]	0	0.00614	0.00614	0.00921	0	0.0246	0.0246	0
356	deoxyribonuclease HsdR [Streptococcus mutans]	AMF85254.1	118 kDa	0.00062	0.02	WT Membrane high, WT Vesicles low	16	21	12	12	0	1	0	0	WT Membrane high, WT Vesicles low	0.232	0.297	0.192	0.194	0	0.0261	0	0
357	sucrose phosphorylase [Streptococcus mutans]	AMF85569.1	56 kDa	< 0.00010	0	WT Membrane high, WT Vesicles low	12	17	18	15	0	0	0	0	WT Membrane high, WT Vesicles low	0.509	0.534	0.599	0.47	0	0	0	0
358	alkyl hydroperoxide reductase [Streptococcus mutans]	AMF85677.1	20 kDa	< 0.00010	0	WT Membrane high, WT Vesicles low	7	6	7	6	0	0	0	0	WT Membrane high, WT Vesicles low	0.624	0.559	0.559	0.559	0	0	0	0
359	phosphohydrolase [Streptococcus mutans]	AMF85710.1	51 kDa	< 0.00010	0	WT Membrane high, WT Vesicles low	13	16	12	11	0	0	0	0	WT Membrane high, WT Vesicles low	0.424	0.528	0.422	0.422	0	0	0	0
360	EDD domain protein [Streptococcus mutans]	AMF85824.1	30 kDa	< 0.00010	0.05	WT Membrane high, WT Vesicles low	10	11	11	10	0	2	0	0	WT Membrane high, WT Vesicles low	0.591	0.47	0.62	0.541	0	0.0896	0	0
361	acetyl esterase [Streptococcus mutans]	AMF85103.1	31 kDa	< 0.00010	0.06	WT Membrane high, WT Vesicles low	9	8	10	9	0	1	0	1	WT Membrane high, WT Vesicles low	0.715	0.529	0.73	0.681	0	0.0304	0	0.0304
362	ATP phosphoribosyltransferase [Streptococcus mutans]	AMF85235.1	24 kDa	0.0016	0	WT Membrane high, WT Vesicles low	4	4	2	4	0	0	0	0	WT Membrane high, WT Vesicles low	0.316	0.316	0.102	0.321	0	0	0	0
363	histidinol dehydrogenase [Streptococcus mutans]	AMF85236.1	46 kDa	0.00033	0	WT Membrane high, WT Vesicles low	10	15	15	15	0	0	0	0	WT Membrane high, WT Vesicles low	0.492	0.618	0.623	0.63	0	0	0	0
364	spermidine/putrescine ABC transporter ATP-binding protein [Streptococcus mutans]	AMF85495.1	44 kDa	0.0024	0	WT Membrane high, WT Vesicles low	1	3	2	3	0	0	0	0	WT Membrane high, WT Vesicles low	0.0677	0.161	0.107	0.164	0	0	0	0
365	50S ribosomal protein L15 [Streptococcus mutans]	AMF86431.1	15 kDa	0.00033	0.5	WT Membrane high, WT Vesicles low	3	3	3	3	2	2	3	2	WT Membrane high, WT Vesicles low	0.315	0.315	0.315	0.315	0.295	0.295	0.315	0.295
366	30S ribosomal protein S6 [Streptococcus mutans]	AMF86549.1	11 kDa	< 0.00010	0	WT Membrane high, WT Vesicles low	8	10	6	8	0	0	0	0	WT Membrane high, WT Vesicles low	0.792	0.781	0.76	0.802	0	0	0	0
367	metalloprotease RseP [Streptococcus mutans]	AMF86604.1	46 kDa	< 0.00010	0	WT Membrane high, WT Vesicles low	12	8	11	11	0	0	0	0	WT Membrane high, WT Vesicles low	0.353	0.248	0.337	0.325	0	0	0	0
368	2,5-diketo-D-gluconic acid reductase [Streptococcus mutans]	AMF85609.1	32 kDa	< 0.00010	0	WT Membrane high, WT Vesicles low	10	10	9	10	0	0	0	0	WT Membrane high, WT Vesicles low	0.614	0.582	0.582	0.614	0	0	0	0
369	DEAD/DEAH box helicase [Streptococcus mutans]	AMF85941.1	51 kDa	< 0.00010	0	WT Membrane high, WT Vesicles low	14	10	12	13	0	0	0	0	WT Membrane high, WT Vesicles low	0.47	0.379	0.403	0.43	0	0	0	0
370	hypothetical protein APQ13_07725 [Streptococcus mutans]	AMF86293.1	36 kDa	< 0.00010	0	WT Membrane high, WT Vesicles low	11	11	9	8	0	0	0	0	WT Membrane high, WT Vesicles low	0.431	0.508	0.409	0.351	0	0	0	0
371	replicative DNA helicase [Streptococcus mutans]	AMF86305.1	51 kDa	< 0.00010	0	WT Membrane high, WT Vesicles low	16	12	15	14	0	0	0	0	WT Membrane high, WT Vesicles low	0.61	0.489	0.584	0.586	0	0	0	0
372	RNA helicase [Streptococcus mutans]	AMF85150.1	41 kDa	< 0.00010	0	WT Membrane high, WT Vesicles low	9	11	10	11	0	0	0	0	WT Membrane high, WT Vesicles low	0.386	0.411	0.386	0.394	0	0	0	0
374	phosphoribosyl transferase [Streptococcus mutans]	AMF85591.1	20 kDa	0.00088	0.3	WT Membrane high, WT Vesicles low	10	10	10	9	0	4	3	3	WT Membrane high, WT Vesicles low	0.67	0.659	0.5	0.5	0	0.261	0.17	0.216
375	glutamine ABC transporter ATP-binding protein [Streptococcus mutans]	AMF85839.1	27 kDa	< 0.00010	0	WT Membrane high, WT Vesicles low	8	12	10	12	0	0	0	0	WT Membrane high, WT Vesicles low	0.504	0.635	0.627	0.672	0	0	0	0
376	phosphonate ABC transporter ATP-binding protein [Streptococcus mutans]	AMF85100.1	28 kDa	< 0.00010	0	WT Membrane high, WT Vesicles low	8	9	9	10	0	0	0	0	WT Membrane high, WT Vesicles low	0.409	0.413	0.456	0.552	0	0	0	0
377	phosphate ABC transporter ATP-binding protein [Streptococcus mutans]	AMF85359.1	30 kDa	< 0.00010	0	WT Membrane high, WT Vesicles low	9	8	7	8	0	0	0	0	WT Membrane high, WT Vesicles low	0.419	0.378	0.378	0.419	0	0	0	0
378	sugar ABC transporter ATP-binding protein [Streptococcus mutans]	AMF85568.1	42 kDa	< 0.00010	0	WT Membrane high, WT Vesicles low	15	14	12	15	0	0	0	0	WT Membrane high, WT Vesicles low	0.52	0.475	0.459	0.464	0	0	0	0
379	potassium transporter TrkB [Streptococcus mutans]	AMF85004.1	24 kDa	< 0.00010	0	WT Membrane high, WT Vesicles low	11	9	8	8	0	0	0	0	WT Membrane high, WT Vesicles low	0.79	0.662	0.662	0.662	0	0	0	0
380	phosphate ABC transporter ATP-binding protein [Streptococcus mutans]	AMF85360.1	28 kDa	< 0.00010	0	WT Membrane high, WT Vesicles low	12	10	12	10	0	0	0	0	WT Membrane high, WT Vesicles low	0.615	0.599	0.611	0.571	0	0	0	0
381	peptide chain release factor 1 [Streptococcus mutans]	AMF85402.1	41 kDa	0.0013	0.05	WT Membrane high, WT Vesicles low	7	8	11	7	0	2	0	0	WT Membrane high, WT Vesicles low	0.379	0.365	0.518	0.443	0	0.142	0	0
382	potassium transporter TrkA [Streptococcus mutans]	AMF85003.1	24 kDa	< 0.00010	0	WT Membrane high, WT Vesicles low	9	7	7	7	0	0	0	0	WT Membrane high, WT Vesicles low	0.664	0.576	0.576	0.576	0	0	0	0
383	LytR family transcriptional regulator [Streptococcus mutans]	AMF85652.1	53 kDa	0.00014	0.1	WT Membrane high, WT Vesicles low	5	5	6	7	0	2	0	1	WT Membrane high, WT Vesicles low	0.21	0.18	0.208	0.21	0	0.0455	0	0.0281
384	spermidine/putrescine ABC transporter substrate-binding protein [Streptococcus mutans]	AMF85492.1	41 kDa	0.21	INF	[]	0	0	0	0	1	2	1	0	[]	0	0	0	0	0.112	0.196	0.112	0
386	RNA helicase [Streptococcus mutans]	AMF86636.1	119 kDa	0.00072	7.5	WT Membrane low, WT Vesicles high	1	1	1	0	1	1	1	2	WT Membrane low, WT Vesicles high	0.00777	0.00777	0.00777	0	0.00777	0.00777	0.00777	0.034
387	DNA polymerase III [Streptococcus mutans]	AMF85312.1	119 kDa	< 0.00010	0	WT Membrane high, WT Vesicles low	7	8	10	7	0	0	0	0	WT Membrane high, WT Vesicles low	0.128	0.15	0.183	0.119	0	0	0	0
388	glycine/betaine ABC transporter permease [Streptococcus mutans]	AMF85393.1	56 kDa	0.00023	0	WT Membrane high, WT Vesicles low	13	10	9	8	0	0	0	0	WT Membrane high, WT Vesicles low	0.289	0.225	0.233	0.223	0	0	0	0
389	peptidase U32 [Streptococcus mutans]	AMF85679.1	35 kDa	< 0.00010	0	WT Membrane high, WT Vesicles low	12	9	9	11	0	0	0	0	WT Membrane high, WT Vesicles low	0.523	0.422	0.416	0.458	0	0	0	0
390	PhoB family transcriptional regulator [Streptococcus mutans]	AMF86508.1	27 kDa	< 0.00010	0	WT Membrane high, WT Vesicles low	10	12	10	9	0	0	0	0	WT Membrane high, WT Vesicles low	0.583	0.613	0.587	0.561	0	0	0	0
391	glycogen debranching protein [Streptococcus mutans]	AMF85021.1	89 kDa	< 0.00010	0	WT Membrane high, WT Vesicles low	9	7	8	8	0	0	0	0	WT Membrane high, WT Vesicles low	0.2	0.158	0.165	0.165	0	0	0	0
392	glycerol dehydrogenase [Streptococcus mutans]	AMF85202.1	40 kDa	< 0.00010	0.05	WT Membrane high, WT Vesicles low	10	7	8	9	0	3	0	0	WT Membrane high, WT Vesicles low	0.383	0.295	0.339	0.35	0	0.102	0	0
393	thymidylate synthase [Streptococcus mutans]	AMF85520.1	33 kDa	0.00027	0.05	WT Membrane high, WT Vesicles low	7	10	12	10	0	1	0	1	WT Membrane high, WT Vesicles low	0.391	0.495	0.523	0.495	0	0.0466	0	0.0502
394	non-ribosomal peptide synthetase [Streptococcus mutans]	AMF85180.1	170 kDa	0.0023	0	WT Membrane high, WT Vesicles low	6	12	6	6	0	0	0	0	WT Membrane high, WT Vesicles low	0.0701	0.137	0.0639	0.0714	0	0	0	0
395	alkyl hydroperoxide reductase subunit F [Streptococcus mutans]	AMF85676.1	55 kDa	0.00095	0	WT Membrane high, WT Vesicles low	9	7	12	10	0	0	0	0	WT Membrane high, WT Vesicles low	0.347	0.263	0.449	0.314	0	0	0	0
396	pyruvate dehydrogenase [Streptococcus mutans]	AMF86193.1	35 kDa	0.00086	0.1	WT Membrane high, WT Vesicles low	10	8	7	10	0	2	1	2	WT Membrane high, WT Vesicles low	0.422	0.372	0.372	0.4	0	0.075	0.0719	0.0719
397	ribosome-associated GTPase EngA [Streptococcus mutans]	AMF86512.1	49 kDa	0.00021	0	WT Membrane high, WT Vesicles low	13	8	10	10	0	0	0	0	WT Membrane high, WT Vesicles low	0.406	0.227	0.33	0.28	0	0	0	0
398	glucose-1-phosphate adenylyltransferase [Streptococcus mutans]	AMF85025.1	42 kDa	0.0013	0	WT Membrane high, WT Vesicles low	9	13	12	6	0	0	0	0	WT Membrane high, WT Vesicles low	0.435	0.469	0.48	0.241	0	0	0	0
399	endonuclease [Streptococcus mutans]	AMF85068.1	51 kDa	< 0.00010	0	WT Membrane high, WT Vesicles low	11	11	11	13	0	0	0	0	WT Membrane high, WT Vesicles low	0.491	0.472	0.452	0.516	0	0	0	0
400	UDP-N-acetylmuramyl peptide synthase [Streptococcus mutans]	AMF85113.1	50 kDa	< 0.00010	0	WT Membrane high, WT Vesicles low	10	11	12	12	0	0	0	0	WT Membrane high, WT Vesicles low	0.295	0.327	0.331	0.331	0	0	0	0
401	bifunctional riboflavin kinase/FMN adenylyltransferase [Streptococcus mutans]	AMF85351.1	35 kDa	< 0.00010	0.02	WT Membrane high, WT Vesicles low	11	8	11	8	0	1	0	0	WT Membrane high, WT Vesicles low	0.458	0.379	0.464	0.359	0	0.0458	0	0
402	bactoprenol glucosyl transferase [Streptococcus mutans]	AMF85613.1	35 kDa	< 0.00010	0	WT Membrane high, WT Vesicles low	6	8	8	7	0	0	0	0	WT Membrane high, WT Vesicles low	0.253	0.318	0.318	0.282	0	0	0	0
403	sugar phosphatase [Streptococcus mutans]	AMF85711.1	30 kDa	< 0.00010	0	WT Membrane high, WT Vesicles low	10	11	10	10	0	0	0	0	WT Membrane high, WT Vesicles low	0.543	0.546	0.48	0.546	0	0	0	0
404	superoxide dismutase [Streptococcus mutans]	AMF85790.1	23 kDa	0.00029	0.1	WT Membrane high, WT Vesicles low	6	8	9	8	0	3	0	2	WT Membrane high, WT Vesicles low	0.635	0.65	0.724	0.65	0	0.217	0	0.177
405	hypothetical protein APQ13_06720 [Streptococcus mutans]	AMF86138.1	13 kDa	< 0.00010	0	WT Membrane high, WT Vesicles low	6	7	7	6	0	0	0	0	WT Membrane high, WT Vesicles low	0.595	0.595	0.595	0.595	0	0	0	0
406	ribonuclease R [Streptococcus mutans]	AMF84967.1	88 kDa	< 0.00010	0	WT Membrane high, WT Vesicles low	7	11	12	10	0	0	0	0	WT Membrane high, WT Vesicles low	0.152	0.184	0.185	0.172	0	0	0	0
407	lipid kinase [Streptococcus mutans]	AMF85020.1	38 kDa	< 0.00010	0	WT Membrane high, WT Vesicles low	7	9	9	8	0	0	0	0	WT Membrane high, WT Vesicles low	0.372	0.424	0.424	0.424	0	0	0	0
408	PhoP family transcriptional regulator [Streptococcus mutans]	AMF85044.1	27 kDa	< 0.00010	0	WT Membrane high, WT Vesicles low	10	8	10	10	0	0	0	0	WT Membrane high, WT Vesicles low	0.655	0.519	0.643	0.643	0	0	0	0
409	dipeptidase [Streptococcus mutans]	AMF86644.1	40 kDa	0.00043	0	WT Membrane high, WT Vesicles low	7	6	9	9	0	0	0	0	WT Membrane high, WT Vesicles low	0.357	0.301	0.382	0.426	0	0	0	0
410	phosphoribosyl carboxyaminoimidazole mutase [Streptococcus mutans]	AMF86684.1	17 kDa	0.00028	0.2	WT Membrane high, WT Vesicles low	7	6	6	6	0	2	3	0	WT Membrane high, WT Vesicles low	0.728	0.728	0.728	0.728	0	0.204	0.185	0
411	30S ribosomal protein S12 [Streptococcus mutans]	AMF86025.1	15 kDa	0.00014	0	WT Membrane high, WT Vesicles low	2	2	2	2	0	0	0	0	WT Membrane high, WT Vesicles low	0.212	0.212	0.212	0.212	0	0	0	0
412	histidinol-phosphate aminotransferase [Streptococcus mutans]	AMF85233.1	39 kDa	< 0.00010	0	WT Membrane high, WT Vesicles low	10	8	9	10	0	0	0	0	WT Membrane high, WT Vesicles low	0.39	0.312	0.318	0.381	0	0	0	0
413	multidrug ABC transporter ATP-binding protein [Streptococcus mutans]	AMF85407.1	65 kDa	< 0.00010	0	WT Membrane high, WT Vesicles low	10	8	9	9	0	0	0	0	WT Membrane high, WT Vesicles low	0.315	0.243	0.277	0.284	0	0	0	0
414	ferrous iron transporter B [Streptococcus mutans]	AMF85837.1	79 kDa	< 0.00010	0	WT Membrane high, WT Vesicles low	13	8	9	12	0	0	0	0	WT Membrane high, WT Vesicles low	0.26	0.189	0.208	0.249	0	0	0	0
415	ATPase P [Streptococcus mutans]	AMF85965.1	80 kDa	< 0.00010	0	WT Membrane high, WT Vesicles low	9	12	13	11	0	0	0	0	WT Membrane high, WT Vesicles low	0.225	0.291	0.288	0.278	0	0	0	0
416	competence protein ComB [Streptococcus mutans]	AMF86091.1	34 kDa	< 0.00010	0	WT Membrane high, WT Vesicles low	11	9	8	8	0	0	0	0	WT Membrane high, WT Vesicles low	0.327	0.353	0.353	0.307	0	0	0	0
417	hydroxymethylpyrimidine/phosphomethylpyrimidine kinase [Streptococcus mutans]	AMF86216.1	28 kDa	< 0.00010	0	WT Membrane high, WT Vesicles low	9	11	9	8	0	0	0	0	WT Membrane high, WT Vesicles low	0.58	0.643	0.565	0.525	0	0	0	0
418	DNA polymerase III subunit beta [Streptococcus mutans]	AMF86279.1	42 kDa	< 0.00010	0	WT Membrane high, WT Vesicles low	8	10	9	7	0	0	0	0	WT Membrane high, WT Vesicles low	0.291	0.384	0.384	0.302	0	0	0	0
421	PhoU family transcriptional regulator [Streptococcus mutans]	AMF85361.1	25 kDa	0.0001	0.1	WT Membrane high, WT Vesicles low	11	11	8	6	0	1	1	2	WT Membrane high, WT Vesicles low	0.539	0.539	0.539	0.415	0	0.0691	0.0737	0.194
422	glucohydrolase [Streptococcus mutans]	AMF85567.1	62 kDa	< 0.00010	0.07	WT Membrane high, WT Vesicles low	6	5	5	6	0	0	1	0	WT Membrane high, WT Vesicles low	0.16	0.183	0.196	0.164	0	0	0.0168	0
423	signal recognition particle-docking protein FtsY [Streptococcus mutans]	AMF85692.1	55 kDa	< 0.00010	0.09	WT Membrane high, WT Vesicles low	13	9	11	11	0	2	2	0	WT Membrane high, WT Vesicles low	0.357	0.271	0.426	0.44	0	0.0502	0.0502	0
424	hypothetical protein APQ13_07320 [Streptococcus mutans]	AMF86238.1	33 kDa	< 0.00010	0	WT Membrane high, WT Vesicles low	9	9	9	8	0	0	0	0	WT Membrane high, WT Vesicles low	0.533	0.533	0.533	0.491	0	0	0	0
425	fructokinase [Streptococcus mutans]	AMF86566.1	32 kDa	0.00033	0	WT Membrane high, WT Vesicles low	7	8	8	7	0	0	0	0	WT Membrane high, WT Vesicles low	0.365	0.287	0.287	0.287	0	0	0	0
426	DNA methyltransferase [Streptococcus mutans]	AMF85247.1	57 kDa	< 0.00010	0	WT Membrane high, WT Vesicles low	10	10	10	9	0	0	0	0	WT Membrane high, WT Vesicles low	0.345	0.339	0.384	0.323	0	0	0	0
427	acetyl-CoA carboxylase carboxyl transferase subunit beta [Streptococcus mutans]	AMF86634.1	32 kDa	0.00011	0.03	WT Membrane high, WT Vesicles low	8	7	9	9	0	2	0	0	WT Membrane high, WT Vesicles low	0.403	0.358	0.399	0.406	0	0.0938	0	0
428	multidrug ABC transporter ATP-binding protein [Streptococcus mutans]	AMF85111.1	72 kDa	< 0.00010	0	WT Membrane high, WT Vesicles low	3	3	3	4	0	0	0	0	WT Membrane high, WT Vesicles low	0.0706	0.0848	0.0848	0.1	0	0	0	0
429	phosphoesterase [Streptococcus mutans]	AMF85213.1	35 kDa	< 0.00010	0.02	WT Membrane high, WT Vesicles low	8	10	9	9	0	1	0	0	WT Membrane high, WT Vesicles low	0.487	0.561	0.49	0.571	0	0.0387	0	0
430	UDP-N-acetylmuramoyl-tripeptide--D-alanyl-D-alanine ligase [Streptococcus mutans]	AMF85810.1	50 kDa	< 0.00010	0.03	WT Membrane high, WT Vesicles low	7	10	9	8	0	1	0	0	WT Membrane high, WT Vesicles low	0.29	0.383	0.361	0.265	0	0.0487	0	0
431	peptide ABC transporter ATP-binding protein [Streptococcus mutans]	AMF86112.1	39 kDa	< 0.00010	0	WT Membrane high, WT Vesicles low	11	10	10	9	0	0	0	0	WT Membrane high, WT Vesicles low	0.417	0.449	0.409	0.414	0	0	0	0
432	peptidase M16 [Streptococcus mutans]	AMF86291.1	49 kDa	< 0.00010	0	WT Membrane high, WT Vesicles low	6	8	9	7	0	0	0	0	WT Membrane high, WT Vesicles low	0.181	0.255	0.26	0.243	0	0	0	0
433	50S ribosomal protein L23 [Streptococcus mutans]	AMF86414.1	11 kDa	0.005	0.2	WT Membrane high, WT Vesicles low	4	4	5	4	0	0	4	0	WT Membrane high, WT Vesicles low	0.434	0.434	0.545	0.434	0	0	0.475	0
434	sugar ABC transporter ATP-binding protein [Streptococcus mutans]	AMF85408.1	65 kDa	< 0.00010	0	WT Membrane high, WT Vesicles low	11	9	8	9	0	0	0	0	WT Membrane high, WT Vesicles low	0.255	0.253	0.246	0.272	0	0	0	0
435	ATP-binding protein [Streptococcus mutans]	AMF85739.1	126 kDa	< 0.00010	0	WT Membrane high, WT Vesicles low	6	5	7	5	0	0	0	0	WT Membrane high, WT Vesicles low	0.106	0.0836	0.0994	0.0774	0	0	0	0
436	glycyl-tRNA synthetase subunit alpha [Streptococcus mutans]	AMF85952.1	35 kDa	< 0.00010	0	WT Membrane high, WT Vesicles low	10	9	9	9	0	0	0	0	WT Membrane high, WT Vesicles low	0.351	0.331	0.348	0.351	0	0	0	0
437	hydrolase [Streptococcus mutans]	AMF86015.1	22 kDa	< 0.00010	INF	WT Membrane low, WT Vesicles high	0	0	0	0	3	3	3	2	WT Membrane low, WT Vesicles high	0	0	0	0	0.204	0.204	0.161	0.161
438	hypothetical protein APQ13_06610 [Streptococcus mutans]	AMF86116.1	29 kDa	0.00017	0.03	WT Membrane high, WT Vesicles low	9	11	10	8	0	0	1	0	WT Membrane high, WT Vesicles low	0.49	0.49	0.428	0.319	0	0	0.0389	0
439	exodeoxyribonuclease VII large subunit [Streptococcus mutans]	AMF86669.1	51 kDa	< 0.00010	0	WT Membrane high, WT Vesicles low	13	10	13	13	0	0	0	0	WT Membrane high, WT Vesicles low	0.309	0.318	0.383	0.389	0	0	0	0
440	non-ribosomal peptide synthetase [Streptococcus mutans]	AMF85179.1	142 kDa	0.032	0	WT Membrane high, WT Vesicles low	1	9	4	4	0	0	0	0	WT Membrane high, WT Vesicles low	0.0114	0.101	0.0382	0.0374	0	0	0	0
441	amino acid ABC transporter ATP-binding protein [Streptococcus mutans]	AMF85938.1	28 kDa	< 0.00010	0	WT Membrane high, WT Vesicles low	9	9	8	7	0	0	0	0	WT Membrane high, WT Vesicles low	0.575	0.486	0.482	0.547	0	0	0	0
442	2-hydroxyglutaryl-CoA dehydratase [Streptococcus mutans]	AMF85957.1	159 kDa	0.0027	0	WT Membrane high, WT Vesicles low	1	2	2	3	0	0	0	0	WT Membrane high, WT Vesicles low	0.0105	0.0181	0.0244	0.0314	0	0	0	0
443	3-oxoacyl-ACP synthase [Streptococcus mutans]	AMF86625.1	35 kDa	< 0.00010	0.02	WT Membrane high, WT Vesicles low	4	7	6	6	0	1	0	0	WT Membrane high, WT Vesicles low	0.194	0.335	0.258	0.231	0	0.0246	0	0
444	glucose-1-phosphate adenylyltransferase [Streptococcus mutans]	AMF85024.1	42 kDa	< 0.00010	0	WT Membrane high, WT Vesicles low	6	10	9	8	0	0	0	0	WT Membrane high, WT Vesicles low	0.237	0.435	0.346	0.359	0	0	0	0
445	PTS fructose transporter subunit IIC [Streptococcus mutans]	AMF85578.1	68 kDa	< 0.00010	0	WT Membrane high, WT Vesicles low	10	10	11	6	0	0	0	0	WT Membrane high, WT Vesicles low	0.237	0.194	0.227	0.14	0	0	0	0
446	ABC transporter [Streptococcus mutans]	AMF86127.1	28 kDa	< 0.00010	0.02	WT Membrane high, WT Vesicles low	8	8	7	7	0	1	0	0	WT Membrane high, WT Vesicles low	0.439	0.472	0.382	0.382	0	0.0488	0	0
447	peptide deformylase [Streptococcus mutans]	AMF86178.1	23 kDa	0.0002	0.1	WT Membrane high, WT Vesicles low	7	9	8	9	0	0	3	0	WT Membrane high, WT Vesicles low	0.613	0.578	0.456	0.578	0	0	0.23	0
448	damage-inducible protein CinA [Streptococcus mutans]	AMF86347.1	46 kDa	< 0.00010	0	WT Membrane high, WT Vesicles low	13	11	11	13	0	0	0	0	WT Membrane high, WT Vesicles low	0.495	0.452	0.464	0.476	0	0	0	0
449	cyclic nucleotide-binding protein [Streptococcus mutans]	AMF85204.1	29 kDa	0.00013	0	WT Membrane high, WT Vesicles low	5	6	4	3	0	0	0	0	WT Membrane high, WT Vesicles low	0.246	0.385	0.274	0.21	0	0	0	0
450	hypothetical protein APQ13_03265 [Streptococcus mutans]	AMF85480.1	13 kDa	< 0.00010	0	WT Membrane high, WT Vesicles low	6	7	7	5	0	0	0	0	WT Membrane high, WT Vesicles low	0.58	0.732	0.884	0.875	0	0	0	0
451	50S ribosomal protein L7/L12 [Streptococcus mutans]	AMF85507.1	12 kDa	0.0018	0.3	WT Membrane high, WT Vesicles low	6	5	7	8	3	3	2	0	WT Membrane high, WT Vesicles low	0.639	0.631	0.738	0.738	0.213	0.213	0.205	0
452	hydroxymethylglutaryl-CoA synthase [Streptococcus mutans]	AMF85521.1	44 kDa	< 0.00010	0.04	WT Membrane high, WT Vesicles low	8	8	8	8	0	2	0	0	WT Membrane high, WT Vesicles low	0.309	0.309	0.384	0.292	0	0.0588	0	0
453	30S ribosomal protein S16 [Streptococcus mutans]	AMF85584.1	10 kDa	< 0.00010	0	WT Membrane high, WT Vesicles low	4	3	3	3	0	0	0	0	WT Membrane high, WT Vesicles low	0.462	0.429	0.429	0.429	0	0	0	0
454	peptide ABC transporter ATP-binding protein [Streptococcus mutans]	AMF85637.1	27 kDa	< 0.00010	0	WT Membrane high, WT Vesicles low	7	5	6	7	0	0	0	0	WT Membrane high, WT Vesicles low	0.382	0.358	0.484	0.492	0	0	0	0
455	fatty acid-binding protein DegV [Streptococcus mutans]	AMF86163.1	31 kDa	< 0.00010	0	WT Membrane high, WT Vesicles low	10	7	7	8	0	0	0	0	WT Membrane high, WT Vesicles low	0.608	0.566	0.535	0.542	0	0	0	0
456	hypothetical protein APQ13_08110 [Streptococcus mutans]	AMF86366.1	106 kDa	< 0.00010	0	WT Membrane high, WT Vesicles low	10	9	10	6	0	0	0	0	WT Membrane high, WT Vesicles low	0.2	0.151	0.166	0.0976	0	0	0	0
457	hypothetical protein APQ13_00110 [Streptococcus mutans]	AMF84880.1	30 kDa	0.00074	0.1	WT Membrane high, WT Vesicles low	8	8	5	6	1	0	1	0	WT Membrane high, WT Vesicles low	0.513	0.513	0.44	0.509	0.0691	0	0.0473	0
458	glycosyl transferase family 1 [Streptococcus mutans]	AMF84981.1	38 kDa	< 0.00010	0	WT Membrane high, WT Vesicles low	10	7	7	7	0	0	0	0	WT Membrane high, WT Vesicles low	0.449	0.295	0.392	0.401	0	0	0	0
459	acetoin utilization protein [Streptococcus mutans]	AMF84918.1	25 kDa	< 0.00010	0	WT Membrane high, WT Vesicles low	8	10	9	10	0	0	0	0	WT Membrane high, WT Vesicles low	0.479	0.543	0.543	0.553	0	0	0	0
460	histidine kinase [Streptococcus mutans]	AMF85365.1	49 kDa	< 0.00010	0	WT Membrane high, WT Vesicles low	11	7	10	10	0	0	0	0	WT Membrane high, WT Vesicles low	0.327	0.271	0.316	0.316	0	0	0	0
461	cobalamin ECF transporter [Streptococcus mutans]	AMF85718.1	14 kDa	0.0032	0.2	WT Membrane high, WT Vesicles low	9	8	7	7	0	0	3	1	WT Membrane high, WT Vesicles low	0.45	0.426	0.426	0.434	0	0	0.248	0.0698
462	UDP-N-acetylglucosamine--N-acetylmuramyl-(pentapeptide) pyrophosphoryl-undecaprenol N-acetylglucosamine transferase [Streptococcus mutans]	AMF85855.1	41 kDa	< 0.00010	0	WT Membrane high, WT Vesicles low	9	10	12	12	0	0	0	0	WT Membrane high, WT Vesicles low	0.41	0.463	0.582	0.56	0	0	0	0
463	DNA mismatch repair protein MutL [Streptococcus mutans]	AMF86344.1	74 kDa	< 0.00010	0	WT Membrane high, WT Vesicles low	10	11	10	12	0	0	0	0	WT Membrane high, WT Vesicles low	0.25	0.27	0.197	0.247	0	0	0	0
464	UDP-N-acetylmuramoylalanyl-D-glutamate--L-lysine ligase [Streptococcus mutans]	AMF84905.1	54 kDa	< 0.00010	0	WT Membrane high, WT Vesicles low	13	9	10	10	0	0	0	0	WT Membrane high, WT Vesicles low	0.406	0.306	0.342	0.344	0	0	0	0
465	ATP-dependent DNA helicase [Streptococcus mutans]	AMF85199.1	98 kDa	0.017	0.2	WT Membrane high, WT Vesicles low	3	8	7	4	0	1	1	0	WT Membrane high, WT Vesicles low	0.0558	0.137	0.113	0.0724	0	0.0143	0.0143	0
466	4-hydroxy-tetrahydrodipicolinate synthase [Streptococcus mutans]	AMF85481.1	32 kDa	0.00013	0.02	WT Membrane high, WT Vesicles low	8	6	5	6	0	1	0	0	WT Membrane high, WT Vesicles low	0.266	0.375	0.266	0.242	0	0.0375	0	0
467	3-hydroxy-3-methylglutaryl-CoA reductase [Streptococcus mutans]	AMF85522.1	46 kDa	< 0.00010	0	WT Membrane high, WT Vesicles low	9	12	8	7	0	0	0	0	WT Membrane high, WT Vesicles low	0.272	0.386	0.293	0.239	0	0	0	0
468	histidine kinase [Streptococcus mutans]	AMF85535.1	47 kDa	< 0.00010	0	WT Membrane high, WT Vesicles low	7	8	8	11	0	0	0	0	WT Membrane high, WT Vesicles low	0.285	0.327	0.31	0.444	0	0	0	0
469	hypothetical protein APQ13_03950 [Streptococcus mutans]	AMF85611.1	69 kDa	0.0025	0	WT Membrane high, WT Vesicles low	11	9	9	6	0	0	0	0	WT Membrane high, WT Vesicles low	0.252	0.27	0.249	0.192	0	0	0	0
470	hypothetical protein APQ13_04970 [Streptococcus mutans]	AMF85808.1	49 kDa	< 0.00010	0	WT Membrane high, WT Vesicles low	10	10	10	8	0	0	0	0	WT Membrane high, WT Vesicles low	0.451	0.467	0.467	0.371	0	0	0	0
471	N-6 DNA methylase [Streptococcus mutans]	AMF85928.1	44 kDa	0.00021	0	WT Membrane high, WT Vesicles low	5	7	9	8	0	0	0	0	WT Membrane high, WT Vesicles low	0.161	0.206	0.31	0.263	0	0	0	0
472	phosphoglycerate mutase [Streptococcus mutans]	AMF86225.1	27 kDa	0.00038	0.02	WT Membrane high, WT Vesicles low	7	9	7	8	0	1	0	0	WT Membrane high, WT Vesicles low	0.61	0.61	0.398	0.428	0	0.0763	0	0
473	protease [Streptococcus mutans]	AMF85678.1	48 kDa	0.0045	0.3	WT Membrane high, WT Vesicles low	5	5	7	6	0	2	1	3	WT Membrane high, WT Vesicles low	0.213	0.22	0.325	0.28	0	0.0794	0.0397	0.117
474	peptidase S16 [Streptococcus mutans]	AMF85882.1	38 kDa	< 0.00010	0	WT Membrane high, WT Vesicles low	7	7	7	8	0	0	0	0	WT Membrane high, WT Vesicles low	0.237	0.324	0.312	0.318	0	0	0	0
475	peptide ABC transporter substrate-binding protein [Streptococcus mutans]	AMF86111.1	35 kDa	0.00015	0	WT Membrane high, WT Vesicles low	10	6	8	8	0	0	0	0	WT Membrane high, WT Vesicles low	0.419	0.286	0.341	0.334	0	0	0	0
476	hypothetical protein APQ13_06975 [Streptococcus mutans]	AMF86172.1	28 kDa	0.00045	0.1	WT Membrane high, WT Vesicles low	5	5	5	5	0	1	2	1	WT Membrane high, WT Vesicles low	0.301	0.301	0.35	0.35	0	0.0488	0.22	0.0488
477	D-alanyl-D-alanine carboxypeptidase [Streptococcus mutans]	AMF86224.1	28 kDa	< 0.00010	0.05	WT Membrane high, WT Vesicles low	12	10	9	10	0	0	0	2	WT Membrane high, WT Vesicles low	0.61	0.606	0.446	0.606	0	0	0	0.149
478	chromosomal replication initiator DnaA [Streptococcus mutans]	AMF86280.1	51 kDa	< 0.00010	0	WT Membrane high, WT Vesicles low	9	11	11	11	0	0	0	0	WT Membrane high, WT Vesicles low	0.239	0.338	0.283	0.387	0	0	0	0
479	energy-coupling factor transporter ATPase [Streptococcus mutans]	AMF86295.1	32 kDa	0.00027	0	WT Membrane high, WT Vesicles low	5	9	10	9	0	0	0	0	WT Membrane high, WT Vesicles low	0.386	0.546	0.625	0.461	0	0	0	0
481	HAD family hydrolase [Streptococcus mutans]	AMF85127.1	28 kDa	0.00012	0	WT Membrane high, WT Vesicles low	6	8	9	8	0	0	0	0	WT Membrane high, WT Vesicles low	0.323	0.463	0.545	0.475	0	0	0	0
482	UDP-glucose 4-epimerase [Streptococcus mutans]	AMF85563.1	37 kDa	0.0035	0.2	WT Membrane high, WT Vesicles low	6	9	7	7	0	3	2	0	WT Membrane high, WT Vesicles low	0.327	0.432	0.369	0.348	0	0.132	0.147	0
483	pyruvate dehydrogenase [Streptococcus mutans]	AMF86192.1	36 kDa	0.0011	0.04	WT Membrane high, WT Vesicles low	9	11	7	9	0	2	0	0	WT Membrane high, WT Vesicles low	0.517	0.517	0.429	0.471	0	0.0846	0	0
484	alanine racemase [Streptococcus mutans]	AMF86571.1	40 kDa	< 0.00010	0	WT Membrane high, WT Vesicles low	7	7	8	8	0	0	0	0	WT Membrane high, WT Vesicles low	0.248	0.283	0.305	0.294	0	0	0	0
485	hydrolase TatD [Streptococcus mutans]	AMF86677.1	29 kDa	< 0.00010	0.06	WT Membrane high, WT Vesicles low	7	8	9	8	0	0	0	2	WT Membrane high, WT Vesicles low	0.399	0.562	0.496	0.481	0	0	0	0.109
487	GntR family transcriptional regulator [Streptococcus mutans]	AMF85311.1	14 kDa	< 0.00010	0	WT Membrane high, WT Vesicles low	7	7	8	7	0	0	0	0	WT Membrane high, WT Vesicles low	0.715	0.715	0.602	0.748	0	0	0	0
488	NAD(P)-dependent oxidoreductase [Streptococcus mutans]	AMF85443.1	28 kDa	< 0.00010	0	WT Membrane high, WT Vesicles low	9	6	11	10	0	0	0	0	WT Membrane high, WT Vesicles low	0.681	0.482	0.665	0.677	0	0	0	0
489	diaminopimelate decarboxylase [Streptococcus mutans]	AMF84866.1	46 kDa	0.0038	0.2	WT Membrane high, WT Vesicles low	6	5	7	7	0	3	0	0	WT Membrane high, WT Vesicles low	0.308	0.214	0.25	0.272	0	0.103	0	0
490	GTPase Era [Streptococcus mutans]	AMF84958.1	34 kDa	< 0.00010	0	WT Membrane high, WT Vesicles low	7	9	9	7	0	0	0	0	WT Membrane high, WT Vesicles low	0.301	0.328	0.334	0.284	0	0	0	0
491	ribonuclease III [Streptococcus mutans]	AMF85047.1	26 kDa	< 0.00010	0	WT Membrane high, WT Vesicles low	6	6	7	7	0	0	0	0	WT Membrane high, WT Vesicles low	0.377	0.355	0.377	0.377	0	0	0	0
492	Fe-S cluster assembly protein SufB [Streptococcus mutans]	AMF85217.1	52 kDa	< 0.00010	0	WT Membrane high, WT Vesicles low	9	9	9	9	0	0	0	0	WT Membrane high, WT Vesicles low	0.357	0.343	0.33	0.324	0	0	0	0
493	1-phosphofructokinase [Streptococcus mutans]	AMF85579.1	33 kDa	< 0.00010	0	WT Membrane high, WT Vesicles low	8	8	8	10	0	0	0	0	WT Membrane high, WT Vesicles low	0.587	0.564	0.614	0.686	0	0	0	0
494	glycosyl transferase [Streptococcus mutans]	AMF85621.1	45 kDa	< 0.00010	0	WT Membrane high, WT Vesicles low	7	11	10	8	0	0	0	0	WT Membrane high, WT Vesicles low	0.253	0.299	0.323	0.281	0	0	0	0
495	aminoglycoside phosphotransferase [Streptococcus mutans]	AMF85975.1	30 kDa	0.0009	0	WT Membrane high, WT Vesicles low	6	8	8	10	0	0	0	0	WT Membrane high, WT Vesicles low	0.269	0.431	0.365	0.415	0	0	0	0
496	multidrug ABC transporter ATP-binding protein [Streptococcus mutans]	AMF85977.1	27 kDa	< 0.00010	0	WT Membrane high, WT Vesicles low	6	7	6	6	0	0	0	0	WT Membrane high, WT Vesicles low	0.427	0.44	0.44	0.361	0	0	0	0
497	serine/threonine-protein kinase MRCK beta [Streptococcus mutans]	AMF85340.1	48 kDa	< 0.00010	0	WT Membrane high, WT Vesicles low	6	8	8	6	0	0	0	0	WT Membrane high, WT Vesicles low	0.264	0.223	0.204	0.168	0	0	0	0
498	ABC transporter [Streptococcus mutans]	AMF85394.1	24 kDa	< 0.00010	0	WT Membrane high, WT Vesicles low	8	7	7	7	0	0	0	0	WT Membrane high, WT Vesicles low	0.555	0.454	0.638	0.491	0	0	0	0
499	dihydrofolate reductase [Streptococcus mutans]	AMF85518.1	20 kDa	0.0026	0	WT Membrane high, WT Vesicles low	2	3	2	2	0	0	0	0	WT Membrane high, WT Vesicles low	0.229	0.359	0.229	0.229	0	0	0	0
500	transglycosylase [Streptococcus mutans]	AMF86447.1	86 kDa	0.0012	0	WT Membrane high, WT Vesicles low	7	9	13	9	0	0	0	0	WT Membrane high, WT Vesicles low	0.13	0.228	0.282	0.199	0	0	0	0
501	peptidase M20 [Streptococcus mutans]	AMF86493.1	51 kDa	< 0.00010	0	WT Membrane high, WT Vesicles low	8	6	8	6	0	0	0	0	WT Membrane high, WT Vesicles low	0.361	0.243	0.306	0.243	0	0	0	0
502	DNA topoisomerase IV subunit B [Streptococcus mutans]	AMF85230.1	72 kDa	< 0.00010	0	WT Membrane high, WT Vesicles low	9	8	10	9	0	0	0	0	WT Membrane high, WT Vesicles low	0.251	0.22	0.271	0.191	0	0	0	0
503	orotate phosphoribosyltransferase [Streptococcus mutans]	AMF85289.1	23 kDa	< 0.00010	0.03	WT Membrane high, WT Vesicles low	8	8	7	9	0	0	1	0	WT Membrane high, WT Vesicles low	0.464	0.545	0.545	0.545	0	0	0.0431	0
504	multidrug ABC transporter ATP-binding protein [Streptococcus mutans]	AMF85552.1	65 kDa	< 0.00010	0	WT Membrane high, WT Vesicles low	8	4	6	7	0	0	0	0	WT Membrane high, WT Vesicles low	0.228	0.138	0.183	0.196	0	0	0	0
505	galactokinase [Streptococcus mutans]	AMF85565.1	43 kDa	< 0.00010	0.07	WT Membrane high, WT Vesicles low	7	6	6	7	0	1	1	0	WT Membrane high, WT Vesicles low	0.392	0.3	0.354	0.385	0	0.0282	0.0282	0
506	queuine tRNA-ribosyltransferase [Streptococcus mutans]	AMF86073.1	43 kDa	0.0012	0	WT Membrane high, WT Vesicles low	5	9	10	9	0	0	0	0	WT Membrane high, WT Vesicles low	0.329	0.461	0.466	0.584	0	0	0	0
507	amidophosphoribosyltransferase [Streptococcus mutans]	AMF86254.1	53 kDa	0.00041	0.07	WT Membrane high, WT Vesicles low	7	6	6	4	0	2	0	0	WT Membrane high, WT Vesicles low	0.244	0.223	0.259	0.148	0	0.0668	0	0
508	ribose-5-phosphate isomerase [Streptococcus mutans]	AMF85277.1	25 kDa	0.00056	0.1	WT Membrane high, WT Vesicles low	7	8	10	7	0	0	1	3	WT Membrane high, WT Vesicles low	0.427	0.396	0.396	0.391	0	0	0.0756	0.187
509	NADPH-dependent FMN reductase [Streptococcus mutans]	AMF85399.1	22 kDa	0.0017	0.2	WT Membrane high, WT Vesicles low	8	5	8	7	3	3	0	0	WT Membrane high, WT Vesicles low	0.405	0.325	0.425	0.425	0.14	0.185	0	0
510	DNA starvation/stationary phase protection protein [Streptococcus mutans]	AMF85862.1	20 kDa	< 0.00010	0	WT Membrane high, WT Vesicles low	8	8	8	7	0	0	0	0	WT Membrane high, WT Vesicles low	0.743	0.731	0.657	0.571	0	0	0	0
511	energy-coupling factor transporter ATPase [Streptococcus mutans]	AMF86296.1	31 kDa	0.00017	0	WT Membrane high, WT Vesicles low	10	10	5	7	0	0	0	0	WT Membrane high, WT Vesicles low	0.536	0.536	0.343	0.396	0	0	0	0
512	tRNA uridine 5-carboxymethylaminomethyl modification protein [Streptococcus mutans]	AMF86302.1	70 kDa	< 0.00010	0	WT Membrane high, WT Vesicles low	4	7	7	8	0	0	0	0	WT Membrane high, WT Vesicles low	0.116	0.182	0.154	0.2	0	0	0	0
513	deoxyguanosinetriphosphate triphosphohydrolase [Streptococcus mutans]	AMF86619.1	53 kDa	0.00055	0	WT Membrane high, WT Vesicles low	10	9	7	8	0	0	0	0	WT Membrane high, WT Vesicles low	0.363	0.323	0.287	0.291	0	0	0	0
515	glutamine amidotransferase [Streptococcus mutans]	AMF85282.1	27 kDa	0.00045	0	WT Membrane high, WT Vesicles low	2	3	3	2	0	0	0	0	WT Membrane high, WT Vesicles low	0.114	0.28	0.208	0.114	0	0	0	0
516	ABC transporter permease [Streptococcus mutans]	AMF85464.1	76 kDa	0.67	0.7	[]	3	3	4	4	0	0	1	0	[]	0.106	0.106	0.133	0.123	0	0	0.0165	0
517	excinuclease ABC subunit B [Streptococcus mutans]	AMF85634.1	76 kDa	0.00011	0	WT Membrane high, WT Vesicles low	4	7	8	5	0	0	0	0	WT Membrane high, WT Vesicles low	0.098	0.186	0.202	0.101	0	0	0	0
518	glucosamine-6-phosphate deaminase [Streptococcus mutans]	AMF85784.1	25 kDa	0.00034	0.2	WT Membrane high, WT Vesicles low	7	6	6	6	0	3	2	2	WT Membrane high, WT Vesicles low	0.446	0.489	0.489	0.502	0	0.21	0.0815	0.206
519	DNA repair protein RecN [Streptococcus mutans]	AMF85825.1	63 kDa	< 0.00010	0	WT Membrane high, WT Vesicles low	8	9	9	9	0	0	0	0	WT Membrane high, WT Vesicles low	0.312	0.304	0.303	0.306	0	0	0	0
520	cell division protein SepF [Streptococcus mutans]	AMF85850.1	22 kDa	< 0.00010	0.02	WT Membrane high, WT Vesicles low	5	5	6	5	0	1	0	0	WT Membrane high, WT Vesicles low	0.471	0.466	0.471	0.471	0	0.0733	0	0
521	X-Pro aminopeptidase [Streptococcus mutans]	AMF86558.1	40 kDa	0.00029	0.06	WT Membrane high, WT Vesicles low	5	9	7	7	0	2	0	0	WT Membrane high, WT Vesicles low	0.291	0.52	0.418	0.427	0	0.105	0	0
523	glutamine ABC transporter substrate-binding protein [Streptococcus mutans]	AMF85042.1	30 kDa	< 0.00010	0	WT Membrane high, WT Vesicles low	9	8	7	8	0	0	0	0	WT Membrane high, WT Vesicles low	0.574	0.507	0.459	0.526	0	0	0	0
524	orotidine 5'-phosphate decarboxylase [Streptococcus mutans]	AMF85288.1	25 kDa	0.0019	0.3	WT Membrane high, WT Vesicles low	8	4	8	6	0	2	2	2	WT Membrane high, WT Vesicles low	0.661	0.357	0.613	0.426	0	0.117	0.117	0.117
525	hypothetical protein APQ13_02725 [Streptococcus mutans]	AMF85377.1	43 kDa	< 0.00010	0.02	WT Membrane high, WT Vesicles low	8	9	7	7	0	1	0	0	WT Membrane high, WT Vesicles low	0.265	0.352	0.235	0.349	0	0.0423	0	0
526	6-phospho-beta-glucosidase [Streptococcus mutans]	AMF85388.1	55 kDa	< 0.00010	0	WT Membrane high, WT Vesicles low	10	10	7	8	0	0	0	0	WT Membrane high, WT Vesicles low	0.402	0.377	0.312	0.308	0	0	0	0
527	serine kinase [Streptococcus mutans]	AMF85684.1	35 kDa	< 0.00010	0	WT Membrane high, WT Vesicles low	8	10	10	8	0	0	0	0	WT Membrane high, WT Vesicles low	0.386	0.524	0.492	0.373	0	0	0	0
528	cell division protein DivIVA [Streptococcus mutans]	AMF85848.1	31 kDa	0.0011	0.2	WT Membrane high, WT Vesicles low	7	7	7	7	0	4	3	0	WT Membrane high, WT Vesicles low	0.417	0.339	0.339	0.339	0	0.221	0.129	0
529	2,3,4,5-tetrahydropyridine-2,6-dicarboxylate N-acetyltransferase [Streptococcus mutans]	AMF86060.1	24 kDa	0.00049	0	WT Membrane high, WT Vesicles low	4	8	8	6	0	0	0	0	WT Membrane high, WT Vesicles low	0.28	0.379	0.483	0.28	0	0	0	0
530	hypothetical protein APQ13_08060 [Streptococcus mutans]	AMF86357.1	61 kDa	< 0.00010	0	WT Membrane high, WT Vesicles low	7	4	5	5	0	0	0	0	WT Membrane high, WT Vesicles low	0.119	0.0803	0.0822	0.0822	0	0	0	0
531	sugar-binding protein [Streptococcus mutans]	AMF86474.1	50 kDa	0.0027	0	WT Membrane high, WT Vesicles low	11	7	6	4	0	0	0	0	WT Membrane high, WT Vesicles low	0.425	0.276	0.207	0.092	0	0	0	0
532	endoglucanase [Streptococcus mutans]	AMF85110.1	43 kDa	0.00034	0	WT Membrane high, WT Vesicles low	11	9	9	6	0	0	0	0	WT Membrane high, WT Vesicles low	0.417	0.355	0.339	0.295	0	0	0	0
533	hypothetical protein APQ13_01340 [Streptococcus mutans]	AMF85115.1	35 kDa	0.00024	0	WT Membrane high, WT Vesicles low	7	8	10	5	0	0	0	0	WT Membrane high, WT Vesicles low	0.484	0.415	0.45	0.314	0	0	0	0
534	hypothetical protein APQ13_02890 [Streptococcus mutans]	AMF85406.1	23 kDa	0.063	0.4	[]	5	6	6	4	0	3	0	3	[]	0.431	0.451	0.451	0.377	0	0.27	0	0.27
535	tRNA CCA-pyrophosphorylase [Streptococcus mutans]	AMF85555.1	46 kDa	< 0.00010	0	WT Membrane high, WT Vesicles low	11	9	13	8	0	0	0	0	WT Membrane high, WT Vesicles low	0.382	0.307	0.436	0.259	0	0	0	0
536	penicillin-binding protein [Streptococcus mutans]	AMF85562.1	41 kDa	0.00082	0	WT Membrane high, WT Vesicles low	6	11	10	5	0	0	0	0	WT Membrane high, WT Vesicles low	0.312	0.482	0.437	0.29	0	0	0	0
537	hypothetical protein APQ13_04230 [Streptococcus mutans]	AMF85665.1	44 kDa	0.00017	0	WT Membrane high, WT Vesicles low	10	8	6	9	0	0	0	0	WT Membrane high, WT Vesicles low	0.327	0.315	0.282	0.325	0	0	0	0
538	hypothetical protein APQ13_04570 [Streptococcus mutans]	AMF85730.1	17 kDa	0.00026	0	WT Membrane high, WT Vesicles low	3	2	2	2	0	0	0	0	WT Membrane high, WT Vesicles low	0.325	0.188	0.188	0.188	0	0	0	0
539	peptide chain release factor 2 [Streptococcus mutans]	AMF85189.1	37 kDa	0.0001	0	WT Membrane high, WT Vesicles low	6	4	6	6	0	0	0	0	WT Membrane high, WT Vesicles low	0.234	0.151	0.366	0.218	0	0	0	0
540	hypothetical protein APQ13_03485 [Streptococcus mutans]	AMF85523.1	18 kDa	< 0.00010	0	WT Membrane high, WT Vesicles low	7	8	8	7	0	0	0	0	WT Membrane high, WT Vesicles low	0.551	0.744	0.744	0.744	0	0	0	0
541	restriction endonuclease [Streptococcus mutans]	AMF85899.1	36 kDa	0.00025	0	WT Membrane high, WT Vesicles low	9	7	8	6	0	0	0	0	WT Membrane high, WT Vesicles low	0.324	0.237	0.317	0.173	0	0	0	0
542	RNA methyltransferase [Streptococcus mutans]	AMF86609.1	52 kDa	< 0.00010	0	WT Membrane high, WT Vesicles low	8	8	9	10	0	0	0	0	WT Membrane high, WT Vesicles low	0.242	0.283	0.275	0.298	0	0	0	0
543	5'-methylthioadenosine nucleosidase [Streptococcus mutans]	AMF86642.1	25 kDa	0.00027	0	WT Membrane high, WT Vesicles low	5	6	8	7	0	0	0	0	WT Membrane high, WT Vesicles low	0.391	0.443	0.6	0.43	0	0	0	0
545	glycogen-branching enzyme [Streptococcus mutans]	AMF85023.1	74 kDa	0.011	0	WT Membrane high, WT Vesicles low	4	9	7	4	0	0	0	0	WT Membrane high, WT Vesicles low	0.132	0.226	0.264	0.113	0	0	0	0
546	short-chain dehydrogenase [Streptococcus mutans]	AMF85078.1	29 kDa	< 0.00010	0	WT Membrane high, WT Vesicles low	6	6	5	4	0	0	0	0	WT Membrane high, WT Vesicles low	0.264	0.386	0.315	0.224	0	0	0	0
547	single-stranded-DNA-specific exonuclease RecJ [Streptococcus mutans]	AMF85079.1	82 kDa	0.00045	0	WT Membrane high, WT Vesicles low	4	8	8	6	0	0	0	0	WT Membrane high, WT Vesicles low	0.102	0.214	0.18	0.144	0	0	0	0
548	hypothetical protein APQ13_01505 [Streptococcus mutans]	AMF85147.1	22 kDa	< 0.00010	0	WT Membrane high, WT Vesicles low	6	5	4	4	0	0	0	0	WT Membrane high, WT Vesicles low	0.426	0.351	0.342	0.342	0	0	0	0
549	carboxylate--amine ligase [Streptococcus mutans]	AMF85194.1	46 kDa	< 0.00010	0	WT Membrane high, WT Vesicles low	9	9	9	8	0	0	0	0	WT Membrane high, WT Vesicles low	0.344	0.349	0.352	0.329	0	0	0	0
550	excinuclease ABC subunit C [Streptococcus mutans]	AMF85269.1	69 kDa	< 0.00010	0	WT Membrane high, WT Vesicles low	5	5	6	5	0	0	0	0	WT Membrane high, WT Vesicles low	0.0891	0.101	0.158	0.113	0	0	0	0
551	thioredoxin reductase [Streptococcus mutans]	AMF85936.1	33 kDa	< 0.00010	0	WT Membrane high, WT Vesicles low	10	9	10	9	0	0	0	0	WT Membrane high, WT Vesicles low	0.533	0.53	0.533	0.533	0	0	0	0
552	acetyl-CoA carboxylase carboxyl transferase subunit alpha [Streptococcus mutans]	AMF86635.1	28 kDa	0.00035	0	WT Membrane high, WT Vesicles low	7	8	7	7	0	0	0	0	WT Membrane high, WT Vesicles low	0.43	0.453	0.453	0.43	0	0	0	0
553	16S rRNA methyltransferase [Streptococcus mutans]	AMF86672.1	50 kDa	0.0011	0	WT Membrane high, WT Vesicles low	6	6	12	12	0	0	0	0	WT Membrane high, WT Vesicles low	0.245	0.192	0.368	0.391	0	0	0	0
554	glycosyl hydrolase family 32 [Streptococcus mutans]	AMF86222.1	159 kDa	0.059	INF	[]	0	0	0	0	0	1	1	1	[]	0	0	0	0	0	0.0204	0.0204	0.0204
556	ribosome-recycling factor [Streptococcus mutans]	AMF84952.1	21 kDa	0.12	0.4	[]	6	4	5	8	1	2	3	0	[]	0.454	0.432	0.357	0.551	0.0486	0.103	0.249	0
557	methionine aminopeptidase [Streptococcus mutans]	AMF85008.1	32 kDa	< 0.00010	0	WT Membrane high, WT Vesicles low	7	8	8	9	0	0	0	0	WT Membrane high, WT Vesicles low	0.448	0.57	0.573	0.58	0	0	0	0
558	phosphate-binding protein [Streptococcus mutans]	AMF85356.1	31 kDa	0.00038	0	WT Membrane high, WT Vesicles low	7	5	7	5	0	0	0	0	WT Membrane high, WT Vesicles low	0.366	0.331	0.415	0.348	0	0	0	0
559	NAD(P)-dependent oxidoreductase [Streptococcus mutans]	AMF85644.1	31 kDa	0.00059	0.08	WT Membrane high, WT Vesicles low	8	6	9	7	0	0	2	0	WT Membrane high, WT Vesicles low	0.422	0.372	0.495	0.422	0	0	0.0975	0
560	RNA-binding transcriptional accessory protein [Streptococcus mutans]	AMF85687.1	79 kDa	0.00019	0	WT Membrane high, WT Vesicles low	6	6	9	9	0	0	0	0	WT Membrane high, WT Vesicles low	0.145	0.124	0.177	0.172	0	0	0	0
561	peptidase T [Streptococcus mutans]	AMF85733.1	45 kDa	0.0043	0	WT Membrane high, WT Vesicles low	2	4	8	7	0	0	0	0	WT Membrane high, WT Vesicles low	0.0591	0.163	0.347	0.335	0	0	0	0
562	anthranilate synthase [Streptococcus mutans]	AMF85870.1	51 kDa	< 0.00010	0	WT Membrane high, WT Vesicles low	10	7	10	8	0	0	0	0	WT Membrane high, WT Vesicles low	0.327	0.289	0.294	0.274	0	0	0	0
563	haloacid dehalogenase [Streptococcus mutans]	AMF85963.1	30 kDa	0.19	0.4	[]	4	4	5	3	0	0	1	0	[]	0.216	0.253	0.293	0.198	0	0	0.0586	0
564	peptidase M16 [Streptococcus mutans]	AMF86292.1	50 kDa	0.00019	0	WT Membrane high, WT Vesicles low	6	6	7	6	0	0	0	0	WT Membrane high, WT Vesicles low	0.181	0.277	0.249	0.244	0	0	0	0
565	phosphoesterase [Streptococcus mutans]	AMF86303.1	74 kDa	0.00011	0	WT Membrane high, WT Vesicles low	7	5	5	6	0	0	0	0	WT Membrane high, WT Vesicles low	0.231	0.196	0.196	0.204	0	0	0	0
566	ABC transporter permease [Streptococcus mutans]	AMF86504.1	99 kDa	0.00011	0	WT Membrane high, WT Vesicles low	7	6	7	5	0	0	0	0	WT Membrane high, WT Vesicles low	0.149	0.113	0.113	0.108	0	0	0	0
567	HAD family hydrolase [Streptococcus mutans]	AMF84864.1	20 kDa	< 0.00010	0	WT Membrane high, WT Vesicles low	6	5	5	5	0	0	0	0	WT Membrane high, WT Vesicles low	0.317	0.299	0.299	0.299	0	0	0	0
568	pyruvate formate lyase-activating enzyme 1 [Streptococcus mutans]	AMF84892.1	30 kDa	0.00013	0	WT Membrane high, WT Vesicles low	9	6	6	10	0	0	0	0	WT Membrane high, WT Vesicles low	0.392	0.308	0.35	0.411	0	0	0	0
569	hypothetical protein APQ13_04780 [Streptococcus mutans]	AMF85771.1	19 kDa	0.00017	0	WT Membrane high, WT Vesicles low	6	8	8	6	0	0	0	0	WT Membrane high, WT Vesicles low	0.331	0.53	0.464	0.434	0	0	0	0
570	acyltransferase [Streptococcus mutans]	AMF86153.1	32 kDa	0.00047	0	WT Membrane high, WT Vesicles low	5	8	6	4	0	0	0	0	WT Membrane high, WT Vesicles low	0.238	0.447	0.468	0.227	0	0	0	0
571	heme ABC transporter ATP-binding protein [Streptococcus mutans]	AMF86499.1	62 kDa	0.00013	0	WT Membrane high, WT Vesicles low	4	6	5	5	0	0	0	0	WT Membrane high, WT Vesicles low	0.176	0.211	0.208	0.147	0	0	0	0
572	thymidylate kinase [Streptococcus mutans]	AMF84919.1	24 kDa	0.00031	0	WT Membrane high, WT Vesicles low	5	6	6	5	0	0	0	0	WT Membrane high, WT Vesicles low	0.349	0.396	0.396	0.33	0	0	0	0
573	mannitol-1-phosphate 5-dehydrogenase [Streptococcus mutans]	AMF85321.1	43 kDa	0.0041	0.08	WT Membrane high, WT Vesicles low	4	4	7	6	0	2	0	0	WT Membrane high, WT Vesicles low	0.162	0.188	0.325	0.236	0	0.0628	0	0
574	prephenate dehydrogenase [Streptococcus mutans]	AMF85657.1	42 kDa	0.00088	0	WT Membrane high, WT Vesicles low	4	7	8	7	0	0	0	0	WT Membrane high, WT Vesicles low	0.147	0.318	0.318	0.318	0	0	0	0
575	protein phosphatase [Streptococcus mutans]	AMF85920.1	27 kDa	< 0.00010	0	WT Membrane high, WT Vesicles low	6	5	5	7	0	0	0	0	WT Membrane high, WT Vesicles low	0.413	0.352	0.409	0.421	0	0	0	0
576	NADPH-dependent FMN reductase [Streptococcus mutans]	AMF86151.1	87 kDa	0.0011	0	WT Membrane high, WT Vesicles low	8	4	9	6	0	0	0	0	WT Membrane high, WT Vesicles low	0.23	0.109	0.246	0.15	0	0	0	0
577	HAD family hydrolase [Streptococcus mutans]	AMF86593.1	22 kDa	< 0.00010	0	WT Membrane high, WT Vesicles low	6	7	7	6	0	0	0	0	WT Membrane high, WT Vesicles low	0.365	0.442	0.472	0.447	0	0	0	0
578	beta-hydroxyacyl-ACP dehydratase [Streptococcus mutans]	AMF86632.1	15 kDa	< 0.00010	0	WT Membrane high, WT Vesicles low	7	6	6	6	0	0	0	0	WT Membrane high, WT Vesicles low	0.386	0.643	0.643	0.643	0	0	0	0
579	glyoxalase [Streptococcus mutans]	AMF84901.1	14 kDa	< 0.00010	0	WT Membrane high, WT Vesicles low	5	7	7	7	0	0	0	0	WT Membrane high, WT Vesicles low	0.581	0.79	0.79	0.887	0	0	0	0
580	peptide synthetase [Streptococcus mutans]	AMF85175.1	73 kDa	< 0.00010	0	WT Membrane high, WT Vesicles low	7	7	6	6	0	0	0	0	WT Membrane high, WT Vesicles low	0.138	0.142	0.128	0.141	0	0	0	0
581	acetoin reductase [Streptococcus mutans]	AMF85193.1	27 kDa	< 0.00010	0	WT Membrane high, WT Vesicles low	8	7	8	6	0	0	0	0	WT Membrane high, WT Vesicles low	0.724	0.583	0.724	0.539	0	0	0	0
582	homoserine kinase [Streptococcus mutans]	AMF85502.1	31 kDa	0.00014	0	WT Membrane high, WT Vesicles low	8	9	7	6	0	0	0	0	WT Membrane high, WT Vesicles low	0.42	0.622	0.49	0.497	0	0	0	0
583	rod shape-determining protein MreC [Streptococcus mutans]	AMF86266.1	30 kDa	< 0.00010	0	WT Membrane high, WT Vesicles low	5	6	9	7	0	0	0	0	WT Membrane high, WT Vesicles low	0.235	0.316	0.441	0.441	0	0	0	0
584	30S ribosomal protein S18 [Streptococcus mutans]	AMF86551.1	9 kDa	< 0.00010	0	WT Membrane high, WT Vesicles low	4	4	5	4	0	0	0	0	WT Membrane high, WT Vesicles low	0.443	0.43	0.456	0.443	0	0	0	0
585	ABC transporter [Streptococcus mutans]	AMF85418.1	32 kDa	0.00012	0	WT Membrane high, WT Vesicles low	5	6	7	5	0	0	0	0	WT Membrane high, WT Vesicles low	0.276	0.381	0.385	0.329	0	0	0	0
586	thiamine biosynthesis protein ThiI [Streptococcus mutans]	AMF85604.1	45 kDa	0.00031	0	WT Membrane high, WT Vesicles low	9	7	5	8	0	0	0	0	WT Membrane high, WT Vesicles low	0.383	0.299	0.2	0.294	0	0	0	0
587	DNA-binding protein [Streptococcus mutans]	AMF85821.1	10 kDa	< 0.00010	0	WT Membrane high, WT Vesicles low	7	4	5	6	0	0	0	0	WT Membrane high, WT Vesicles low	0.484	0.385	0.385	0.484	0	0	0	0
588	cell division protein [Streptococcus mutans]	AMF85851.1	25 kDa	0.0013	0	WT Membrane high, WT Vesicles low	4	8	6	6	0	0	0	0	WT Membrane high, WT Vesicles low	0.283	0.556	0.404	0.498	0	0	0	0
589	multidrug ABC transporter ATP-binding protein [Streptococcus mutans]	AMF85876.1	66 kDa	0.092	0.2	[]	2	2	4	0	1	0	0	0	[]	0.069	0.0741	0.112	0	0.0293	0	0	0
590	DNA repair protein RadA [Streptococcus mutans]	AMF86052.1	51 kDa	0.0027	0	WT Membrane high, WT Vesicles low	5	6	9	5	0	0	0	0	WT Membrane high, WT Vesicles low	0.202	0.212	0.333	0.212	0	0	0	0
591	mannose-6-phosphate isomerase [Streptococcus mutans]	AMF86567.1	35 kDa	< 0.00010	0	WT Membrane high, WT Vesicles low	7	7	9	7	0	0	0	0	WT Membrane high, WT Vesicles low	0.288	0.373	0.389	0.297	0	0	0	0
592	thiamine pyrophosphokinase [Streptococcus mutans]	AMF86029.1	24 kDa	0.04	0	[]	1	1	0	2	0	0	0	0	[]	0.1	0.1	0	0.167	0	0	0	0
593	lipase [Streptococcus mutans]	AMF85489.1	56 kDa	0.0016	0	WT Membrane high, WT Vesicles low	2	1	2	1	0	0	0	0	WT Membrane high, WT Vesicles low	0.0616	0.0278	0.0636	0.0278	0	0	0	0
595	ribosome biogenesis GTPase YlqF [Streptococcus mutans]	AMF85478.1	32 kDa	< 0.00010	0	WT Membrane high, WT Vesicles low	5	8	7	7	0	0	0	0	WT Membrane high, WT Vesicles low	0.23	0.403	0.339	0.371	0	0	0	0
596	dihydrofolate synthase [Streptococcus mutans]	AMF85501.1	48 kDa	< 0.00010	0	WT Membrane high, WT Vesicles low	6	3	5	5	0	0	0	0	WT Membrane high, WT Vesicles low	0.238	0.129	0.165	0.2	0	0	0	0
597	sugar ABC transporter substrate-binding protein [Streptococcus mutans]	AMF85572.1	47 kDa	0.00043	0	WT Membrane high, WT Vesicles low	8	6	6	5	0	0	0	0	WT Membrane high, WT Vesicles low	0.26	0.233	0.205	0.169	0	0	0	0
598	cytidylate kinase [Streptococcus mutans]	AMF85729.1	25 kDa	< 0.00010	0	WT Membrane high, WT Vesicles low	7	6	7	5	0	0	0	0	WT Membrane high, WT Vesicles low	0.427	0.41	0.423	0.348	0	0	0	0
599	modification methylase [Streptococcus mutans]	AMF85901.1	33 kDa	< 0.00010	0	WT Membrane high, WT Vesicles low	6	7	6	6	0	0	0	0	WT Membrane high, WT Vesicles low	0.319	0.389	0.33	0.33	0	0	0	0
600	aspartate racemase [Streptococcus mutans]	AMF86241.1	25 kDa	< 0.00010	0	WT Membrane high, WT Vesicles low	4	4	5	5	0	0	0	0	WT Membrane high, WT Vesicles low	0.322	0.383	0.43	0.383	0	0	0	0
601	phosphoribosylaminoimidazole carboxylase [Streptococcus mutans]	AMF86243.1	39 kDa	< 0.00010	0	WT Membrane high, WT Vesicles low	7	6	6	7	0	0	0	0	WT Membrane high, WT Vesicles low	0.358	0.366	0.3	0.358	0	0	0	0
603	pseudouridine synthase [Streptococcus mutans]	AMF84875.1	27 kDa	< 0.00010	0	WT Membrane high, WT Vesicles low	7	7	6	5	0	0	0	0	WT Membrane high, WT Vesicles low	0.387	0.262	0.3	0.254	0	0	0	0
604	NAD(P)H-dependent oxidoreductase [Streptococcus mutans]	AMF84970.1	26 kDa	< 0.00010	0	WT Membrane high, WT Vesicles low	7	8	9	8	0	0	0	0	WT Membrane high, WT Vesicles low	0.385	0.52	0.493	0.421	0	0	0	0
605	dihydroorotase [Streptococcus mutans]	AMF85296.1	45 kDa	< 0.00010	0	WT Membrane high, WT Vesicles low	7	7	8	7	0	0	0	0	WT Membrane high, WT Vesicles low	0.28	0.282	0.391	0.327	0	0	0	0
606	ribose-5-phosphate isomerase [Streptococcus mutans]	AMF85845.1	12 kDa	< 0.00010	0	WT Membrane high, WT Vesicles low	6	5	3	5	0	0	0	0	WT Membrane high, WT Vesicles low	0.72	0.69	0.49	0.69	0	0	0	0
607	tRNA threonylcarbamoyl adenosine modification protein TsaD [Streptococcus mutans]	AMF85998.1	36 kDa	< 0.00010	0	WT Membrane high, WT Vesicles low	5	8	6	5	0	0	0	0	WT Membrane high, WT Vesicles low	0.235	0.345	0.253	0.199	0	0	0	0
608	ribulose phosphate epimerase [Streptococcus mutans]	AMF86030.1	24 kDa	< 0.00010	0	WT Membrane high, WT Vesicles low	5	5	6	5	0	0	0	0	WT Membrane high, WT Vesicles low	0.521	0.397	0.639	0.498	0	0	0	0
609	lipoate--protein ligase [Streptococcus mutans]	AMF86189.1	38 kDa	0.14	0.5	[]	2	3	5	5	2	2	3	0	[]	0.125	0.207	0.274	0.301	0.0608	0.0608	0.0912	0
610	NADPH-dependent FMN reductase [Streptococcus mutans]	AMF86194.1	20 kDa	0.00045	0	WT Membrane high, WT Vesicles low	4	4	5	6	0	0	0	0	WT Membrane high, WT Vesicles low	0.337	0.429	0.592	0.636	0	0	0	0
611	ribosome biogenesis GTPase YqeH [Streptococcus mutans]	AMF86590.1	41 kDa	< 0.00010	0	WT Membrane high, WT Vesicles low	7	8	10	8	0	0	0	0	WT Membrane high, WT Vesicles low	0.31	0.408	0.478	0.364	0	0	0	0
612	peptidase M15 [Streptococcus mutans]	AMF86681.1	46 kDa	0.02	0.2	WT Membrane high, WT Vesicles low	6	4	3	5	0	0	2	0	WT Membrane high, WT Vesicles low	0.274	0.213	0.157	0.206	0	0	0.063	0
613	transcription-repair coupling factor [Streptococcus mutans]	AMF86275.1	134 kDa	0.024	0	WT Membrane high, WT Vesicles low	1	0	1	1	0	0	0	0	WT Membrane high, WT Vesicles low	0.00944	0	0.0223	0.012	0	0	0	0
615	hemolysin [Streptococcus mutans]	AMF84891.1	50 kDa	< 0.00010	0	WT Membrane high, WT Vesicles low	5	5	5	6	0	0	0	0	WT Membrane high, WT Vesicles low	0.243	0.182	0.182	0.265	0	0	0	0
616	dihydroorotate dehydrogenase [Streptococcus mutans]	AMF85097.1	63 kDa	< 0.00010	0	WT Membrane high, WT Vesicles low	4	5	4	4	0	0	0	0	WT Membrane high, WT Vesicles low	0.151	0.173	0.151	0.184	0	0	0	0
617	hypothetical protein APQ13_02370 [Streptococcus mutans]	AMF85308.1	23 kDa	0.0034	0	WT Membrane high, WT Vesicles low	8	4	5	4	0	0	0	0	WT Membrane high, WT Vesicles low	0.476	0.345	0.476	0.277	0	0	0	0
618	amino acid ABC transporter ATP-binding protein [Streptococcus mutans]	AMF85324.1	23 kDa	< 0.00010	0	WT Membrane high, WT Vesicles low	7	6	6	6	0	0	0	0	WT Membrane high, WT Vesicles low	0.512	0.378	0.373	0.378	0	0	0	0
619	transcription elongation factor GreA [Streptococcus mutans]	AMF84860.1	18 kDa	0.0012	0	WT Membrane high, WT Vesicles low	4	8	8	7	0	0	0	0	WT Membrane high, WT Vesicles low	0.519	0.663	0.688	0.75	0	0	0	0
620	tellurite resistance protein TehB [Streptococcus mutans]	AMF84935.1	34 kDa	0.0011	0	WT Membrane high, WT Vesicles low	3	7	6	5	0	0	0	0	WT Membrane high, WT Vesicles low	0.205	0.324	0.263	0.256	0	0	0	0
621	phosphate starvation-inducible protein PhoH [Streptococcus mutans]	AMF84956.1	36 kDa	< 0.00010	0	WT Membrane high, WT Vesicles low	5	8	9	9	0	0	0	0	WT Membrane high, WT Vesicles low	0.224	0.358	0.405	0.405	0	0	0	0
622	hypothetical protein APQ13_00530 [Streptococcus mutans]	AMF84960.1	20 kDa	< 0.00010	0	WT Membrane high, WT Vesicles low	5	6	6	7	0	0	0	0	WT Membrane high, WT Vesicles low	0.437	0.644	0.626	0.644	0	0	0	0
623	lactoylglutathione lyase [Streptococcus mutans]	AMF84969.1	15 kDa	< 0.00010	0	WT Membrane high, WT Vesicles low	3	4	4	5	0	0	0	0	WT Membrane high, WT Vesicles low	0.392	0.346	0.346	0.346	0	0	0	0
624	uracil-DNA glycosylase [Streptococcus mutans]	AMF85272.1	23 kDa	< 0.00010	0	WT Membrane high, WT Vesicles low	6	6	5	6	0	0	0	0	WT Membrane high, WT Vesicles low	0.256	0.246	0.241	0.297	0	0	0	0
625	oxaloacetate decarboxylase [Streptococcus mutans]	AMF85450.1	52 kDa	0.00085	0	WT Membrane high, WT Vesicles low	6	5	8	4	0	0	0	0	WT Membrane high, WT Vesicles low	0.253	0.203	0.343	0.216	0	0	0	0
626	GTP-binding protein [Streptococcus mutans]	AMF85515.1	22 kDa	< 0.00010	0	WT Membrane high, WT Vesicles low	6	9	7	7	0	0	0	0	WT Membrane high, WT Vesicles low	0.33	0.594	0.411	0.482	0	0	0	0
627	glycosyl transferase [Streptococcus mutans]	AMF85612.1	36 kDa	0.0002	0	WT Membrane high, WT Vesicles low	5	4	3	4	0	0	0	0	WT Membrane high, WT Vesicles low	0.244	0.167	0.167	0.167	0	0	0	0
628	oligopeptidase PepB [Streptococcus mutans]	AMF85775.1	70 kDa	0.00079	0	WT Membrane high, WT Vesicles low	6	8	6	4	0	0	0	0	WT Membrane high, WT Vesicles low	0.182	0.19	0.157	0.119	0	0	0	0
629	hypothetical protein APQ13_09495 [Streptococcus mutans]	AMF86615.1	37 kDa	0.0039	0	WT Membrane high, WT Vesicles low	2	4	6	3	0	0	0	0	WT Membrane high, WT Vesicles low	0.0932	0.193	0.238	0.145	0	0	0	0
630	ATP synthase F0F1 subunit delta [Streptococcus mutans]	AMF85031.1	20 kDa	< 0.00010	0	WT Membrane high, WT Vesicles low	4	4	4	5	0	0	0	0	WT Membrane high, WT Vesicles low	0.202	0.258	0.258	0.264	0	0	0	0
631	arsenate reductase [Streptococcus mutans]	AMF85352.1	16 kDa	< 0.00010	0	WT Membrane high, WT Vesicles low	5	7	6	6	0	0	0	0	WT Membrane high, WT Vesicles low	0.54	0.577	0.54	0.54	0	0	0	0
632	citrate lyase subunit beta [Streptococcus mutans]	AMF85452.1	33 kDa	< 0.00010	0	WT Membrane high, WT Vesicles low	6	6	7	7	0	0	0	0	WT Membrane high, WT Vesicles low	0.33	0.297	0.347	0.343	0	0	0	0
633	ABC transporter ATP-binding protein [Streptococcus mutans]	AMF86012.1	31 kDa	< 0.00010	0	WT Membrane high, WT Vesicles low	5	8	7	7	0	0	0	0	WT Membrane high, WT Vesicles low	0.253	0.484	0.384	0.445	0	0	0	0
634	NrdR family transcriptional regulator [Streptococcus mutans]	AMF86509.1	19 kDa	< 0.00010	0	WT Membrane high, WT Vesicles low	5	5	4	3	0	0	0	0	WT Membrane high, WT Vesicles low	0.411	0.374	0.374	0.374	0	0	0	0
635	PTS mannose transporter subunit IIC [Streptococcus mutans]	AMF86536.1	28 kDa	< 0.00010	0	WT Membrane high, WT Vesicles low	4	4	4	4	0	0	0	0	WT Membrane high, WT Vesicles low	0.261	0.261	0.261	0.261	0	0	0	0
636	GntR family transcriptional regulator [Streptococcus mutans]	AMF84991.1	35 kDa	0.0004	0	WT Membrane high, WT Vesicles low	6	7	9	7	0	0	0	0	WT Membrane high, WT Vesicles low	0.302	0.354	0.447	0.373	0	0	0	0
637	macrolide ABC transporter ATP-binding protein [Streptococcus mutans]	AMF85586.1	26 kDa	0.00021	0	WT Membrane high, WT Vesicles low	6	6	6	7	0	0	0	0	WT Membrane high, WT Vesicles low	0.383	0.485	0.485	0.574	0	0	0	0
638	aspartate carbamoyltransferase catalytic subunit [Streptococcus mutans]	AMF85589.1	35 kDa	< 0.00010	0	WT Membrane high, WT Vesicles low	6	6	9	9	0	0	0	0	WT Membrane high, WT Vesicles low	0.286	0.295	0.445	0.399	0	0	0	0
639	N-acetylmuramoyl-L-alanine amidase [Streptococcus mutans]	AMF85720.1	32 kDa	0.00011	0	WT Membrane high, WT Vesicles low	5	5	4	6	0	0	0	0	WT Membrane high, WT Vesicles low	0.355	0.408	0.319	0.333	0	0	0	0
640	argininosuccinate lyase [Streptococcus mutans]	AMF86044.1	51 kDa	< 0.00010	0.04	WT Membrane high, WT Vesicles low	6	5	5	5	0	1	0	0	WT Membrane high, WT Vesicles low	0.204	0.178	0.167	0.159	0	0.037	0	0
641	50S ribosomal protein L9 [Streptococcus mutans]	AMF86304.1	17 kDa	< 0.00010	0	WT Membrane high, WT Vesicles low	7	7	7	7	0	0	0	0	WT Membrane high, WT Vesicles low	0.347	0.327	0.327	0.327	0	0	0	0
642	primosomal protein DnaI [Streptococcus mutans]	AMF86511.1	34 kDa	0.00082	0	WT Membrane high, WT Vesicles low	5	6	6	8	0	0	0	0	WT Membrane high, WT Vesicles low	0.298	0.271	0.391	0.445	0	0	0	0
643	hypothetical protein APQ13_09125 [Streptococcus mutans]	AMF86554.1	25 kDa	< 0.00010	0	WT Membrane high, WT Vesicles low	7	6	6	6	0	0	0	0	WT Membrane high, WT Vesicles low	0.309	0.277	0.186	0.223	0	0	0	0
645	NAD kinase [Streptococcus mutans]	AMF85438.1	31 kDa	< 0.00010	0	WT Membrane high, WT Vesicles low	6	4	5	5	0	0	0	0	WT Membrane high, WT Vesicles low	0.35	0.253	0.296	0.296	0	0	0	0
646	LysR family transcriptional regulator [Streptococcus mutans]	AMF85595.1	35 kDa	0.0063	0	WT Membrane high, WT Vesicles low	4	3	7	2	0	0	0	0	WT Membrane high, WT Vesicles low	0.229	0.186	0.402	0.14	0	0	0	0
647	methyltransferase [Streptococcus mutans]	AMF85798.1	39 kDa	< 0.00010	0	WT Membrane high, WT Vesicles low	6	7	6	9	0	0	0	0	WT Membrane high, WT Vesicles low	0.26	0.274	0.218	0.295	0	0	0	0
648	guanylate kinase [Streptococcus mutans]	AMF85924.1	24 kDa	< 0.00010	0	WT Membrane high, WT Vesicles low	5	5	6	6	0	0	0	0	WT Membrane high, WT Vesicles low	0.41	0.39	0.448	0.448	0	0	0	0
649	hypothetical protein APQ13_06255 [Streptococcus mutans]	AMF86050.1	26 kDa	< 0.00010	0	WT Membrane high, WT Vesicles low	7	5	6	6	0	0	0	0	WT Membrane high, WT Vesicles low	0.629	0.489	0.489	0.553	0	0	0	0
650	antitermination protein NusG [Streptococcus mutans]	AMF86487.1	20 kDa	0.00019	0	WT Membrane high, WT Vesicles low	5	4	5	5	0	0	0	0	WT Membrane high, WT Vesicles low	0.57	0.503	0.503	0.57	0	0	0	0
651	antitermination protein NusB [Streptococcus mutans]	AMF86562.1	17 kDa	0.00099	0	WT Membrane high, WT Vesicles low	5	6	3	7	0	0	0	0	WT Membrane high, WT Vesicles low	0.486	0.535	0.31	0.535	0	0	0	0
654	metallophosphoesterase [Streptococcus mutans]	AMF84870.1	20 kDa	< 0.00010	0	WT Membrane high, WT Vesicles low	6	4	4	4	0	0	0	0	WT Membrane high, WT Vesicles low	0.366	0.273	0.273	0.273	0	0	0	0
655	3-isopropylmalate dehydrogenase [Streptococcus mutans]	AMF85153.1	37 kDa	< 0.00010	0	WT Membrane high, WT Vesicles low	5	7	6	6	0	0	0	0	WT Membrane high, WT Vesicles low	0.299	0.442	0.352	0.375	0	0	0	0
656	isopropylmalate isomerase [Streptococcus mutans]	AMF85154.1	51 kDa	< 0.00010	0	WT Membrane high, WT Vesicles low	4	5	7	6	0	0	0	0	WT Membrane high, WT Vesicles low	0.178	0.245	0.297	0.234	0	0	0	0
657	LysR family transcriptional regulator [Streptococcus mutans]	AMF85285.1	35 kDa	0.00044	0	WT Membrane high, WT Vesicles low	7	6	4	3	0	0	0	0	WT Membrane high, WT Vesicles low	0.301	0.242	0.189	0.136	0	0	0	0
658	peroxidase [Streptococcus mutans]	AMF85538.1	18 kDa	0.0013	0.2	WT Membrane high, WT Vesicles low	5	5	5	6	0	0	2	2	WT Membrane high, WT Vesicles low	0.335	0.335	0.547	0.547	0	0	0.13	0.211
659	hypothetical protein APQ13_03815 [Streptococcus mutans]	AMF85585.1	45 kDa	0.0001	0	WT Membrane high, WT Vesicles low	8	6	7	7	0	0	0	0	WT Membrane high, WT Vesicles low	0.254	0.2	0.254	0.2	0	0	0	0
660	16S rRNA methyltransferase [Streptococcus mutans]	AMF86033.1	33 kDa	0.00024	0	WT Membrane high, WT Vesicles low	3	4	6	5	0	0	0	0	WT Membrane high, WT Vesicles low	0.113	0.155	0.158	0.199	0	0	0	0
661	zinc ABC transporter ATP-binding protein [Streptococcus mutans]	AMF86444.1	27 kDa	0.00036	0	WT Membrane high, WT Vesicles low	3	5	4	5	0	0	0	0	WT Membrane high, WT Vesicles low	0.322	0.521	0.352	0.428	0	0	0	0
662	tRNA-binding protein [Streptococcus mutans]	AMF86467.1	23 kDa	< 0.00010	0	WT Membrane high, WT Vesicles low	7	7	4	7	0	0	0	0	WT Membrane high, WT Vesicles low	0.418	0.418	0.389	0.486	0	0	0	0
663	transcriptional repressor CodY [Streptococcus mutans]	AMF86578.1	29 kDa	< 0.00010	0	WT Membrane high, WT Vesicles low	5	5	5	7	0	0	0	0	WT Membrane high, WT Vesicles low	0.287	0.379	0.326	0.41	0	0	0	0
665	ATP synthase F0F1 subunit epsilon [Streptococcus mutans]	AMF85035.1	16 kDa	< 0.00010	0	WT Membrane high, WT Vesicles low	3	4	4	3	0	0	0	0	WT Membrane high, WT Vesicles low	0.428	0.428	0.428	0.428	0	0	0	0
666	alpha-galactosidase [Streptococcus mutans]	AMF85573.1	82 kDa	< 0.00010	0	WT Membrane high, WT Vesicles low	6	9	7	9	0	0	0	0	WT Membrane high, WT Vesicles low	0.144	0.206	0.182	0.203	0	0	0	0
667	hypothetical protein APQ13_07805 [Streptococcus mutans]	AMF86309.1	87 kDa	0.00012	0	WT Membrane high, WT Vesicles low	2	2	2	3	0	0	0	0	WT Membrane high, WT Vesicles low	0.073	0.073	0.073	0.103	0	0	0	0
668	hypothetical protein APQ13_08305 [Streptococcus mutans]	AMF86398.1	47 kDa	0.00071	0	WT Membrane high, WT Vesicles low	4	5	7	8	0	0	0	0	WT Membrane high, WT Vesicles low	0.187	0.214	0.234	0.234	0	0	0	0
669	magnesium transporter [Streptococcus mutans]	AMF86555.1	36 kDa	0.00018	0	WT Membrane high, WT Vesicles low	5	7	7	5	0	0	0	0	WT Membrane high, WT Vesicles low	0.29	0.293	0.268	0.248	0	0	0	0
670	sensor protein LytS [Streptococcus mutans]	AMF85830.1	64 kDa	0.0013	0	WT Membrane high, WT Vesicles low	3	3	4	2	0	0	0	0	WT Membrane high, WT Vesicles low	0.0948	0.0948	0.124	0.0707	0	0	0	0
671	iron ABC transporter ATP-binding protein [Streptococcus mutans]	AMF86191.1	49 kDa	0.3	0.4	[]	4	2	3	2	0	0	1	0	[]	0.123	0.0637	0.112	0.0637	0	0	0.033	0
672	hypothetical protein APQ13_07285 [Streptococcus mutans]	AMF86231.1	14 kDa	0.00013	0	WT Membrane high, WT Vesicles low	4	3	2	2	0	0	0	0	WT Membrane high, WT Vesicles low	0.437	0.286	0.278	0.278	0	0	0	0
673	chromosome partitioning protein ParB [Streptococcus mutans]	AMF86281.1	30 kDa	0.00025	0	WT Membrane high, WT Vesicles low	6	4	8	8	0	0	0	0	WT Membrane high, WT Vesicles low	0.371	0.23	0.473	0.473	0	0	0	0
674	30S ribosomal protein S19 [Streptococcus mutans]	AMF86416.1	11 kDa	0.00019	0	WT Membrane high, WT Vesicles low	5	4	4	4	0	0	0	0	WT Membrane high, WT Vesicles low	0.457	0.457	0.217	0.217	0	0	0	0
675	molecular chaperone [Streptococcus mutans]	AMF86489.1	30 kDa	< 0.00010	0	WT Membrane high, WT Vesicles low	6	6	5	6	0	0	0	0	WT Membrane high, WT Vesicles low	0.374	0.319	0.299	0.37	0	0	0	0
676	elongation factor P [Streptococcus mutans]	AMF86561.1	21 kDa	0.0001	0	WT Membrane high, WT Vesicles low	5	4	3	4	0	0	0	0	WT Membrane high, WT Vesicles low	0.323	0.312	0.237	0.312	0	0	0	0
677	ATP-dependent DNA helicase RecG [Streptococcus mutans]	AMF86572.1	75 kDa	0.0014	0	WT Membrane high, WT Vesicles low	3	5	8	7	0	0	0	0	WT Membrane high, WT Vesicles low	0.0551	0.122	0.192	0.158	0	0	0	0
678	S26 family signal peptidase [Streptococcus mutans]	AMF85316.1	21 kDa	0.00046	0	WT Membrane high, WT Vesicles low	4	5	4	4	0	0	0	0	WT Membrane high, WT Vesicles low	0.364	0.364	0.353	0.353	0	0	0	0
679	isocitrate dehydrogenase [Streptococcus mutans]	AMF85750.1	43 kDa	0.0042	0.04	WT Membrane high, WT Vesicles low	3	6	7	4	0	1	0	0	WT Membrane high, WT Vesicles low	0.122	0.239	0.221	0.15	0	0.0407	0	0
680	tryptophan synthase subunit beta [Streptococcus mutans]	AMF85865.1	44 kDa	< 0.00010	0	WT Membrane high, WT Vesicles low	6	4	5	4	0	0	0	0	WT Membrane high, WT Vesicles low	0.211	0.201	0.231	0.201	0	0	0	0
681	DNA-binding protein [Streptococcus mutans]	AMF86041.1	36 kDa	0.00023	0	WT Membrane high, WT Vesicles low	5	3	3	2	0	0	0	0	WT Membrane high, WT Vesicles low	0.258	0.121	0.121	0.087	0	0	0	0
682	nitrogen fixation protein NifR [Streptococcus mutans]	AMF86145.1	36 kDa	0.05	0.4	[]	2	3	4	3	0	3	1	0	[]	0.175	0.182	0.243	0.222	0	0.0985	0.0246	0
683	hypothetical protein APQ13_00015 [Streptococcus mutans]	AMF84861.1	35 kDa	< 0.00010	0	WT Membrane high, WT Vesicles low	2	2	2	2	0	0	0	0	WT Membrane high, WT Vesicles low	0.181	0.181	0.181	0.181	0	0	0	0
684	1,2-diacylglycerol 3-glucosyltransferase [Streptococcus mutans]	AMF84982.1	50 kDa	< 0.00010	0	WT Membrane high, WT Vesicles low	4	4	3	3	0	0	0	0	WT Membrane high, WT Vesicles low	0.124	0.0946	0.0901	0.0901	0	0	0	0
685	ATP synthase F0F1 subunit B [Streptococcus mutans]	AMF85030.1	18 kDa	0.00055	0	WT Membrane high, WT Vesicles low	6	5	4	6	0	0	0	0	WT Membrane high, WT Vesicles low	0.394	0.327	0.37	0.4	0	0	0	0
686	PAS domain-containing sensor histidine kinase [Streptococcus mutans]	AMF85045.1	52 kDa	< 0.00010	0	WT Membrane high, WT Vesicles low	2	3	3	3	0	0	0	0	WT Membrane high, WT Vesicles low	0.08	0.144	0.118	0.156	0	0	0	0
687	AAA family ATPase [Streptococcus mutans]	AMF85117.1	98 kDa	0.014	0	WT Membrane high, WT Vesicles low	2	4	1	2	0	0	0	0	WT Membrane high, WT Vesicles low	0.0256	0.0674	0.0256	0.0442	0	0	0	0
688	purine nucleoside phosphorylase [Streptococcus mutans]	AMF85281.1	29 kDa	0.015	0.2	WT Membrane high, WT Vesicles low	5	2	3	3	0	3	0	0	WT Membrane high, WT Vesicles low	0.554	0.167	0.309	0.309	0	0.201	0	0
689	2,5-diketo-D-gluconic acid reductase [Streptococcus mutans]	AMF85744.1	32 kDa	< 0.00010	0	WT Membrane high, WT Vesicles low	5	5	7	5	0	0	0	0	WT Membrane high, WT Vesicles low	0.257	0.407	0.375	0.375	0	0	0	0
690	ABC transporter permease [Streptococcus mutans]	AMF85991.1	31 kDa	0.00083	0	WT Membrane high, WT Vesicles low	4	4	3	3	0	0	0	0	WT Membrane high, WT Vesicles low	0.221	0.221	0.138	0.218	0	0	0	0
691	nitroreductase [Streptococcus mutans]	AMF86110.1	22 kDa	< 0.00010	0	WT Membrane high, WT Vesicles low	5	6	6	6	0	0	0	0	WT Membrane high, WT Vesicles low	0.32	0.395	0.395	0.395	0	0	0	0
692	peptidase S66 [Streptococcus mutans]	AMF86403.1	36 kDa	0.011	0	WT Membrane high, WT Vesicles low	8	2	6	4	0	0	0	0	WT Membrane high, WT Vesicles low	0.494	0.113	0.409	0.28	0	0	0	0
694	two-component system response regulator [Streptococcus mutans]	AMF85364.1	25 kDa	0.005	0	WT Membrane high, WT Vesicles low	3	6	7	6	0	0	0	0	WT Membrane high, WT Vesicles low	0.241	0.393	0.424	0.397	0	0	0	0
695	GntR family transcriptional regulator [Streptococcus mutans]	AMF85422.1	24 kDa	0.0001	0	WT Membrane high, WT Vesicles low	5	7	6	5	0	0	0	0	WT Membrane high, WT Vesicles low	0.319	0.41	0.405	0.338	0	0	0	0
696	Rex family transcriptional regulator [Streptococcus mutans]	AMF85431.1	24 kDa	< 0.00010	0	WT Membrane high, WT Vesicles low	6	6	7	5	0	0	0	0	WT Membrane high, WT Vesicles low	0.479	0.408	0.413	0.338	0	0	0	0
697	GTPase CgtA [Streptococcus mutans]	AMF85640.1	48 kDa	0.0035	0	WT Membrane high, WT Vesicles low	5	2	4	4	0	0	0	0	WT Membrane high, WT Vesicles low	0.195	0.0665	0.14	0.14	0	0	0	0
698	acyl-phosphate glycerol 3-phosphate acyltransferase [Streptococcus mutans]	AMF85795.1	29 kDa	< 0.00010	0	WT Membrane high, WT Vesicles low	6	6	5	6	0	0	0	0	WT Membrane high, WT Vesicles low	0.3	0.244	0.184	0.244	0	0	0	0
699	peptidase [Streptococcus mutans]	AMF85990.1	29 kDa	0.00093	0	WT Membrane high, WT Vesicles low	4	6	9	5	0	0	0	0	WT Membrane high, WT Vesicles low	0.202	0.409	0.421	0.329	0	0	0	0
700	molecular chaperone Hsp33 [Streptococcus mutans]	AMF86144.1	32 kDa	0.0058	0.1	WT Membrane high, WT Vesicles low	5	4	2	4	0	0	1	0	WT Membrane high, WT Vesicles low	0.314	0.228	0.0862	0.162	0	0	0.0621	0
701	haloacid dehalogenase [Streptococcus mutans]	AMF86697.1	52 kDa	0.0072	0	WT Membrane high, WT Vesicles low	3	1	4	3	0	0	0	0	WT Membrane high, WT Vesicles low	0.15	0.026	0.15	0.15	0	0	0	0
703	alpha-amylase [Streptococcus mutans]	AMF84980.1	56 kDa	0.0062	0	WT Membrane high, WT Vesicles low	2	8	7	6	0	0	0	0	WT Membrane high, WT Vesicles low	0.072	0.284	0.204	0.189	0	0	0	0
704	cardiolipin synthase [Streptococcus mutans]	AMF85484.1	59 kDa	< 0.00010	0	WT Membrane high, WT Vesicles low	6	4	5	5	0	0	0	0	WT Membrane high, WT Vesicles low	0.188	0.127	0.158	0.15	0	0	0	0
705	hypothetical protein APQ13_05465 [Streptococcus mutans]	AMF85902.1	23 kDa	0.00013	0	WT Membrane high, WT Vesicles low	5	6	5	5	0	0	0	0	WT Membrane high, WT Vesicles low	0.403	0.673	0.498	0.403	0	0	0	0
706	S-ribosylhomocysteinase [Streptococcus mutans]	AMF85926.1	18 kDa	0.00082	0	WT Membrane high, WT Vesicles low	4	6	6	4	0	0	0	0	WT Membrane high, WT Vesicles low	0.45	0.594	0.5	0.419	0	0	0	0
707	aminotransferase [Streptococcus mutans]	AMF86006.1	47 kDa	0.0032	0	WT Membrane high, WT Vesicles low	3	5	5	2	0	0	0	0	WT Membrane high, WT Vesicles low	0.146	0.245	0.245	0.104	0	0	0	0
708	carboxylate--amine ligase [Streptococcus mutans]	AMF86244.1	44 kDa	0.00043	0	WT Membrane high, WT Vesicles low	7	7	8	4	0	0	0	0	WT Membrane high, WT Vesicles low	0.229	0.31	0.331	0.135	0	0	0	0
709	UDP pyrophosphate synthase [Streptococcus mutans]	AMF86602.1	29 kDa	0.0018	0	WT Membrane high, WT Vesicles low	4	6	7	4	0	0	0	0	WT Membrane high, WT Vesicles low	0.229	0.45	0.578	0.321	0	0	0	0
710	large-conductance mechanosensitive channel [Streptococcus mutans]	AMF85627.1	14 kDa	0.00022	0	WT Membrane high, WT Vesicles low	3	2	2	2	0	0	0	0	WT Membrane high, WT Vesicles low	0.213	0.173	0.173	0.173	0	0	0	0
713	tRNA dimethylallyltransferase [Streptococcus mutans]	AMF85074.1	33 kDa	0.0021	0	WT Membrane high, WT Vesicles low	3	2	2	5	0	0	0	0	WT Membrane high, WT Vesicles low	0.207	0.112	0.105	0.245	0	0	0	0
714	ATP phosphoribosyltransferase regulatory subunit [Streptococcus mutans]	AMF85234.1	36 kDa	< 0.00010	0	WT Membrane high, WT Vesicles low	4	6	7	6	0	0	0	0	WT Membrane high, WT Vesicles low	0.172	0.284	0.35	0.316	0	0	0	0
715	dihydroorotate dehydrogenase [Streptococcus mutans]	AMF85287.1	33 kDa	0.00056	0	WT Membrane high, WT Vesicles low	3	6	4	7	0	0	0	0	WT Membrane high, WT Vesicles low	0.136	0.324	0.207	0.414	0	0	0	0
716	phosphopantothenate--cysteine ligase [Streptococcus mutans]	AMF85412.1	26 kDa	0.00017	0	WT Membrane high, WT Vesicles low	4	6	5	5	0	0	0	0	WT Membrane high, WT Vesicles low	0.246	0.487	0.333	0.333	0	0	0	0
717	multidrug ABC transporter ATP-binding protein [Streptococcus mutans]	AMF85551.1	67 kDa	0.0012	0	WT Membrane high, WT Vesicles low	8	4	6	4	0	0	0	0	WT Membrane high, WT Vesicles low	0.251	0.131	0.176	0.115	0	0	0	0
718	phosphoglycerate mutase [Streptococcus mutans]	AMF85726.1	24 kDa	0.00011	0	WT Membrane high, WT Vesicles low	6	5	4	4	0	0	0	0	WT Membrane high, WT Vesicles low	0.5	0.481	0.293	0.274	0	0	0	0
719	multidrug ABC transporter ATP-binding protein [Streptococcus mutans]	AMF85877.1	65 kDa	0.0067	0	WT Membrane high, WT Vesicles low	2	4	3	2	0	0	0	0	WT Membrane high, WT Vesicles low	0.0654	0.129	0.0998	0.0757	0	0	0	0
720	ribosomal RNA small subunit methyltransferase H [Streptococcus mutans]	AMF85946.1	36 kDa	0.00054	0	WT Membrane high, WT Vesicles low	5	3	2	5	0	0	0	0	WT Membrane high, WT Vesicles low	0.171	0.161	0.123	0.288	0	0	0	0
721	carbonate dehydratase [Streptococcus mutans]	AMF86051.1	18 kDa	< 0.00010	0	WT Membrane high, WT Vesicles low	5	4	4	4	0	0	0	0	WT Membrane high, WT Vesicles low	0.768	0.537	0.537	0.537	0	0	0	0
722	peptide ABC transporter permease [Streptococcus mutans]	AMF86113.1	37 kDa	< 0.00010	0	WT Membrane high, WT Vesicles low	6	5	4	5	0	0	0	0	WT Membrane high, WT Vesicles low	0.0933	0.0933	0.0904	0.122	0	0	0	0
723	preprotein translocase subunit SecY [Streptococcus mutans]	AMF86432.1	48 kDa	0.00027	0	WT Membrane high, WT Vesicles low	5	5	3	4	0	0	0	0	WT Membrane high, WT Vesicles low	0.15	0.15	0.0553	0.0806	0	0	0	0
727	hypothetical protein APQ13_01825 [Streptococcus mutans]	AMF85206.1	36 kDa	0.00073	0	WT Membrane high, WT Vesicles low	2	4	6	6	0	0	0	0	WT Membrane high, WT Vesicles low	0.114	0.277	0.345	0.385	0	0	0	0
728	phosphotransferase [Streptococcus mutans]	AMF85319.1	75 kDa	0.00024	0	WT Membrane high, WT Vesicles low	3	3	2	2	0	0	0	0	WT Membrane high, WT Vesicles low	0.0631	0.0631	0.0446	0.0446	0	0	0	0
729	RNA methyltransferase [Streptococcus mutans]	AMF85355.1	49 kDa	0.03	0	WT Membrane high, WT Vesicles low	0	3	3	2	0	0	0	0	WT Membrane high, WT Vesicles low	0	0.147	0.136	0.111	0	0	0	0
730	cytidine deaminase [Streptococcus mutans]	AMF85371.1	14 kDa	< 0.00010	0	WT Membrane high, WT Vesicles low	4	5	4	5	0	0	0	0	WT Membrane high, WT Vesicles low	0.625	0.719	0.562	0.719	0	0	0	0
731	alpha-L-Rha alpha-1,3-L-rhamnosyltransferase [Streptococcus mutans]	AMF85620.1	37 kDa	< 0.00010	0	WT Membrane high, WT Vesicles low	6	6	6	4	0	0	0	0	WT Membrane high, WT Vesicles low	0.325	0.331	0.225	0.193	0	0	0	0
732	single-stranded DNA-binding protein [Streptococcus mutans]	AMF86550.1	18 kDa	0.0055	0	WT Membrane high, WT Vesicles low	5	2	2	5	0	0	0	0	WT Membrane high, WT Vesicles low	0.549	0.317	0.171	0.549	0	0	0	0
733	hypothetical protein APQ13_09165 [Streptococcus mutans]	AMF86696.1	14 kDa	< 0.00010	0	WT Membrane high, WT Vesicles low	5	2	4	5	0	0	0	0	WT Membrane high, WT Vesicles low	0.605	0.202	0.527	0.605	0	0	0	0
735	reductase [Streptococcus mutans]	AMF85131.1	53 kDa	0.0046	0	WT Membrane high, WT Vesicles low	3	1	3	4	0	0	0	0	WT Membrane high, WT Vesicles low	0.107	0.0383	0.159	0.159	0	0	0	0
736	GTP pyrophosphokinase [Streptococcus mutans]	AMF85301.1	22 kDa	0.0011	0	WT Membrane high, WT Vesicles low	4	8	5	4	0	0	0	0	WT Membrane high, WT Vesicles low	0.335	0.692	0.368	0.405	0	0	0	0
737	hypothetical protein APQ13_03260 [Streptococcus mutans]	AMF85479.1	37 kDa	< 0.00010	0	WT Membrane high, WT Vesicles low	2	3	3	4	0	0	0	0	WT Membrane high, WT Vesicles low	0.0717	0.0997	0.106	0.106	0	0	0	0
738	50S ribosomal protein L21 [Streptococcus mutans]	AMF85600.1	11 kDa	0.00037	0	WT Membrane high, WT Vesicles low	2	4	4	3	0	0	0	0	WT Membrane high, WT Vesicles low	0.288	0.346	0.346	0.317	0	0	0	0
739	aminotransferase [Streptococcus mutans]	AMF85630.1	42 kDa	< 0.00010	0	WT Membrane high, WT Vesicles low	5	5	6	4	0	0	0	0	WT Membrane high, WT Vesicles low	0.212	0.169	0.225	0.155	0	0	0	0
740	histidine kinase [Streptococcus mutans]	AMF85917.1	38 kDa	0.00071	0	WT Membrane high, WT Vesicles low	3	2	4	2	0	0	0	0	WT Membrane high, WT Vesicles low	0.105	0.0629	0.192	0.15	0	0	0	0
741	amino acid ABC transporter substrate-binding protein [Streptococcus mutans]	AMF85940.1	30 kDa	0.0011	0	WT Membrane high, WT Vesicles low	7	6	6	3	0	0	0	0	WT Membrane high, WT Vesicles low	0.242	0.172	0.209	0.158	0	0	0	0
742	nicotinate-nicotinamide nucleotide adenylyltransferase [Streptococcus mutans]	AMF86592.1	24 kDa	0.0045	0	WT Membrane high, WT Vesicles low	5	7	5	3	0	0	0	0	WT Membrane high, WT Vesicles low	0.243	0.443	0.433	0.157	0	0	0	0
743	6-phospho-beta-glucosidase [Streptococcus mutans]	AMF86660.1	54 kDa	0.00031	0	WT Membrane high, WT Vesicles low	4	3	4	4	0	0	0	0	WT Membrane high, WT Vesicles low	0.178	0.115	0.159	0.115	0	0	0	0
745	dephospho-CoA kinase [Streptococcus mutans]	AMF84962.1	23 kDa	0.00017	0	WT Membrane high, WT Vesicles low	3	2	2	3	0	0	0	0	WT Membrane high, WT Vesicles low	0.288	0.192	0.192	0.288	0	0	0	0
746	DNA polymerase III subunit gamma/tau [Streptococcus mutans]	AMF84989.1	62 kDa	0.0077	0	WT Membrane high, WT Vesicles low	1	2	3	4	0	0	0	0	WT Membrane high, WT Vesicles low	0.0179	0.0448	0.0986	0.12	0	0	0	0
747	DNA gyrase subunit B [Streptococcus mutans]	AMF85229.1	21 kDa	0.00015	0	WT Membrane high, WT Vesicles low	3	4	4	5	0	0	0	0	WT Membrane high, WT Vesicles low	0.227	0.232	0.206	0.268	0	0	0	0
748	inositol monophosphatase [Streptococcus mutans]	AMF85354.1	28 kDa	0.0011	0.06	WT Membrane high, WT Vesicles low	6	4	4	6	0	0	0	1	WT Membrane high, WT Vesicles low	0.321	0.286	0.286	0.321	0	0	0	0.0476
749	3-dehydroquinate dehydratase [Streptococcus mutans]	AMF85442.1	28 kDa	< 0.00010	0	WT Membrane high, WT Vesicles low	4	5	6	5	0	0	0	0	WT Membrane high, WT Vesicles low	0.23	0.431	0.431	0.359	0	0	0	0
750	galactose-1-phosphate uridylyltransferase [Streptococcus mutans]	AMF85564.1	55 kDa	0.0073	0	WT Membrane high, WT Vesicles low	3	2	5	6	0	0	0	0	WT Membrane high, WT Vesicles low	0.0876	0.0346	0.114	0.114	0	0	0	0
751	gas vesicle protein [Streptococcus mutans]	AMF85681.1	17 kDa	< 0.00010	0	WT Membrane high, WT Vesicles low	3	6	5	5	0	0	0	0	WT Membrane high, WT Vesicles low	0.444	0.444	0.411	0.444	0	0	0	0
752	hypothetical protein APQ13_05045 [Streptococcus mutans]	AMF85822.1	23 kDa	0.00018	0	WT Membrane high, WT Vesicles low	4	5	5	3	0	0	0	0	WT Membrane high, WT Vesicles low	0.291	0.362	0.362	0.196	0	0	0	0
753	tryptophan synthase subunit alpha [Streptococcus mutans]	AMF85864.1	28 kDa	0.00079	0	WT Membrane high, WT Vesicles low	3	5	6	4	0	0	0	0	WT Membrane high, WT Vesicles low	0.265	0.319	0.319	0.319	0	0	0	0
754	hypothetical protein APQ13_05950 [Streptococcus mutans]	AMF85994.1	20 kDa	0.00062	0	WT Membrane high, WT Vesicles low	2	4	3	3	0	0	0	0	WT Membrane high, WT Vesicles low	0.152	0.263	0.251	0.251	0	0	0	0
755	acyltransferase [Streptococcus mutans]	AMF86230.1	68 kDa	0.00034	0	WT Membrane high, WT Vesicles low	9	6	5	5	0	0	0	0	WT Membrane high, WT Vesicles low	0.186	0.143	0.141	0.141	0	0	0	0
756	anaerobic ribonucleoside triphosphate reductase [Streptococcus mutans]	AMF86358.1	83 kDa	< 0.00010	0	WT Membrane high, WT Vesicles low	1	1	1	1	0	0	0	0	WT Membrane high, WT Vesicles low	0.0245	0.0109	0.0191	0.0191	0	0	0	0
757	peptidylprolyl isomerase [Streptococcus mutans]	AMF84946.1	29 kDa	0.018	0	WT Membrane high, WT Vesicles low	3	6	2	3	0	0	0	0	WT Membrane high, WT Vesicles low	0.155	0.349	0.093	0.155	0	0	0	0
758	aldo/keto reductase [Streptococcus mutans]	AMF85743.1	33 kDa	< 0.00010	0	WT Membrane high, WT Vesicles low	2	3	3	3	0	0	0	0	WT Membrane high, WT Vesicles low	0.101	0.156	0.156	0.156	0	0	0	0
759	pseudouridine synthase [Streptococcus mutans]	AMF86217.1	28 kDa	0.0035	0	WT Membrane high, WT Vesicles low	4	2	4	3	0	0	0	0	WT Membrane high, WT Vesicles low	0.297	0.129	0.293	0.245	0	0	0	0
760	hydrolase [Streptococcus mutans]	AMF86394.1	31 kDa	0.0044	0	WT Membrane high, WT Vesicles low	2	3	3	4	0	0	0	0	WT Membrane high, WT Vesicles low	0.198	0.198	0.165	0.256	0	0	0	0
761	bacteriocin transporter [Streptococcus mutans]	AMF86600.1	13 kDa	< 0.00010	0	WT Membrane high, WT Vesicles low	3	3	3	3	0	0	0	0	WT Membrane high, WT Vesicles low	0.435	0.435	0.435	0.435	0	0	0	0
762	tRNA modification GTPase MnmE [Streptococcus mutans]	AMF85276.1	50 kDa	< 0.00010	0	WT Membrane high, WT Vesicles low	2	1	1	1	0	0	0	0	WT Membrane high, WT Vesicles low	0.0637	0.0308	0.0308	0.0308	0	0	0	0
765	16S rRNA methyltransferase [Streptococcus mutans]	AMF84923.1	33 kDa	0.0046	0	WT Membrane high, WT Vesicles low	2	3	5	5	0	0	0	0	WT Membrane high, WT Vesicles low	0.146	0.198	0.351	0.351	0	0	0	0
766	5-methyltetrahydropteroyltriglutamate--homocysteine methyltransferase [Streptococcus mutans]	AMF85066.1	43 kDa	0.00011	0	WT Membrane high, WT Vesicles low	3	5	4	3	0	0	0	0	WT Membrane high, WT Vesicles low	0.0971	0.21	0.178	0.129	0	0	0	0
767	GTPase HflX [Streptococcus mutans]	AMF85075.1	47 kDa	0.018	0	WT Membrane high, WT Vesicles low	3	5	6	1	0	0	0	0	WT Membrane high, WT Vesicles low	0.113	0.207	0.246	0.0627	0	0	0	0
768	glycosyl transferase [Streptococcus mutans]	AMF85109.1	50 kDa	0.0016	0	WT Membrane high, WT Vesicles low	5	4	4	3	0	0	0	0	WT Membrane high, WT Vesicles low	0.161	0.14	0.154	0.0849	0	0	0	0
769	ABC transporter [Streptococcus mutans]	AMF85448.1	34 kDa	0.00045	0	WT Membrane high, WT Vesicles low	2	4	4	3	0	0	0	0	WT Membrane high, WT Vesicles low	0.168	0.182	0.251	0.191	0	0	0	0
770	diphosphomevalonate decarboxylase [Streptococcus mutans]	AMF85527.1	36 kDa	0.0032	0	WT Membrane high, WT Vesicles low	2	3	3	1	0	0	0	0	WT Membrane high, WT Vesicles low	0.122	0.106	0.134	0.0375	0	0	0	0
771	EDD domain protein [Streptococcus mutans]	AMF85557.1	31 kDa	0.00017	0	WT Membrane high, WT Vesicles low	3	4	3	3	0	0	0	0	WT Membrane high, WT Vesicles low	0.292	0.324	0.27	0.27	0	0	0	0
772	bifunctional 5,10-methylene-tetrahydrofolate dehydrogenase/5,10-methylene-tetrahydrofolate cyclohydrolase [Streptococcus mutans]	AMF85835.1	31 kDa	< 0.00010	0	WT Membrane high, WT Vesicles low	4	3	3	4	0	0	0	0	WT Membrane high, WT Vesicles low	0.317	0.289	0.229	0.366	0	0	0	0
773	N-acetylglucosamine-6-phosphate deacetylase [Streptococcus mutans]	AMF85958.1	43 kDa	0.0051	0	WT Membrane high, WT Vesicles low	2	3	6	6	0	0	0	0	WT Membrane high, WT Vesicles low	0.0816	0.0816	0.245	0.194	0	0	0	0
774	NADPH-dependent FMN reductase [Streptococcus mutans]	AMF86152.1	22 kDa	0.00022	0	WT Membrane high, WT Vesicles low	4	5	3	4	0	0	0	0	WT Membrane high, WT Vesicles low	0.46	0.595	0.385	0.495	0	0	0	0
775	LysR family transcriptional regulator [Streptococcus mutans]	AMF86185.1	34 kDa	0.0067	0	WT Membrane high, WT Vesicles low	2	3	4	1	0	0	0	0	WT Membrane high, WT Vesicles low	0.0909	0.128	0.189	0.0438	0	0	0	0
776	L-asparaginase [Streptococcus mutans]	AMF86574.1	35 kDa	0.00078	0	WT Membrane high, WT Vesicles low	3	7	5	6	0	0	0	0	WT Membrane high, WT Vesicles low	0.141	0.345	0.241	0.332	0	0	0	0
777	hypothetical protein APQ13_09365 [Streptococcus mutans]	AMF86599.1	26 kDa	0.00048	0	WT Membrane high, WT Vesicles low	3	5	3	3	0	0	0	0	WT Membrane high, WT Vesicles low	0.21	0.265	0.206	0.21	0	0	0	0
778	hypothetical protein APQ13_09450 [Streptococcus mutans]	AMF86607.1	21 kDa	< 0.00010	0	WT Membrane high, WT Vesicles low	3	4	4	4	0	0	0	0	WT Membrane high, WT Vesicles low	0.277	0.254	0.254	0.339	0	0	0	0
779	hypothetical protein APQ13_02130 [Streptococcus mutans]	AMF85263.1	25 kDa	0.039	0	[]	3	0	3	2	0	0	0	0	[]	0.202	0	0.202	0.103	0	0	0	0
780	phosphoesterase [Streptococcus mutans]	AMF85881.1	50 kDa	0.012	0	WT Membrane high, WT Vesicles low	2	1	2	1	0	0	0	0	WT Membrane high, WT Vesicles low	0.079	0.0248	0.117	0.0542	0	0	0	0
781	50S ribosomal protein L31 type B [Streptococcus mutans]	AMF85212.1	9 kDa	0.00013	0	WT Membrane high, WT Vesicles low	3	4	3	4	0	0	0	0	WT Membrane high, WT Vesicles low	0.55	0.55	0.512	0.55	0	0	0	0
782	glycerate kinase [Streptococcus mutans]	AMF85260.1	39 kDa	0.0062	0	WT Membrane high, WT Vesicles low	2	5	4	4	0	0	0	0	WT Membrane high, WT Vesicles low	0.13	0.265	0.222	0.224	0	0	0	0
783	type I pantothenate kinase [Streptococcus mutans]	AMF85367.1	36 kDa	0.018	0	WT Membrane high, WT Vesicles low	2	7	6	2	0	0	0	0	WT Membrane high, WT Vesicles low	0.0686	0.271	0.199	0.0719	0	0	0	0
784	glycine/betaine ABC transporter ATP-binding protein [Streptococcus mutans]	AMF85392.1	27 kDa	0.0003	0	WT Membrane high, WT Vesicles low	7	8	5	5	0	0	0	0	WT Membrane high, WT Vesicles low	0.338	0.492	0.392	0.325	0	0	0	0
785	nucleoid-associated bacterial family protein [Streptococcus mutans]	AMF85405.1	38 kDa	0.011	0	WT Membrane high, WT Vesicles low	2	4	2	6	0	0	0	0	WT Membrane high, WT Vesicles low	0.0954	0.2	0.105	0.338	0	0	0	0
786	GTP pyrophosphokinase [Streptococcus mutans]	AMF85437.1	26 kDa	< 0.00010	0	WT Membrane high, WT Vesicles low	3	4	4	5	0	0	0	0	WT Membrane high, WT Vesicles low	0.24	0.308	0.308	0.308	0	0	0	0
787	oxidoreductase [Streptococcus mutans]	AMF85704.1	32 kDa	< 0.00010	0	WT Membrane high, WT Vesicles low	2	4	2	3	0	0	0	0	WT Membrane high, WT Vesicles low	0.109	0.231	0.112	0.156	0	0	0	0
788	anthranilate phosphoribosyltransferase [Streptococcus mutans]	AMF85868.1	36 kDa	0.0063	0	WT Membrane high, WT Vesicles low	3	4	6	2	0	0	0	0	WT Membrane high, WT Vesicles low	0.131	0.182	0.355	0.176	0	0	0	0
789	cell division protein GpsB [Streptococcus mutans]	AMF85929.1	13 kDa	< 0.00010	0	WT Membrane high, WT Vesicles low	3	4	4	4	0	0	0	0	WT Membrane high, WT Vesicles low	0.375	0.446	0.375	0.375	0	0	0	0
790	ribosome-binding factor A [Streptococcus mutans]	AMF85968.1	13 kDa	0.0048	0	WT Membrane high, WT Vesicles low	1	2	3	3	0	0	0	0	WT Membrane high, WT Vesicles low	0.198	0.276	0.328	0.328	0	0	0	0
791	guanine permease [Streptococcus mutans]	AMF85982.1	50 kDa	0.00048	0	WT Membrane high, WT Vesicles low	3	5	5	3	0	0	0	0	WT Membrane high, WT Vesicles low	0.105	0.137	0.158	0.103	0	0	0	0
792	deoxyuridine 5'-triphosphate nucleotidohydrolase [Streptococcus mutans]	AMF86054.1	16 kDa	< 0.00010	0	WT Membrane high, WT Vesicles low	4	5	5	3	0	0	0	0	WT Membrane high, WT Vesicles low	0.327	0.449	0.449	0.231	0	0	0	0
793	CoA-binding protein [Streptococcus mutans]	AMF86075.1	16 kDa	0.00073	0	WT Membrane high, WT Vesicles low	5	5	4	5	0	0	0	0	WT Membrane high, WT Vesicles low	0.493	0.493	0.338	0.338	0	0	0	0
794	hypothetical protein APQ13_07945 [Streptococcus mutans]	AMF86334.1	35 kDa	0.0095	0	WT Membrane high, WT Vesicles low	4	2	1	1	0	0	0	0	WT Membrane high, WT Vesicles low	0.122	0.0994	0.0481	0.0481	0	0	0	0
795	glycosyltransferase [Streptococcus mutans]	AMF86363.1	36 kDa	0.00067	0	WT Membrane high, WT Vesicles low	2	2	4	3	0	0	0	0	WT Membrane high, WT Vesicles low	0.119	0.0846	0.254	0.176	0	0	0	0
796	recombinase RarA [Streptococcus mutans]	AMF86386.1	46 kDa	0.0021	0	WT Membrane high, WT Vesicles low	2	5	3	4	0	0	0	0	WT Membrane high, WT Vesicles low	0.0831	0.147	0.126	0.114	0	0	0	0
797	glycerol dehydrogenase [Streptococcus mutans]	AMF86671.1	39 kDa	0.0081	0	WT Membrane high, WT Vesicles low	2	6	6	3	0	0	0	0	WT Membrane high, WT Vesicles low	0.0882	0.267	0.292	0.132	0	0	0	0
798	GDSL family lipase [Streptococcus mutans]	AMF85823.1	32 kDa	0.00063	0	WT Membrane high, WT Vesicles low	2	1	1	1	0	0	0	0	WT Membrane high, WT Vesicles low	0.211	0.0877	0.0877	0.0877	0	0	0	0
800	adenosine deaminase [Streptococcus mutans]	AMF85215.1	38 kDa	0.0017	0	WT Membrane high, WT Vesicles low	4	4	2	5	0	0	0	0	WT Membrane high, WT Vesicles low	0.181	0.211	0.0861	0.228	0	0	0	0
801	tRNA pseudouridine synthase B [Streptococcus mutans]	AMF85350.1	33 kDa	0.0018	0	WT Membrane high, WT Vesicles low	3	7	5	4	0	0	0	0	WT Membrane high, WT Vesicles low	0.154	0.294	0.294	0.215	0	0	0	0
802	sortase [Streptococcus mutans]	AMF85380.1	27 kDa	< 0.00010	0	WT Membrane high, WT Vesicles low	2	2	4	3	0	0	0	0	WT Membrane high, WT Vesicles low	0.191	0.191	0.321	0.321	0	0	0	0
803	GTP cyclohydrolase I [Streptococcus mutans]	AMF85500.1	21 kDa	0.00018	0	WT Membrane high, WT Vesicles low	3	2	3	3	0	0	0	0	WT Membrane high, WT Vesicles low	0.326	0.23	0.23	0.23	0	0	0	0
804	DeoR family transcriptional regulator [Streptococcus mutans]	AMF85912.1	28 kDa	0.00018	0	WT Membrane high, WT Vesicles low	2	3	4	3	0	0	0	0	WT Membrane high, WT Vesicles low	0.161	0.214	0.218	0.157	0	0	0	0
805	competence protein ComE [Streptococcus mutans]	AMF86559.1	17 kDa	0.00057	0	WT Membrane high, WT Vesicles low	2	3	2	3	0	0	0	0	WT Membrane high, WT Vesicles low	0.347	0.427	0.347	0.453	0	0	0	0
806	transcriptional regulator [Streptococcus mutans]	AMF86664.1	33 kDa	< 0.00010	0	WT Membrane high, WT Vesicles low	3	3	2	3	0	0	0	0	WT Membrane high, WT Vesicles low	0.133	0.167	0.116	0.0952	0	0	0	0
807	SAM-dependent methyltransferase [Streptococcus mutans]	AMF86665.1	44 kDa	0.054	0	[]	2	0	2	4	0	0	0	0	[]	0.0727	0	0.177	0.249	0	0	0	0
810	aryl-phospho-beta-D-glucosidase [Streptococcus mutans]	AMF84971.1	55 kDa	0.0041	0	WT Membrane high, WT Vesicles low	3	3	2	1	0	0	0	0	WT Membrane high, WT Vesicles low	0.119	0.105	0.0755	0.0252	0	0	0	0
811	cystathionine beta-lyase [Streptococcus mutans]	AMF85076.1	25 kDa	< 0.00010	0	WT Membrane high, WT Vesicles low	4	4	5	4	0	0	0	0	WT Membrane high, WT Vesicles low	0.354	0.363	0.443	0.354	0	0	0	0
812	FAD-dependent oxidoreductase [Streptococcus mutans]	AMF85087.1	40 kDa	< 0.00010	0	WT Membrane high, WT Vesicles low	3	4	4	3	0	0	0	0	WT Membrane high, WT Vesicles low	0.128	0.161	0.161	0.12	0	0	0	0
813	acyl-ACP thioesterase [Streptococcus mutans]	AMF85125.1	29 kDa	< 0.00010	0	WT Membrane high, WT Vesicles low	3	4	5	4	0	0	0	0	WT Membrane high, WT Vesicles low	0.186	0.314	0.256	0.31	0	0	0	0
814	uracil-DNA glycosylase [Streptococcus mutans]	AMF85295.1	24 kDa	0.023	0	WT Membrane high, WT Vesicles low	1	1	3	4	0	0	0	0	WT Membrane high, WT Vesicles low	0.124	0.124	0.184	0.309	0	0	0	0
815	ABC transporter permease [Streptococcus mutans]	AMF85441.1	61 kDa	0.003	0	WT Membrane high, WT Vesicles low	3	2	2	1	0	0	0	0	WT Membrane high, WT Vesicles low	0.0467	0.0318	0.0449	0.0299	0	0	0	0
816	recombinase XerS [Streptococcus mutans]	AMF85449.1	42 kDa	0.0017	0	WT Membrane high, WT Vesicles low	4	7	5	3	0	0	0	0	WT Membrane high, WT Vesicles low	0.174	0.329	0.216	0.0983	0	0	0	0
817	3-dehydroquinate dehydratase [Streptococcus mutans]	AMF85661.1	26 kDa	0.00044	0	WT Membrane high, WT Vesicles low	2	4	3	2	0	0	0	0	WT Membrane high, WT Vesicles low	0.204	0.307	0.258	0.191	0	0	0	0
818	oxalate decarboxylase [Streptococcus mutans]	AMF86181.1	44 kDa	0.001	0	WT Membrane high, WT Vesicles low	2	3	4	4	0	0	0	0	WT Membrane high, WT Vesicles low	0.099	0.155	0.198	0.15	0	0	0	0
819	ATP-dependent DNA helicase RuvB [Streptococcus mutans]	AMF86233.1	37 kDa	0.00018	0	WT Membrane high, WT Vesicles low	4	4	3	2	0	0	0	0	WT Membrane high, WT Vesicles low	0.23	0.227	0.154	0.109	0	0	0	0
821	RNA-binding protein [Streptococcus mutans]	AMF84953.1	32 kDa	< 0.00010	0	WT Membrane high, WT Vesicles low	3	5	4	3	0	0	0	0	WT Membrane high, WT Vesicles low	0.255	0.343	0.311	0.224	0	0	0	0
822	Valyl-tRNA synthetase [Streptococcus mutans]	AMF85664.1	18 kDa	0.0019	0	WT Membrane high, WT Vesicles low	6	5	2	3	0	0	0	0	WT Membrane high, WT Vesicles low	0.344	0.344	0.213	0.213	0	0	0	0
823	polysaccharide deacetylase [Streptococcus mutans]	AMF85796.1	35 kDa	0.0062	0	WT Membrane high, WT Vesicles low	3	4	1	3	0	0	0	0	WT Membrane high, WT Vesicles low	0.103	0.177	0.0386	0.135	0	0	0	0
824	hypothetical protein APQ13_05145 [Streptococcus mutans]	AMF85841.1	9 kDa	< 0.00010	0	WT Membrane high, WT Vesicles low	3	3	3	3	0	0	0	0	WT Membrane high, WT Vesicles low	0.526	0.526	0.526	0.526	0	0	0	0
825	S-formylglutathione hydrolase [Streptococcus mutans]	AMF86200.1	31 kDa	0.0091	0	WT Membrane high, WT Vesicles low	2	4	3	1	0	0	0	0	WT Membrane high, WT Vesicles low	0.121	0.271	0.186	0.0464	0	0	0	0
826	phosphoribosylglycinamide formyltransferase [Streptococcus mutans]	AMF86252.1	21 kDa	< 0.00010	0	WT Membrane high, WT Vesicles low	3	4	4	4	0	0	0	0	WT Membrane high, WT Vesicles low	0.179	0.511	0.511	0.511	0	0	0	0
827	translation initiation factor IF-1 [Streptococcus mutans]	AMF86434.1	8 kDa	0.00073	0	WT Membrane high, WT Vesicles low	2	2	3	2	0	0	0	0	WT Membrane high, WT Vesicles low	0.625	0.625	0.625	0.625	0	0	0	0
828	uridine kinase [Streptococcus mutans]	AMF86650.1	24 kDa	0.00012	0	WT Membrane high, WT Vesicles low	5	3	5	4	0	0	0	0	WT Membrane high, WT Vesicles low	0.459	0.301	0.459	0.364	0	0	0	0
829	cobalt ABC transporter permease [Streptococcus mutans]	AMF86297.1	30 kDa	0.002	0	WT Membrane high, WT Vesicles low	3	2	3	1	0	0	0	0	WT Membrane high, WT Vesicles low	0.106	0.0606	0.106	0.0568	0	0	0	0
830	hypothetical protein APQ13_04590 [Streptococcus mutans]	AMF85734.1	22 kDa	0.27	0.4	[]	2	2	1	0	1	0	0	1	[]	0.272	0.272	0.154	0	0.0564	0	0	0.0564
831	PTS fructose transporter subunit IIB [Streptococcus mutans]	AMF86476.1	18 kDa	0.024	0	WT Membrane high, WT Vesicles low	2	0	2	2	0	0	0	0	WT Membrane high, WT Vesicles low	0.232	0	0.207	0.207	0	0	0	0
832	alpha/beta hydrolase [Streptococcus mutans]	AMF85415.1	32 kDa	0.0019	0	WT Membrane high, WT Vesicles low	1	2	1	1	0	0	0	0	WT Membrane high, WT Vesicles low	0.0459	0.11	0.0459	0.0459	0	0	0	0
833	hypothetical protein APQ13_04890 [Streptococcus mutans]	AMF85792.1	24 kDa	< 0.00010	0	WT Membrane high, WT Vesicles low	2	2	2	2	0	0	0	0	WT Membrane high, WT Vesicles low	0.0577	0.0577	0.0577	0.0577	0	0	0	0
835	hypothetical protein APQ13_00115 [Streptococcus mutans]	AMF84881.1	22 kDa	0.0011	0	WT Membrane high, WT Vesicles low	2	5	3	5	0	0	0	0	WT Membrane high, WT Vesicles low	0.187	0.308	0.258	0.308	0	0	0	0
836	acyl-CoA thioesterase [Streptococcus mutans]	AMF84904.1	38 kDa	0.00015	0	WT Membrane high, WT Vesicles low	4	4	3	4	0	0	0	0	WT Membrane high, WT Vesicles low	0.127	0.109	0.109	0.133	0	0	0	0
837	transcriptional regulator [Streptococcus mutans]	AMF85139.1	34 kDa	< 0.00010	0	WT Membrane high, WT Vesicles low	3	3	4	4	0	0	0	0	WT Membrane high, WT Vesicles low	0.148	0.148	0.182	0.182	0	0	0	0
838	esterase [Streptococcus mutans]	AMF85198.1	32 kDa	0.0004	0	WT Membrane high, WT Vesicles low	5	5	3	4	0	0	0	0	WT Membrane high, WT Vesicles low	0.329	0.368	0.238	0.321	0	0	0	0
839	glutathione S-transferase [Streptococcus mutans]	AMF85214.1	30 kDa	0.0076	0.1	WT Membrane high, WT Vesicles low	2	5	4	3	0	1	0	0	WT Membrane high, WT Vesicles low	0.133	0.285	0.232	0.224	0	0.0304	0	0
840	molecular chaperone Tir [Streptococcus mutans]	AMF85253.1	20 kDa	0.00082	0	WT Membrane high, WT Vesicles low	5	5	4	3	0	0	0	0	WT Membrane high, WT Vesicles low	0.277	0.277	0.205	0.205	0	0	0	0
841	dihydroorotate dehydrogenase [Streptococcus mutans]	AMF85286.1	28 kDa	0.00039	0	WT Membrane high, WT Vesicles low	2	4	3	4	0	0	0	0	WT Membrane high, WT Vesicles low	0.12	0.322	0.229	0.333	0	0	0	0
842	PTS mannitol transporter subunit IIB [Streptococcus mutans]	AMF85318.1	62 kDa	0.0095	0	WT Membrane high, WT Vesicles low	3	1	3	2	0	0	0	0	WT Membrane high, WT Vesicles low	0.166	0.0289	0.112	0.0832	0	0	0	0
843	hypothetical protein APQ13_04395 [Streptococcus mutans]	AMF85697.1	46 kDa	0.00044	0	WT Membrane high, WT Vesicles low	2	4	3	2	0	0	0	0	WT Membrane high, WT Vesicles low	0.0622	0.139	0.114	0.0796	0	0	0	0
844	S-adenosylmethionine:tRNA ribosyltransferase-isomerase [Streptococcus mutans]	AMF85786.1	38 kDa	0.0014	0	WT Membrane high, WT Vesicles low	3	5	5	3	0	0	0	0	WT Membrane high, WT Vesicles low	0.184	0.243	0.243	0.173	0	0	0	0
845	ornithine carbamoyltransferase [Streptococcus mutans]	AMF85842.1	37 kDa	0.003	0	WT Membrane high, WT Vesicles low	3	5	2	3	0	0	0	0	WT Membrane high, WT Vesicles low	0.138	0.206	0.089	0.135	0	0	0	0
846	NADH dehydrogenase [Streptococcus mutans]	AMF85859.1	15 kDa	0.026	0	WT Membrane high, WT Vesicles low	6	3	3	3	0	0	0	0	WT Membrane high, WT Vesicles low	0.566	0.271	0.271	0.271	0	0	0	0
847	ribulose phosphate epimerase [Streptococcus mutans]	AMF86098.1	26 kDa	0.00044	0	WT Membrane high, WT Vesicles low	2	4	3	3	0	0	0	0	WT Membrane high, WT Vesicles low	0.119	0.131	0.148	0.148	0	0	0	0
848	50S ribosomal protein L24 [Streptococcus mutans]	AMF86423.1	11 kDa	0.00036	0	WT Membrane high, WT Vesicles low	3	3	4	4	0	0	0	0	WT Membrane high, WT Vesicles low	0.327	0.327	0.327	0.327	0	0	0	0
849	heat-shock protein HtpX [Streptococcus mutans]	AMF86503.1	33 kDa	< 0.00010	0	WT Membrane high, WT Vesicles low	3	3	4	3	0	0	0	0	WT Membrane high, WT Vesicles low	0.214	0.214	0.264	0.221	0	0	0	0
850	indole-3-glycerol phosphate synthase [Streptococcus mutans]	AMF85867.1	28 kDa	0.028	0	WT Membrane high, WT Vesicles low	1	3	1	1	0	0	0	0	WT Membrane high, WT Vesicles low	0.0627	0.259	0.0706	0.0706	0	0	0	0
851	phosphate ABC transporter substrate-binding protein [Streptococcus mutans]	AMF85690.1	31 kDa	0.024	0	WT Membrane high, WT Vesicles low	0	1	1	1	0	0	0	0	WT Membrane high, WT Vesicles low	0	0.0517	0.0517	0.0517	0	0	0	0
855	carbonate dehydratase [Streptococcus mutans]	AMF84977.1	29 kDa	0.062	0	[]	2	6	4	0	0	0	0	0	[]	0.125	0.336	0.156	0	0	0	0	0
856	hypothetical protein APQ13_01285 [Streptococcus mutans]	AMF85104.1	21 kDa	0.53	0.6	[]	0	3	3	2	0	1	0	2	[]	0	0.169	0.169	0.169	0	0.0546	0	0.169
857	NADPH dehydrogenase [Streptococcus mutans]	AMF85122.1	22 kDa	< 0.00010	0	WT Membrane high, WT Vesicles low	3	3	4	4	0	0	0	0	WT Membrane high, WT Vesicles low	0.346	0.356	0.468	0.468	0	0	0	0
858	alpha/beta hydrolase [Streptococcus mutans]	AMF85182.1	29 kDa	< 0.00010	0	WT Membrane high, WT Vesicles low	3	3	4	4	0	0	0	0	WT Membrane high, WT Vesicles low	0.233	0.185	0.237	0.269	0	0	0	0
859	GntR family transcriptional regulator [Streptococcus mutans]	AMF85421.1	27 kDa	0.0044	0	WT Membrane high, WT Vesicles low	4	4	3	2	0	0	0	0	WT Membrane high, WT Vesicles low	0.259	0.336	0.254	0.155	0	0	0	0
860	two-component system response regulator [Streptococcus mutans]	AMF85536.1	26 kDa	0.00078	0	WT Membrane high, WT Vesicles low	1	3	3	2	0	0	0	0	WT Membrane high, WT Vesicles low	0.0658	0.224	0.316	0.145	0	0	0	0
861	methyltransferase [Streptococcus mutans]	AMF85773.1	27 kDa	0.03	0	WT Membrane high, WT Vesicles low	0	4	5	3	0	0	0	0	WT Membrane high, WT Vesicles low	0	0.234	0.243	0.234	0	0	0	0
862	gamma-glutamyl kinase [Streptococcus mutans]	AMF85948.1	29 kDa	0.0018	0	WT Membrane high, WT Vesicles low	3	3	2	2	0	0	0	0	WT Membrane high, WT Vesicles low	0.211	0.211	0.165	0.165	0	0	0	0
863	enoyl-CoA hydratase [Streptococcus mutans]	AMF86623.1	29 kDa	0.00017	0	WT Membrane high, WT Vesicles low	3	2	2	3	0	0	0	0	WT Membrane high, WT Vesicles low	0.251	0.0798	0.167	0.194	0	0	0	0
864	glutamine amidotransferase [Streptococcus mutans]	AMF85112.1	30 kDa	0.94	0.9	[]	3	2	0	3	1	0	2	0	[]	0.16	0.126	0	0.221	0.0725	0	0.0992	0
865	coproporphyrinogen III oxidase [Streptococcus mutans]	AMF85124.1	43 kDa	0.038	0	[]	0	1	2	2	0	0	0	0	[]	0	0.0579	0.0974	0.0816	0	0	0	0
867	RNA methyltransferase [Streptococcus mutans]	AMF84863.1	27 kDa	0.0018	0	WT Membrane high, WT Vesicles low	3	5	3	4	0	0	0	0	WT Membrane high, WT Vesicles low	0.163	0.272	0.146	0.22	0	0	0	0
869	2-deoxyribose-5-phosphate aldolase [Streptococcus mutans]	AMF85370.1	23 kDa	< 0.00010	0	WT Membrane high, WT Vesicles low	4	3	4	3	0	0	0	0	WT Membrane high, WT Vesicles low	0.282	0.223	0.273	0.214	0	0	0	0
870	cysteine desulfurase [Streptococcus mutans]	AMF85432.1	13 kDa	0.0016	0	WT Membrane high, WT Vesicles low	4	2	4	3	0	0	0	0	WT Membrane high, WT Vesicles low	0.47	0.191	0.426	0.296	0	0	0	0
871	glycosyl transferase [Streptococcus mutans]	AMF85444.1	33 kDa	0.01	0	WT Membrane high, WT Vesicles low	4	3	1	2	0	0	0	0	WT Membrane high, WT Vesicles low	0.202	0.144	0.0433	0.116	0	0	0	0
872	UDP-N-acetylenolpyruvoylglucosamine reductase [Streptococcus mutans]	AMF85496.1	34 kDa	0.00045	0	WT Membrane high, WT Vesicles low	3	3	3	4	0	0	0	0	WT Membrane high, WT Vesicles low	0.134	0.163	0.173	0.199	0	0	0	0
873	LysR family transcriptional regulator [Streptococcus mutans]	AMF85533.1	35 kDa	0.055	0	[]	0	4	6	2	0	0	0	0	[]	0	0.178	0.271	0.0858	0	0	0	0
874	shikimate kinase [Streptococcus mutans]	AMF85654.1	18 kDa	0.00018	0	WT Membrane high, WT Vesicles low	2	3	4	3	0	0	0	0	WT Membrane high, WT Vesicles low	0.285	0.342	0.386	0.272	0	0	0	0
875	PTS ascorbate transporter subunit IIA [Streptococcus mutans]	AMF86101.1	18 kDa	0.0069	0	WT Membrane high, WT Vesicles low	2	2	2	4	0	0	0	0	WT Membrane high, WT Vesicles low	0.112	0.217	0.217	0.447	0	0	0	0
876	DNA-directed RNA polymerase subunit delta [Streptococcus mutans]	AMF86209.1	22 kDa	0.0019	0	WT Membrane high, WT Vesicles low	2	4	6	4	0	0	0	0	WT Membrane high, WT Vesicles low	0.17	0.351	0.448	0.351	0	0	0	0
877	molecular chaperone GroES [Streptococcus mutans]	AMF86480.1	10 kDa	0.039	0	[]	3	4	3	0	0	0	0	0	[]	0.568	0.663	0.663	0	0	0	0	0
879	hypothetical protein APQ13_01230 [Streptococcus mutans]	AMF85094.1	47 kDa	0.024	0	WT Membrane high, WT Vesicles low	1	1	1	0	0	0	0	0	WT Membrane high, WT Vesicles low	0.0341	0.0537	0.0341	0	0	0	0	0
885	glutamate racemase [Streptococcus mutans]	AMF84868.1	29 kDa	0.0012	0	WT Membrane high, WT Vesicles low	3	2	5	3	0	0	0	0	WT Membrane high, WT Vesicles low	0.201	0.133	0.273	0.182	0	0	0	0
886	Raf-like protein [Streptococcus mutans]	AMF84903.1	19 kDa	0.0014	0	WT Membrane high, WT Vesicles low	2	2	3	3	0	0	0	0	WT Membrane high, WT Vesicles low	0.183	0.172	0.266	0.266	0	0	0	0
887	cysteine desulfurase [Streptococcus mutans]	AMF85433.1	41 kDa	0.0016	0	WT Membrane high, WT Vesicles low	4	3	2	2	0	0	0	0	WT Membrane high, WT Vesicles low	0.183	0.207	0.102	0.102	0	0	0	0
888	thioesterase [Streptococcus mutans]	AMF85787.1	47 kDa	0.012	0	WT Membrane high, WT Vesicles low	1	3	2	1	0	0	0	0	WT Membrane high, WT Vesicles low	0.0416	0.127	0.0807	0.0465	0	0	0	0
889	phosphopantetheine adenylyltransferase [Streptococcus mutans]	AMF85883.1	19 kDa	0.00057	0	WT Membrane high, WT Vesicles low	3	4	2	3	0	0	0	0	WT Membrane high, WT Vesicles low	0.277	0.41	0.205	0.295	0	0	0	0
890	histidine triad protein [Streptococcus mutans]	AMF86034.1	17 kDa	0.043	0	[]	0	3	2	4	0	0	0	0	[]	0	0.351	0.243	0.453	0	0	0	0
891	growth inhibitor PemK [Streptococcus mutans]	AMF86156.1	13 kDa	0.0022	0	WT Membrane high, WT Vesicles low	4	5	3	2	0	0	0	0	WT Membrane high, WT Vesicles low	0.536	0.555	0.264	0.255	0	0	0	0
892	serine acetyltransferase [Streptococcus mutans]	AMF86171.1	22 kDa	< 0.00010	0	WT Membrane high, WT Vesicles low	4	3	3	3	0	0	0	0	WT Membrane high, WT Vesicles low	0.298	0.283	0.283	0.283	0	0	0	0
893	HAD family hydrolase [Streptococcus mutans]	AMF86589.1	20 kDa	0.037	0	WT Membrane high, WT Vesicles low	0	3	3	2	0	0	0	0	WT Membrane high, WT Vesicles low	0	0.377	0.377	0.246	0	0	0	0
894	hypothetical protein APQ13_04850 [Streptococcus mutans]	AMF85785.1	25 kDa	0.0052	0	WT Membrane high, WT Vesicles low	3	1	1	2	0	0	0	0	WT Membrane high, WT Vesicles low	0.0948	0.0905	0.0948	0.0948	0	0	0	0
895	hypothetical protein APQ13_00785 [Streptococcus mutans]	AMF85007.1	48 kDa	0.0019	0	WT Membrane high, WT Vesicles low	1	2	2	1	0	0	0	0	WT Membrane high, WT Vesicles low	0.0304	0.0703	0.0913	0.0398	0	0	0	0
901	1-(5-phosphoribosyl)-5-((5-phosphoribosylamino)methylideneamino)imidazole-4-carboxamide isomerase [Streptococcus mutans]	AMF85241.1	26 kDa	< 0.00010	0	WT Membrane high, WT Vesicles low	2	3	3	3	0	0	0	0	WT Membrane high, WT Vesicles low	0.151	0.213	0.213	0.213	0	0	0	0
902	GTP pyrophosphokinase [Streptococcus mutans]	AMF85537.1	24 kDa	0.00024	0	WT Membrane high, WT Vesicles low	3	3	2	1	0	0	0	0	WT Membrane high, WT Vesicles low	0.145	0.203	0.0821	0.0773	0	0	0	0
903	antibiotic ABC transporter ATP-binding protein [Streptococcus mutans]	AMF85554.1	71 kDa	0.075	0	[]	0	4	1	4	0	0	0	0	[]	0	0.106	0.0209	0.101	0	0	0	0
904	amino acid ABC transporter permease [Streptococcus mutans]	AMF85939.1	29 kDa	0.062	0	[]	1	4	3	0	0	0	0	0	[]	0.0787	0.169	0.169	0	0	0	0	0
905	polyketide cyclase [Streptococcus mutans]	AMF85955.1	16 kDa	0.00033	0	WT Membrane high, WT Vesicles low	3	4	4	4	0	0	0	0	WT Membrane high, WT Vesicles low	0.486	0.558	0.558	0.558	0	0	0	0
906	histidine triad protein [Streptococcus mutans]	AMF85978.1	16 kDa	0.017	0.2	WT Membrane high, WT Vesicles low	3	2	3	3	2	0	0	0	WT Membrane high, WT Vesicles low	0.317	0.201	0.302	0.345	0.144	0	0	0
907	transcriptional regulator [Streptococcus mutans]	AMF86004.1	35 kDa	0.0002	0	WT Membrane high, WT Vesicles low	2	3	2	2	0	0	0	0	WT Membrane high, WT Vesicles low	0.0967	0.213	0.13	0.16	0	0	0	0
908	rRNA methyltransferase [Streptococcus mutans]	AMF86164.1	27 kDa	0.00011	0	WT Membrane high, WT Vesicles low	2	3	3	2	0	0	0	0	WT Membrane high, WT Vesicles low	0.105	0.218	0.202	0.105	0	0	0	0
909	S-(hydroxymethyl)glutathione dehydrogenase [Streptococcus mutans]	AMF86199.1	40 kDa	0.13	0.2	[]	0	3	2	3	0	2	0	0	[]	0	0.226	0.11	0.228	0	0.0699	0	0
910	adenine methyltransferase [Streptococcus mutans]	AMF86458.1	36 kDa	0.0003	0	WT Membrane high, WT Vesicles low	3	5	4	3	0	0	0	0	WT Membrane high, WT Vesicles low	0.145	0.303	0.183	0.227	0	0	0	0
911	50S ribosomal protein L11 [Streptococcus mutans]	AMF84949.1	15 kDa	< 0.00010	0	WT Membrane high, WT Vesicles low	3	3	2	3	0	0	0	0	WT Membrane high, WT Vesicles low	0.305	0.305	0.234	0.305	0	0	0	0
912	amidase [Streptococcus mutans]	AMF85292.1	53 kDa	0.0034	0	WT Membrane high, WT Vesicles low	2	3	2	1	0	0	0	0	WT Membrane high, WT Vesicles low	0.0646	0.0938	0.0667	0.025	0	0	0	0
913	geranyl transferase [Streptococcus mutans]	AMF85828.1	32 kDa	0.0024	0	WT Membrane high, WT Vesicles low	1	2	3	3	0	0	0	0	WT Membrane high, WT Vesicles low	0.0623	0.149	0.204	0.228	0	0	0	0
914	isochorismatase [Streptococcus mutans]	AMF86053.1	17 kDa	0.044	0	[]	1	1	2	0	0	0	0	0	[]	0.109	0.0833	0.295	0	0	0	0	0
918	DeoR family transcriptional regulator [Streptococcus mutans]	AMF85056.1	29 kDa	< 0.00010	0	WT Membrane high, WT Vesicles low	3	2	3	3	0	0	0	0	WT Membrane high, WT Vesicles low	0.243	0.187	0.239	0.239	0	0	0	0
919	macrolide ABC transporter ATP-binding protein [Streptococcus mutans]	AMF85164.1	26 kDa	0.03	0	WT Membrane high, WT Vesicles low	1	1	2	3	0	0	0	0	WT Membrane high, WT Vesicles low	0.116	0.0644	0.133	0.197	0	0	0	0
920	7-carboxy-7-deazaguanine synthase [Streptococcus mutans]	AMF85544.1	27 kDa	0.0027	0	WT Membrane high, WT Vesicles low	2	3	4	4	0	0	0	0	WT Membrane high, WT Vesicles low	0.147	0.189	0.248	0.206	0	0	0	0
921	hypothetical protein APQ13_04130 [Streptococcus mutans]	AMF85646.1	14 kDa	0.0053	0	WT Membrane high, WT Vesicles low	2	2	3	3	0	0	0	0	WT Membrane high, WT Vesicles low	0.256	0.256	0.392	0.392	0	0	0	0
922	citrate synthase [Streptococcus mutans]	AMF85751.1	43 kDa	0.045	0	[]	0	2	3	2	0	0	0	0	[]	0	0.0753	0.116	0.0833	0	0	0	0
923	dihydrodipicolinate reductase [Streptococcus mutans]	AMF85874.1	38 kDa	0.062	0	[]	1	3	2	0	0	0	0	0	[]	0.032	0.183	0.0785	0	0	0	0	0
924	fructose-6-phosphate aldolase [Streptococcus mutans]	AMF85910.1	24 kDa	0.026	0	WT Membrane high, WT Vesicles low	0	3	3	4	0	0	0	0	WT Membrane high, WT Vesicles low	0	0.23	0.23	0.27	0	0	0	0
925	tRNA threonylcarbamoyladenosine biosynthesis protein TsaB [Streptococcus mutans]	AMF86000.1	25 kDa	0.0013	0	WT Membrane high, WT Vesicles low	3	3	4	2	0	0	0	0	WT Membrane high, WT Vesicles low	0.193	0.184	0.197	0.127	0	0	0	0
926	xylulose 5-phosphate 3-epimerase [Streptococcus mutans]	AMF86099.1	33 kDa	0.00012	0	WT Membrane high, WT Vesicles low	2	2	2	3	0	0	0	0	WT Membrane high, WT Vesicles low	0.115	0.0941	0.0941	0.143	0	0	0	0
927	nucleotidyltransferase [Streptococcus mutans]	AMF86155.1	31 kDa	< 0.00010	0	WT Membrane high, WT Vesicles low	3	3	3	4	0	0	0	0	WT Membrane high, WT Vesicles low	0.163	0.163	0.163	0.285	0	0	0	0
928	helicase loader [Streptococcus mutans]	AMF86510.1	45 kDa	0.029	0	WT Membrane high, WT Vesicles low	0	3	4	3	0	0	0	0	WT Membrane high, WT Vesicles low	0	0.129	0.224	0.129	0	0	0	0
929	histidine kinase [Streptococcus mutans]	AMF85462.1	38 kDa	0.1	0	[]	0	3	1	1	0	0	0	0	[]	0	0.155	0.041	0.041	0	0	0	0
931	thioesterase [Streptococcus mutans]	AMF85647.1	14 kDa	< 0.00010	0	WT Membrane high, WT Vesicles low	4	3	3	2	0	0	0	0	WT Membrane high, WT Vesicles low	0.302	0.279	0.279	0.202	0	0	0	0
932	prolipoprotein diacylglyceryl transferase [Streptococcus mutans]	AMF85683.1	30 kDa	0.063	0	[]	0	3	2	1	0	0	0	0	[]	0	0.1	0.0541	0.0541	0	0	0	0
933	PTS ascorbate transporter subunit IIB [Streptococcus mutans]	AMF86102.1	10 kDa	0.00018	0	WT Membrane high, WT Vesicles low	2	3	4	4	0	0	0	0	WT Membrane high, WT Vesicles low	0.43	0.559	0.753	0.753	0	0	0	0
934	abortive phage resistance protein [Streptococcus mutans]	AMF86397.1	35 kDa	0.00012	0	WT Membrane high, WT Vesicles low	2	2	2	3	0	0	0	0	WT Membrane high, WT Vesicles low	0.0369	0.114	0.0671	0.0738	0	0	0	0
935	MarR family transcriptional regulator [Streptococcus mutans]	AMF86443.1	17 kDa	0.0063	0	WT Membrane high, WT Vesicles low	1	2	3	2	0	0	0	0	WT Membrane high, WT Vesicles low	0.0811	0.189	0.304	0.189	0	0	0	0
936	MarR family transcriptional regulator [Streptococcus mutans]	AMF86624.1	17 kDa	0.035	0	WT Membrane high, WT Vesicles low	0	3	2	2	0	0	0	0	WT Membrane high, WT Vesicles low	0	0.375	0.271	0.271	0	0	0	0
937	thymidine kinase [Streptococcus mutans]	AMF86657.1	22 kDa	< 0.00010	0	WT Membrane high, WT Vesicles low	2	2	3	3	0	0	0	0	WT Membrane high, WT Vesicles low	0.183	0.157	0.262	0.262	0	0	0	0
938	DNA alkylation repair protein [Streptococcus mutans]	AMF86236.1	27 kDa	0.0026	0	WT Membrane high, WT Vesicles low	1	2	1	2	0	0	0	0	WT Membrane high, WT Vesicles low	0.0611	0.109	0.0611	0.118	0	0	0	0
940	cysteine desulfurase [Streptococcus mutans]	AMF84908.1	44 kDa	0.055	0	[]	0	2	1	1	0	0	0	0	[]	0	0.129	0.031	0.031	0	0	0	0
941	sugar ABC transporter permease [Streptococcus mutans]	AMF84998.1	51 kDa	0.052	0	[]	1	2	0	1	0	0	0	0	[]	0.0397	0.0773	0	0.0397	0	0	0	0
943	glutamine ABC transporter permease [Streptococcus mutans]	AMF85041.1	26 kDa	0.041	0	[]	1	2	2	0	0	0	0	0	[]	0.0641	0.179	0.179	0	0	0	0	0
946	Nif3-like dinuclear metal center hexameric protein [Streptococcus mutans]	AMF85086.1	30 kDa	< 0.00010	0	WT Membrane high, WT Vesicles low	3	4	3	3	0	0	0	0	WT Membrane high, WT Vesicles low	0.153	0.252	0.153	0.153	0	0	0	0
947	TetR family transcriptional regulator [Streptococcus mutans]	AMF85123.1	23 kDa	0.036	0	WT Membrane high, WT Vesicles low	0	3	3	2	0	0	0	0	WT Membrane high, WT Vesicles low	0	0.212	0.182	0.101	0	0	0	0
949	iron transporter FeoA [Streptococcus mutans]	AMF85838.1	18 kDa	< 0.00010	0	WT Membrane high, WT Vesicles low	3	3	3	3	0	0	0	0	WT Membrane high, WT Vesicles low	0.259	0.203	0.203	0.203	0	0	0	0
950	hydrolase [Streptococcus mutans]	AMF85896.1	31 kDa	0.0022	0	WT Membrane high, WT Vesicles low	3	1	3	3	0	0	0	0	WT Membrane high, WT Vesicles low	0.124	0.0401	0.124	0.15	0	0	0	0
951	peptidylprolyl isomerase [Streptococcus mutans]	AMF85915.1	53 kDa	0.099	0	[]	3	0	1	1	0	0	0	0	[]	0.13	0	0.0234	0.0212	0	0	0	0
952	2-dehydropantoate 2-reductase [Streptococcus mutans]	AMF86079.1	35 kDa	0.01	0	WT Membrane high, WT Vesicles low	1	4	3	2	0	0	0	0	WT Membrane high, WT Vesicles low	0.0409	0.208	0.167	0.066	0	0	0	0
953	Holliday junction ATP-dependent DNA helicase RuvA [Streptococcus mutans]	AMF86345.1	22 kDa	0.0046	0	WT Membrane high, WT Vesicles low	3	3	2	2	0	0	0	0	WT Membrane high, WT Vesicles low	0.249	0.249	0.188	0.188	0	0	0	0
954	glutamyl-tRNA amidotransferase [Streptococcus mutans]	AMF86581.1	11 kDa	0.00029	0	WT Membrane high, WT Vesicles low	2	2	2	3	0	0	0	0	WT Membrane high, WT Vesicles low	0.45	0.45	0.45	0.6	0	0	0	0
955	AAA family ATPase [Streptococcus mutans]	AMF84984.1	25 kDa	0.063	0	[]	3	0	1	2	0	0	0	0	[]	0.192	0	0.0423	0.0845	0	0	0	0
956	phosphoribosylglycinamide synthetase [Streptococcus mutans]	AMF86588.1	23 kDa	0.00012	0	WT Membrane high, WT Vesicles low	2	2	2	2	0	0	0	0	WT Membrane high, WT Vesicles low	0.21	0.176	0.19	0.137	0	0	0	0
957	TetR family transcriptional regulator [Streptococcus mutans]	AMF85166.1	22 kDa	0.03	0	WT Membrane high, WT Vesicles low	0	2	2	2	0	0	0	0	WT Membrane high, WT Vesicles low	0	0.166	0.166	0.145	0	0	0	0
958	anthranilate synthase subunit II [Streptococcus mutans]	AMF85869.1	21 kDa	0.033	0	WT Membrane high, WT Vesicles low	0	2	2	2	0	0	0	0	WT Membrane high, WT Vesicles low	0	0.209	0.209	0.209	0	0	0	0
959	general stress protein [Streptococcus mutans]	AMF85682.1	14 kDa	0.045	0	[]	0	1	2	1	0	0	0	0	[]	0	0.176	0.321	0.176	0	0	0	0
961	hypothetical protein APQ13_05710 [Streptococcus mutans]	AMF85949.1	14 kDa	0.034	0	WT Membrane high, WT Vesicles low	2	2	2	0	0	0	0	0	WT Membrane high, WT Vesicles low	0.31	0.31	0.31	0	0	0	0	0
963	molybdenum ABC transporter ATP-binding protein [Streptococcus mutans]	AMF84889.1	29 kDa	< 0.00010	0	WT Membrane high, WT Vesicles low	2	2	3	3	0	0	0	0	WT Membrane high, WT Vesicles low	0.188	0.188	0.273	0.188	0	0	0	0
964	DNA replication protein DnaD [Streptococcus mutans]	AMF85084.1	26 kDa	0.00039	0	WT Membrane high, WT Vesicles low	1	3	3	4	0	0	0	0	WT Membrane high, WT Vesicles low	0.0606	0.177	0.177	0.255	0	0	0	0
965	hypothetical protein APQ13_01335 [Streptococcus mutans]	AMF85114.1	32 kDa	0.038	0	[]	0	2	3	4	0	0	0	0	[]	0	0.123	0.176	0.229	0	0	0	0
966	purine nucleoside phosphorylase [Streptococcus mutans]	AMF85283.1	26 kDa	0.13	0	[]	0	1	4	1	0	0	0	0	[]	0	0.0726	0.256	0.0726	0	0	0	0
967	mechanosensitive ion channel protein [Streptococcus mutans]	AMF86213.1	32 kDa	0.0064	0	WT Membrane high, WT Vesicles low	2	3	3	2	0	0	0	0	WT Membrane high, WT Vesicles low	0.0982	0.147	0.147	0.0982	0	0	0	0
968	flavodoxin [Streptococcus mutans]	AMF85216.1	16 kDa	< 0.00010	0	WT Membrane high, WT Vesicles low	2	3	3	2	0	0	0	0	WT Membrane high, WT Vesicles low	0.218	0.327	0.327	0.224	0	0	0	0
969	signal peptidase II [Streptococcus mutans]	AMF84921.1	30 kDa	0.054	0	[]	1	1	3	0	0	0	0	0	[]	0.0896	0.0896	0.246	0	0	0	0	0
970	peptidyl-tRNA hydrolase [Streptococcus mutans]	AMF86276.1	21 kDa	0.093	0	[]	0	2	2	1	0	0	0	0	[]	0	0.159	0.159	0.0635	0	0	0	0
972	hypothetical protein APQ13_02055 [Streptococcus mutans]	AMF85248.1	41 kDa	0.1	0	[]	0	3	1	1	0	0	0	0	[]	0	0.114	0.0462	0.0353	0	0	0	0
973	molecular chaperone GrpE [Streptococcus mutans]	AMF86219.1	21 kDa	0.00044	0	WT Membrane high, WT Vesicles low	2	2	2	1	0	0	0	0	WT Membrane high, WT Vesicles low	0.134	0.123	0.128	0.0615	0	0	0	0
974	hypothetical protein APQ13_09055 [Streptococcus mutans]	AMF86541.1	12 kDa	0.0031	0	WT Membrane high, WT Vesicles low	1	2	2	2	0	0	0	0	WT Membrane high, WT Vesicles low	0.238	0.257	0.257	0.257	0	0	0	0
976	hemerythrin HHE cation-binding protein [Streptococcus mutans]	AMF85344.1	52 kDa	0.043	0	[]	2	2	1	0	0	0	0	0	[]	0.0529	0.0661	0.0352	0	0	0	0	0
978	acyl carrier protein [Streptococcus mutans]	AMF86626.1	8 kDa	0.024	0	WT Membrane high, WT Vesicles low	0	2	2	2	0	0	0	0	WT Membrane high, WT Vesicles low	0	0.23	0.23	0.23	0	0	0	0
979	septum formation initiation protein [Streptococcus mutans]	AMF86273.1	15 kDa	< 0.00010	0	WT Membrane high, WT Vesicles low	2	1	2	2	0	0	0	0	WT Membrane high, WT Vesicles low	0.171	0.154	0.171	0.171	0	0	0	0
982	methyltransferase [Streptococcus mutans]	AMF84963.1	32 kDa	0.029	0	WT Membrane high, WT Vesicles low	0	2	3	2	0	0	0	0	WT Membrane high, WT Vesicles low	0	0.112	0.115	0.115	0	0	0	0
983	phosphoglycolate phosphatase [Streptococcus mutans]	AMF85258.1	24 kDa	0.063	0	[]	0	3	2	1	0	0	0	0	[]	0	0.196	0.107	0.107	0	0	0	0
984	ABC transporter substrate-binding protein [Streptococcus mutans]	AMF85293.1	32 kDa	0.096	0	[]	0	1	1	3	0	0	0	0	[]	0	0.0565	0.0318	0.138	0	0	0	0
985	cation transporter [Streptococcus mutans]	AMF85326.1	45 kDa	0.085	0	[]	2	2	4	0	0	0	0	0	[]	0.141	0.0707	0.182	0	0	0	0	0
986	6-pyruvoyl tetrahydrobiopterin synthase [Streptococcus mutans]	AMF85543.1	18 kDa	< 0.00010	0	WT Membrane high, WT Vesicles low	3	2	3	3	0	0	0	0	WT Membrane high, WT Vesicles low	0.189	0.0878	0.338	0.196	0	0	0	0
987	RNA methyltransferase [Streptococcus mutans]	AMF85651.1	51 kDa	0.033	0	WT Membrane high, WT Vesicles low	0	2	2	3	0	0	0	0	WT Membrane high, WT Vesicles low	0	0.082	0.082	0.135	0	0	0	0
989	hypothetical protein APQ13_04605 [Streptococcus mutans]	AMF85737.1	15 kDa	0.0015	0	WT Membrane high, WT Vesicles low	1	1	1	2	0	0	0	0	WT Membrane high, WT Vesicles low	0.128	0.128	0.128	0.195	0	0	0	0
991	hypothetical protein APQ13_08120 [Streptococcus mutans]	AMF86368.1	24 kDa	0.0002	0	WT Membrane high, WT Vesicles low	2	2	2	2	0	0	0	0	WT Membrane high, WT Vesicles low	0.175	0.175	0.157	0.157	0	0	0	0
992	hypothetical protein APQ13_00675 [Streptococcus mutans]	AMF84988.1	18 kDa	0.029	0	WT Membrane high, WT Vesicles low	2	0	2	2	0	0	0	0	WT Membrane high, WT Vesicles low	0.394	0	0.394	0.394	0	0	0	0
993	isopentenyl pyrophosphate isomerase [Streptococcus mutans]	AMF85525.1	37 kDa	0.024	0	WT Membrane high, WT Vesicles low	0	2	2	2	0	0	0	0	WT Membrane high, WT Vesicles low	0	0.124	0.124	0.103	0	0	0	0
997	UDP-N-acetyl glucosamine 2-epimerase [Streptococcus mutans]	AMF85106.1	43 kDa	0.029	0	WT Membrane high, WT Vesicles low	0	2	3	2	0	0	0	0	WT Membrane high, WT Vesicles low	0	0.107	0.175	0.107	0	0	0	0
998	SAM-dependent methyltransferase [Streptococcus mutans]	AMF86698.1	29 kDa	0.085	0	[]	1	1	3	0	0	0	0	0	[]	0.081	0.0891	0.154	0	0	0	0	0
999	glycerol-3-phosphate acyltransferase [Streptococcus mutans]	AMF85298.1	23 kDa	< 0.00010	0	WT Membrane high, WT Vesicles low	3	3	3	3	0	0	0	0	WT Membrane high, WT Vesicles low	0.16	0.0802	0.0802	0.0802	0	0	0	0
1001	GntR family transcriptional regulator [Streptococcus mutans]	AMF86471.1	36 kDa	0.045	0	[]	1	0	2	1	0	0	0	0	[]	0.0344	0	0.15	0.0406	0	0	0	0
1004	isochorismatase [Streptococcus mutans]	AMF86579.1	21 kDa	< 0.00010	0	WT Membrane high, WT Vesicles low	2	2	2	2	0	0	0	0	WT Membrane high, WT Vesicles low	0.137	0.137	0.137	0.137	0	0	0	0
1005	adaptor protein MecA [Streptococcus mutans]	AMF86123.1	28 kDa	0.0014	0	WT Membrane high, WT Vesicles low	1	1	2	1	0	0	0	0	WT Membrane high, WT Vesicles low	0.0833	0.05	0.129	0.0833	0	0	0	0
1009	thiamine biosynthesis protein ApbE [Streptococcus mutans]	AMF85400.1	35 kDa	0.039	0	[]	2	4	4	0	0	0	0	0	[]	0.138	0.212	0.251	0	0	0	0	0
1011	hypothetical protein APQ13_07950 [Streptococcus mutans]	AMF86335.1	33 kDa	0.0014	0	WT Membrane high, WT Vesicles low	2	2	3	2	0	0	0	0	WT Membrane high, WT Vesicles low	0.0856	0.0856	0.161	0.134	0	0	0	0
1012	hypothetical protein APQ13_08040 [Streptococcus mutans]	AMF86353.1	10 kDa	< 0.00010	0	WT Membrane high, WT Vesicles low	3	2	2	2	0	0	0	0	WT Membrane high, WT Vesicles low	0.517	0.371	0.371	0.371	0	0	0	0
1013	HAD family hydrolase [Streptococcus mutans]	AMF85663.1	35 kDa	0.059	0	[]	0	1	2	3	0	0	0	0	[]	0	0.04	0.0733	0.0767	0	0	0	0
1014	MarR family transcriptional regulator [Streptococcus mutans]	AMF86146.1	25 kDa	< 0.00010	0	WT Membrane high, WT Vesicles low	2	2	3	3	0	0	0	0	WT Membrane high, WT Vesicles low	0.0553	0.101	0.106	0.111	0	0	0	0
1015	bacteriocin ABC transporter ATP-binding protein [Streptococcus mutans]	AMF85465.1	28 kDa	0.038	0	[]	2	1	2	0	0	0	0	0	[]	0.12	0.132	0.136	0	0	0	0	0
1028	pyridoxamine kinase [Streptococcus mutans]	AMF85511.1	32 kDa	0.033	0	WT Membrane high, WT Vesicles low	2	0	2	3	0	0	0	0	WT Membrane high, WT Vesicles low	0.127	0	0.102	0.244	0	0	0	0
1030	hypothetical protein APQ13_05870 [Streptococcus mutans]	AMF85979.1	12 kDa	0.04	0	[]	2	4	0	3	0	0	0	0	[]	0.299	0.402	0	0.381	0	0	0	0
1031	TetR family transcriptional regulator [Streptococcus mutans]	AMF86186.1	24 kDa	0.024	0	WT Membrane high, WT Vesicles low	0	3	3	3	0	0	0	0	WT Membrane high, WT Vesicles low	0	0.116	0.116	0.116	0	0	0	0
1032	HAD family hydrolase [Streptococcus mutans]	AMF86674.1	31 kDa	< 0.00010	0	WT Membrane high, WT Vesicles low	2	3	3	3	0	0	0	0	WT Membrane high, WT Vesicles low	0.0815	0.126	0.13	0.152	0	0	0	0
1033	hypothetical protein APQ13_06365 [Streptococcus mutans]	AMF86071.1	39 kDa	0.03	0	WT Membrane high, WT Vesicles low	2	0	3	2	0	0	0	0	WT Membrane high, WT Vesicles low	0.0801	0	0.0979	0.0979	0	0	0	0
1034	TetR family transcriptional regulator [Streptococcus mutans]	AMF85956.1	23 kDa	0.033	0	WT Membrane high, WT Vesicles low	3	2	2	0	0	0	0	0	WT Membrane high, WT Vesicles low	0.158	0.148	0.148	0	0	0	0	0
1035	macrolide ABC transporter ATP-binding protein [Streptococcus mutans]	AMF86505.1	26 kDa	0.024	0	WT Membrane high, WT Vesicles low	0	2	2	2	0	0	0	0	WT Membrane high, WT Vesicles low	0	0.111	0.111	0.123	0	0	0	0
1036	histidine kinase [Streptococcus mutans]	AMF85446.1	34 kDa	0.024	0	WT Membrane high, WT Vesicles low	0	2	2	2	0	0	0	0	WT Membrane high, WT Vesicles low	0	0.0514	0.0514	0.0514	0	0	0	0
1037	16S rRNA (guanine(527)-N(7))-methyltransferase RsmG [Streptococcus mutans]	AMF86501.1	27 kDa	0.033	0	WT Membrane high, WT Vesicles low	2	0	2	2	0	0	0	0	WT Membrane high, WT Vesicles low	0.122	0	0.122	0.122	0	0	0	0
1040	oxidoreductase [Streptococcus mutans]	AMF86002.1	40 kDa	0.053	0	[]	2	0	1	1	0	0	0	0	[]	0.0805	0	0.0632	0.0489	0	0	0	0
1041	aminoacyl-tRNA deacylase [Streptococcus mutans]	AMF85724.1	17 kDa	0.024	0	WT Membrane high, WT Vesicles low	2	1	0	1	0	0	0	0	WT Membrane high, WT Vesicles low	0.197	0.121	0	0.121	0	0	0	0
1044	cyclase [Streptococcus mutans]	AMF85330.1	28 kDa	0.04	0	[]	0	1	1	1	0	0	0	0	[]	0	0.102	0.102	0.102	0	0	0	0
1046	adenylate cyclase [Streptococcus mutans]	AMF85435.1	22 kDa	0.029	0	WT Membrane high, WT Vesicles low	0	2	3	2	0	0	0	0	WT Membrane high, WT Vesicles low	0	0.186	0.261	0.149	0	0	0	0
1047	4-diphosphocytidyl-2C-methyl-D-erythritol kinase [Streptococcus mutans]	AMF86442.1	31 kDa	0.054	0	[]	1	2	3	0	0	0	0	0	[]	0.0709	0.163	0.199	0	0	0	0	0
1048	HrcA family transcriptional regulator [Streptococcus mutans]	AMF86220.1	39 kDa	0.03	0	WT Membrane high, WT Vesicles low	2	0	3	2	0	0	0	0	WT Membrane high, WT Vesicles low	0.064	0	0.238	0.105	0	0	0	0
1052	iron-sulfur cluster assembly scaffold protein [Streptococcus mutans]	AMF86118.1	16 kDa	0.024	0	WT Membrane high, WT Vesicles low	2	0	2	2	0	0	0	0	WT Membrane high, WT Vesicles low	0.215	0	0.292	0.215	0	0	0	0
1061	RNA pseudouridine synthase [Streptococcus mutans]	AMF86483.1	33 kDa	0.024	0	WT Membrane high, WT Vesicles low	1	1	1	0	0	0	0	0	WT Membrane high, WT Vesicles low	0.0382	0.0382	0.0382	0	0	0	0	0
1067	transcriptional regulator [Streptococcus mutans]	AMF84899.1	35 kDa	0.034	0	WT Membrane high, WT Vesicles low	3	0	2	2	0	0	0	0	WT Membrane high, WT Vesicles low	0.143	0	0.0945	0.107	0	0	0	0
1071	hypothetical protein APQ13_08785 [Streptococcus mutans]	AMF86488.1	26 kDa	< 0.00010	0	WT Membrane high, WT Vesicles low	2	2	2	2	0	0	0	0	WT Membrane high, WT Vesicles low	0.0873	0.0873	0.0873	0.0873	0	0	0	0
1072	choline ABC transporter permease [Streptococcus mutans]	AMF86321.1	23 kDa	0.00021	0	WT Membrane high, WT Vesicles low	2	2	2	2	0	0	0	0	WT Membrane high, WT Vesicles low	0.0857	0.0857	0.0857	0.0857	0	0	0	0
1073	gamma-glutamyl hydrolase [Streptococcus mutans]	AMF85430.1	26 kDa	0.00015	0	WT Membrane high, WT Vesicles low	2	2	2	2	0	0	0	0	WT Membrane high, WT Vesicles low	0.121	0.121	0.121	0.121	0	0	0	0
1083	transposase [Streptococcus mutans]	AMF86653.1	29 kDa	0.024	0	WT Membrane high, WT Vesicles low	0	3	3	3	0	0	0	0	WT Membrane high, WT Vesicles low	0	0.192	0.16	0.192	0	0	0	0
1088	acetyltransferase [Streptococcus mutans]	AMF85597.1	27 kDa	0.041	0	[]	1	2	0	1	0	0	0	0	[]	0.0952	0.199	0	0.0952	0	0	0	0
1089	Mini-ribonuclease 3 [Streptococcus mutans]	AMF86169.1	16 kDa	0.054	0	[]	1	2	1	0	0	0	0	0	[]	0.165	0.281	0.115	0	0	0	0	0
1090	cell division protein FtsL [Streptococcus mutans]	AMF85945.1	12 kDa	0.043	0	[]	2	0	1	2	0	0	0	0	[]	0.318	0	0.168	0.318	0	0	0	0
1091	PTS maltose transporter subunit IIBC [Streptococcus mutans]	AMF86400.1	71 kDa	0.039	0	[]	2	0	2	1	0	0	0	0	[]	0.0534	0	0.0855	0.0321	0	0	0	0
1099	hypothetical protein APQ13_01225 [Streptococcus mutans]	AMF85093.1	44 kDa	0.024	0	WT Membrane high, WT Vesicles low	0	2	2	2	0	0	0	0	WT Membrane high, WT Vesicles low	0	0.0617	0.0617	0.0617	0	0	0	0
1100	thioredoxin [Streptococcus mutans]	AMF86544.1	11 kDa	0.024	0	WT Membrane high, WT Vesicles low	2	2	0	2	0	0	0	0	WT Membrane high, WT Vesicles low	0.24	0.24	0	0.24	0	0	0	0
1101	regulator [Streptococcus mutans]	AMF85203.1	14 kDa	0.038	0	[]	2	1	2	0	0	0	0	0	[]	0.328	0.184	0.328	0	0	0	0	0
1103	Fe-S-oxidoreductase [Streptococcus mutans]	AMF85736.1	19 kDa	0.052	0	[]	1	2	0	1	0	0	0	0	[]	0.127	0.218	0	0.127	0	0	0	0
1108	hypothetical protein APQ13_07790 [Streptococcus mutans]	AMF86306.1	10 kDa	0.051	0	[]	0	1	1	2	0	0	0	0	[]	0	0.267	0.267	0.289	0	0	0	0
1160	hypothetical protein APQ13_02340 [Streptococcus mutans]	AMF85305.1	9 kDa	0.16	0	[]	0	1	2	0	0	0	0	0	[]	0	0.211	0.434	0	0	0	0	0
ΔsrtA EMV vs. ΔsrtA CM
						Total Unique Peptide Count									Percent Coverage
							Membrane ΔsrtA				Vesicles ΔsrtA					Membrane ΔsrtA				Vesicles ΔsrtA
#	Identified Proteins	Accession Number	Molecular Weight	p-value	Fold Change	Quantitative Profile	R1	R2	R3	R4	R1	R2	R3	R4	Quantitative Profile	R1	R2	R3	R4	R1	R2	R3	R4
1	levansucrase [Streptococcus mutans]	AMF86409.1	87 kDa	0.0001	28	Membrane ΔsrtA low, Vesicles ΔsrtA high	31	33	31	29	67	68	65	61	Membrane ΔsrtA low, Vesicles ΔsrtA high	0.645	0.642	0.645	0.645	0.75	0.75	0.737	0.713
2.1	glucosyltransferase [Streptococcus mutans]	AMF85466.1	163 kDa	0.0001	7.5	Membrane ΔsrtA low, Vesicles ΔsrtA high	74	81	76	68	105	105	104	97	Membrane ΔsrtA low, Vesicles ΔsrtA high	0.589	0.608	0.6	0.562	0.65	0.669	0.662	0.646
2.2	glucosyltransferase [Streptococcus mutans]	AMF85467.1	166 kDa	0.00012	4.4	Membrane ΔsrtA low, Vesicles ΔsrtA high	78	86	81	71	92	89	92	90	Membrane ΔsrtA low, Vesicles ΔsrtA high	0.629	0.653	0.666	0.61	0.623	0.633	0.617	0.638
3	glyceraldehyde-3-phosphate dehydrogenase [Streptococcus mutans]	AMF86022.1	36 kDa	0.0001	0.2	Membrane ΔsrtA high, Vesicles ΔsrtA low	29	31	29	30	18	17	15	19	Membrane ΔsrtA high, Vesicles ΔsrtA low	0.774	0.789	0.774	0.774	0.697	0.641	0.605	0.739
4	enolase [Streptococcus mutans]	AMF85264.1	47 kDa	0.0001	0.1	Membrane ΔsrtA high, Vesicles ΔsrtA low	36	35	37	35	19	15	15	13	Membrane ΔsrtA high, Vesicles ΔsrtA low	0.891	0.891	0.9	0.877	0.544	0.414	0.449	0.475
5	alcohol dehydrogenase [Streptococcus mutans]	AMF86175.1	97 kDa	0.0001	0.07	Membrane ΔsrtA high, Vesicles ΔsrtA low	60	60	58	58	8	6	9	8	Membrane ΔsrtA high, Vesicles ΔsrtA low	0.847	0.837	0.819	0.829	0.142	0.11	0.164	0.154
6	elongation factor Tu [Streptococcus mutans]	AMF85715.1	44 kDa	0.0001	0.3	Membrane ΔsrtA high, Vesicles ΔsrtA low	28	27	26	27	13	12	12	14	Membrane ΔsrtA high, Vesicles ΔsrtA low	0.854	0.854	0.834	0.854	0.462	0.352	0.397	0.377
7	glucan-binding protein [Streptococcus mutans]	AMF86686.1	63 kDa	0.0001	33	Membrane ΔsrtA low, Vesicles ΔsrtA high	22	32	25	19	51	51	52	49	Membrane ΔsrtA low, Vesicles ΔsrtA high	0.535	0.629	0.606	0.428	0.771	0.725	0.725	0.742
8	autolysin [Streptococcus mutans]	AMF85735.1	107 kDa	0.0001	20	Membrane ΔsrtA low, Vesicles ΔsrtA high	26	33	28	25	44	47	43	43	Membrane ΔsrtA low, Vesicles ΔsrtA high	0.406	0.462	0.426	0.392	0.578	0.617	0.578	0.603
9	elongation factor G [Streptococcus mutans]	AMF86023.1	77 kDa	0.0001	0.3	Membrane ΔsrtA high, Vesicles ΔsrtA low	45	47	44	43	15	10	14	15	Membrane ΔsrtA high, Vesicles ΔsrtA low	0.815	0.812	0.801	0.794	0.319	0.25	0.345	0.401
10	hypothetical protein APQ13_02700 [Streptococcus mutans]	AMF85372.1	37 kDa	0.00033	0.1	Membrane ΔsrtA high, Vesicles ΔsrtA low	24	26	25	24	6	5	6	9	Membrane ΔsrtA high, Vesicles ΔsrtA low	0.662	0.668	0.668	0.662	0.295	0.226	0.238	0.301
11	phosphoenolpyruvate-protein phosphotransferase [Streptococcus mutans]	AMF85747.1	63 kDa	0.0001	0.1	Membrane ΔsrtA high, Vesicles ΔsrtA low	39	39	41	39	9	2	4	11	Membrane ΔsrtA high, Vesicles ΔsrtA low	0.815	0.744	0.795	0.815	0.317	0.0988	0.149	0.293
12	DNA-directed RNA polymerase subunit beta' [Streptococcus mutans]	AMF86449.1	135 kDa	0.0001	0.09	Membrane ΔsrtA high, Vesicles ΔsrtA low	82	77	80	78	12	4	5	9	Membrane ΔsrtA high, Vesicles ΔsrtA low	0.727	0.712	0.712	0.712	0.147	0.0513	0.0612	0.107
13	molecular chaperone GroEL [Streptococcus mutans]	AMF86481.1	57 kDa	0.0001	0.1	Membrane ΔsrtA high, Vesicles ΔsrtA low	47	43	46	43	9	3	9	8	Membrane ΔsrtA high, Vesicles ΔsrtA low	0.825	0.856	0.836	0.808	0.279	0.0941	0.258	0.205
14	branched-chain amino acid ABC transporter substrate-binding protein [Streptococcus mutans]	AMF84913.1	41 kDa	0.0051	0.4	Membrane ΔsrtA high, Vesicles ΔsrtA low	23	25	25	24	9	10	9	12	Membrane ΔsrtA high, Vesicles ΔsrtA low	0.6	0.605	0.608	0.608	0.472	0.49	0.474	0.472
15	phosphoglycerate kinase [Streptococcus mutans]	AMF86021.1	42 kDa	0.0001	0.5	Membrane ΔsrtA high, Vesicles ΔsrtA low	42	39	39	41	15	13	14	18	Membrane ΔsrtA high, Vesicles ΔsrtA low	0.824	0.824	0.804	0.824	0.523	0.49	0.548	0.573
16	DNA-directed RNA polymerase subunit beta [Streptococcus mutans]	AMF86448.1	133 kDa	0.0001	0.05	Membrane ΔsrtA high, Vesicles ΔsrtA low	62	59	58	62	4	2	2	5	Membrane ΔsrtA high, Vesicles ΔsrtA low	0.682	0.663	0.653	0.668	0.0632	0.0211	0.0286	0.0548
17	formate acetyltransferase [Streptococcus mutans]	AMF85987.1	88 kDa	0.0001	0.1	Membrane ΔsrtA high, Vesicles ΔsrtA low	48	45	48	46	10	2	5	7	Membrane ΔsrtA high, Vesicles ΔsrtA low	0.746	0.715	0.745	0.725	0.272	0.0426	0.128	0.172
18	pyruvate kinase [Streptococcus mutans]	AMF85314.1	54 kDa	0.0001	0.04	Membrane ΔsrtA high, Vesicles ΔsrtA low	28	28	30	29	3	0	3	2	Membrane ΔsrtA high, Vesicles ΔsrtA low	0.678	0.684	0.75	0.75	0.088	0	0.094	0.054
19	hypothetical protein APQ13_04950 [Streptococcus mutans]	AMF85804.1	170 kDa	0.0001	2.5	Membrane ΔsrtA low, Vesicles ΔsrtA high	38	47	44	37	33	32	33	34	Membrane ΔsrtA low, Vesicles ΔsrtA high	0.408	0.462	0.443	0.405	0.347	0.339	0.351	0.383
20	phosphoglucomutase [Streptococcus mutans]	AMF85409.1	63 kDa	0.0001	0.09	Membrane ΔsrtA high, Vesicles ΔsrtA low	40	40	41	39	3	1	4	2	Membrane ΔsrtA high, Vesicles ΔsrtA low	0.795	0.795	0.795	0.795	0.112	0.0403	0.138	0.0595
21	ABC transporter substrate-binding protein [Streptococcus mutans]	AMF86115.1	60 kDa	0.00027	0.2	Membrane ΔsrtA high, Vesicles ΔsrtA low	33	40	40	36	7	6	5	13	Membrane ΔsrtA high, Vesicles ΔsrtA low	0.63	0.681	0.699	0.621	0.2	0.158	0.138	0.311
22	glucosyltransferase [Streptococcus mutans]	AMF85549.1	163 kDa	0.35	1.2	[]	42	55	46	41	19	17	20	26	[]	0.424	0.536	0.464	0.447	0.212	0.181	0.224	0.279
23	sugar ABC transporter substrate-binding protein [Streptococcus mutans]	AMF84999.1	45 kDa	0.00012	0.07	Membrane ΔsrtA high, Vesicles ΔsrtA low	27	28	28	27	2	3	3	4	Membrane ΔsrtA high, Vesicles ΔsrtA low	0.646	0.689	0.663	0.663	0.0795	0.0795	0.113	0.0988
24	glucose-6-phosphate isomerase [Streptococcus mutans]	AMF86067.1	49 kDa	0.0001	0.04	Membrane ΔsrtA high, Vesicles ΔsrtA low	32	32	32	31	1	1	1	3	Membrane ΔsrtA high, Vesicles ΔsrtA low	0.688	0.688	0.688	0.688	0.0423	0.0423	0.0423	0.0869
25	phosphoglycerate mutase [Streptococcus mutans]	AMF85816.1	26 kDa	0.0001	0.1	Membrane ΔsrtA high, Vesicles ΔsrtA low	23	22	22	23	3	3	5	2	Membrane ΔsrtA high, Vesicles ΔsrtA low	0.87	0.87	0.865	0.87	0.183	0.183	0.239	0.122
26	dextranase [Streptococcus mutans]	AMF86396.1	100 kDa	0.0001	7.3	Membrane ΔsrtA low, Vesicles ΔsrtA high	25	28	25	22	34	29	30	32	Membrane ΔsrtA low, Vesicles ΔsrtA high	0.415	0.486	0.459	0.391	0.471	0.473	0.465	0.489
27	triose-phosphate isomerase [Streptococcus mutans]	AMF85714.1	27 kDa	0.0001	0.07	Membrane ΔsrtA high, Vesicles ΔsrtA low	15	15	16	15	4	2	2	3	Membrane ΔsrtA high, Vesicles ΔsrtA low	0.766	0.766	0.766	0.762	0.298	0.123	0.131	0.27
28	L-lactate dehydrogenase [Streptococcus mutans]	AMF85378.1	35 kDa	0.0001	0.2	Membrane ΔsrtA high, Vesicles ΔsrtA low	15	15	14	13	4	5	3	3	Membrane ΔsrtA high, Vesicles ΔsrtA low	0.534	0.534	0.518	0.5	0.113	0.155	0.113	0.0854
29	30S ribosomal protein S2 [Streptococcus mutans]	AMF86405.1	29 kDa	0.0001	0.4	Membrane ΔsrtA high, Vesicles ΔsrtA low	20	21	20	19	10	6	6	7	Membrane ΔsrtA high, Vesicles ΔsrtA low	0.739	0.751	0.739	0.716	0.582	0.333	0.264	0.372
30	peptidoglycan hydrolase [Streptococcus mutans]	AMF86264.1	45 kDa	0.0001	15	Membrane ΔsrtA low, Vesicles ΔsrtA high	6	6	6	6	16	17	12	13	Membrane ΔsrtA low, Vesicles ΔsrtA high	0.371	0.371	0.371	0.371	0.541	0.55	0.506	0.541
31	ATP-dependent 6-phosphofructokinase [Streptococcus mutans]	AMF85313.1	36 kDa	0.00021	0.4	Membrane ΔsrtA high, Vesicles ΔsrtA low	20	20	17	18	9	7	8	6	Membrane ΔsrtA high, Vesicles ΔsrtA low	0.798	0.792	0.777	0.78	0.374	0.315	0.371	0.329
32	cell division protein FtsH [Streptococcus mutans]	AMF86268.1	72 kDa	0.0001	0.03	Membrane ΔsrtA high, Vesicles ΔsrtA low	37	36	34	35	1	1	1	0	Membrane ΔsrtA high, Vesicles ΔsrtA low	0.622	0.62	0.599	0.601	0.0564	0.0564	0.0564	0
33	molecular chaperone DnaK [Streptococcus mutans]	AMF86218.1	65 kDa	0.0001	0	Membrane ΔsrtA high, Vesicles ΔsrtA low	39	39	38	33	0	0	0	0	Membrane ΔsrtA high, Vesicles ΔsrtA low	0.76	0.814	0.791	0.773	0	0	0	0
34	3-oxoacyl-ACP synthase [Streptococcus mutans]	AMF86630.1	44 kDa	0.0001	0.3	Membrane ΔsrtA high, Vesicles ΔsrtA low	26	26	25	25	6	3	5	6	Membrane ΔsrtA high, Vesicles ΔsrtA low	0.88	0.854	0.868	0.854	0.332	0.166	0.241	0.317
35	penicillin-binding protein [Streptococcus mutans]	AMF85932.1	82 kDa	0.00063	0.2	Membrane ΔsrtA high, Vesicles ΔsrtA low	31	36	32	32	5	3	4	9	Membrane ΔsrtA high, Vesicles ΔsrtA low	0.502	0.546	0.529	0.542	0.11	0.0875	0.0888	0.18
36	phenylalanine--tRNA ligase subunit beta [Streptococcus mutans]	AMF85051.1	87 kDa	0.0001	0	Membrane ΔsrtA high, Vesicles ΔsrtA low	41	36	36	39	0	0	0	0	Membrane ΔsrtA high, Vesicles ΔsrtA low	0.643	0.609	0.615	0.62	0	0	0	0
37	NAD-dependent malic enzyme [Streptococcus mutans]	AMF86183.1	60 kDa	0.0001	0.06	Membrane ΔsrtA high, Vesicles ΔsrtA low	27	27	30	30	3	0	2	2	Membrane ΔsrtA high, Vesicles ΔsrtA low	0.615	0.635	0.635	0.659	0.0815	0	0.0667	0.063
38	leucine--tRNA ligase [Streptococcus mutans]	AMF86490.1	94 kDa	0.0001	0.2	Membrane ΔsrtA high, Vesicles ΔsrtA low	39	43	41	38	4	1	2	2	Membrane ΔsrtA high, Vesicles ΔsrtA low	0.618	0.659	0.637	0.595	0.14	0.0324	0.0492	0.0492
39	signal peptide protein [Streptococcus mutans]	AMF86234.1	64 kDa	0.038	1.6	Membrane ΔsrtA low, Vesicles ΔsrtA high	22	26	26	24	12	10	11	16	Membrane ΔsrtA low, Vesicles ΔsrtA high	0.493	0.493	0.493	0.493	0.376	0.251	0.305	0.432
40	ketol-acid reductoisomerase [Streptococcus mutans]	AMF86134.1	37 kDa	0.00021	0.6	Membrane ΔsrtA high, Vesicles ΔsrtA low	18	19	19	19	10	10	8	8	Membrane ΔsrtA high, Vesicles ΔsrtA low	0.553	0.532	0.571	0.585	0.332	0.403	0.221	0.276
41	50S ribosomal protein L1 [Streptococcus mutans]	AMF84950.1	24 kDa	0.0001	0.3	Membrane ΔsrtA high, Vesicles ΔsrtA low	11	12	12	11	6	3	5	7	Membrane ΔsrtA high, Vesicles ΔsrtA low	0.563	0.546	0.52	0.594	0.284	0.162	0.249	0.314
42	protease [Streptococcus mutans]	AMF85772.1	36 kDa	0.0015	0.5	Membrane ΔsrtA high, Vesicles ΔsrtA low	18	20	19	20	7	7	6	7	Membrane ΔsrtA high, Vesicles ΔsrtA low	0.535	0.535	0.535	0.556	0.336	0.336	0.279	0.288
43	amino acid ABC transporter substrate-binding protein [Streptococcus mutans]	AMF86491.1	30 kDa	0.0001	0.1	Membrane ΔsrtA high, Vesicles ΔsrtA low	19	23	22	20	2	2	2	4	Membrane ΔsrtA high, Vesicles ΔsrtA low	0.629	0.715	0.693	0.682	0.127	0.127	0.139	0.225
44	transketolase [Streptococcus mutans]	AMF86083.1	71 kDa	0.0001	0.2	Membrane ΔsrtA high, Vesicles ΔsrtA low	34	28	34	32	6	2	4	6	Membrane ΔsrtA high, Vesicles ΔsrtA low	0.777	0.723	0.775	0.758	0.172	0.0608	0.106	0.141
45	2-nitropropane dioxygenase [Streptococcus mutans]	AMF86627.1	34 kDa	0.0001	0	Membrane ΔsrtA high, Vesicles ΔsrtA low	18	18	18	19	0	0	0	0	Membrane ΔsrtA high, Vesicles ΔsrtA low	0.766	0.773	0.766	0.773	0	0	0	0
46	glyceraldehyde-3-phosphate dehydrogenase [Streptococcus mutans]	AMF85746.1	51 kDa	0.0001	0.3	Membrane ΔsrtA high, Vesicles ΔsrtA low	29	31	29	30	7	5	6	11	Membrane ΔsrtA high, Vesicles ΔsrtA low	0.674	0.693	0.691	0.678	0.278	0.133	0.238	0.417
47	hypothetical protein APQ13_06235 [Streptococcus mutans]	AMF86046.1	45 kDa	0.00059	0	Membrane ΔsrtA high, Vesicles ΔsrtA low	18	19	20	17	0	0	0	0	Membrane ΔsrtA high, Vesicles ΔsrtA low	0.363	0.363	0.363	0.319	0	0	0	0
48	bifunctional metallophosphatase/5'-nucleotidase [Streptococcus mutans]	AMF85297.1	79 kDa	0.0001	6.7	Membrane ΔsrtA low, Vesicles ΔsrtA high	18	20	23	18	27	21	22	29	Membrane ΔsrtA low, Vesicles ΔsrtA high	0.43	0.436	0.493	0.437	0.592	0.528	0.491	0.561
49	dihydroxy-acid dehydratase [Streptococcus mutans]	AMF86312.1	61 kDa	0.0001	0.02	Membrane ΔsrtA high, Vesicles ΔsrtA low	24	20	22	21	1	0	1	0	Membrane ΔsrtA high, Vesicles ΔsrtA low	0.692	0.644	0.669	0.669	0.0455	0	0.0263	0
50	ATP synthase subunit beta [Streptococcus mutans]	AMF85034.1	51 kDa	0.0001	0	Membrane ΔsrtA high, Vesicles ΔsrtA low	35	32	31	31	0	0	0	0	Membrane ΔsrtA high, Vesicles ΔsrtA low	0.844	0.827	0.806	0.806	0	0	0	0
51	O-sialoglycoprotein endopeptidase [Streptococcus mutans]	AMF86492.1	31 kDa	0.0001	0.2	Membrane ΔsrtA high, Vesicles ΔsrtA low	17	21	19	20	3	2	4	4	Membrane ΔsrtA high, Vesicles ΔsrtA low	0.564	0.593	0.593	0.586	0.168	0.125	0.236	0.218
52	50S ribosomal protein L5 [Streptococcus mutans]	AMF86424.1	20 kDa	0.0001	0.4	Membrane ΔsrtA high, Vesicles ΔsrtA low	16	16	17	17	6	6	5	7	Membrane ΔsrtA high, Vesicles ΔsrtA low	0.739	0.739	0.739	0.739	0.517	0.439	0.417	0.528
53	septation ring formation regulator EzrA [Streptococcus mutans]	AMF85231.1	67 kDa	0.0001	0	Membrane ΔsrtA high, Vesicles ΔsrtA low	39	38	35	35	0	0	0	0	Membrane ΔsrtA high, Vesicles ΔsrtA low	0.742	0.754	0.733	0.721	0	0	0	0
54	phosphoenolpyruvate carboxylase [Streptococcus mutans]	AMF85717.1	104 kDa	0.0001	0.03	Membrane ΔsrtA high, Vesicles ΔsrtA low	40	42	37	34	0	0	0	1	Membrane ΔsrtA high, Vesicles ΔsrtA low	0.555	0.566	0.508	0.517	0	0	0	0.0265
55	preprotein translocase subunit SecA [Streptococcus mutans]	AMF86568.1	95 kDa	0.0001	0	Membrane ΔsrtA high, Vesicles ΔsrtA low	39	36	36	34	0	0	0	0	Membrane ΔsrtA high, Vesicles ΔsrtA low	0.572	0.576	0.576	0.548	0	0	0	0
56	isoleucine--tRNA ligase [Streptococcus mutans]	AMF85847.1	106 kDa	0.0001	0	Membrane ΔsrtA high, Vesicles ΔsrtA low	41	38	40	35	0	0	0	0	Membrane ΔsrtA high, Vesicles ΔsrtA low	0.562	0.56	0.574	0.548	0	0	0	0
57	elongation factor Ts [Streptococcus mutans]	AMF86406.1	38 kDa	0.0001	0.5	Membrane ΔsrtA high, Vesicles ΔsrtA low	16	16	19	17	5	6	5	5	Membrane ΔsrtA high, Vesicles ΔsrtA low	0.569	0.618	0.707	0.618	0.233	0.233	0.233	0.233
58	phosphoglycerate dehydrogenase [Streptococcus mutans]	AMF84929.1	43 kDa	0.0001	0	Membrane ΔsrtA high, Vesicles ΔsrtA low	31	30	30	31	0	0	0	0	Membrane ΔsrtA high, Vesicles ΔsrtA low	0.779	0.779	0.779	0.814	0	0	0	0
59	alanine--tRNA ligase [Streptococcus mutans]	AMF85770.1	97 kDa	0.0001	0	Membrane ΔsrtA high, Vesicles ΔsrtA low	40	42	41	42	0	0	0	0	Membrane ΔsrtA high, Vesicles ΔsrtA low	0.478	0.523	0.489	0.544	0	0	0	0
60	adenylate kinase [Streptococcus mutans]	AMF86433.1	24 kDa	0.0001	0	Membrane ΔsrtA high, Vesicles ΔsrtA low	20	21	20	21	0	0	0	0	Membrane ΔsrtA high, Vesicles ΔsrtA low	0.774	0.792	0.774	0.792	0	0	0	0
61	ribonucleotide-diphosphate reductase subunit alpha [Streptococcus mutans]	AMF85754.1	81 kDa	0.0001	0.008	Membrane ΔsrtA high, Vesicles ΔsrtA low	34	35	37	35	0	0	0	1	Membrane ΔsrtA high, Vesicles ΔsrtA low	0.601	0.63	0.663	0.661	0	0	0	0.0181
62	glutamine synthetase [Streptococcus mutans]	AMF86018.1	50 kDa	0.0001	0	Membrane ΔsrtA high, Vesicles ΔsrtA low	26	23	23	22	0	0	0	0	Membrane ΔsrtA high, Vesicles ΔsrtA low	0.629	0.596	0.558	0.607	0	0	0	0
63	phosphotransacetylase [Streptococcus mutans]	AMF85440.1	36 kDa	0.0001	0.1	Membrane ΔsrtA high, Vesicles ΔsrtA low	18	17	18	17	1	0	1	1	Membrane ΔsrtA high, Vesicles ΔsrtA low	0.716	0.716	0.716	0.716	0.0725	0	0.0725	0.0725
64	50S ribosomal protein L3 [Streptococcus mutans]	AMF86412.1	22 kDa	0.0001	0.1	Membrane ΔsrtA high, Vesicles ΔsrtA low	9	9	10	8	3	2	1	0	Membrane ΔsrtA high, Vesicles ΔsrtA low	0.5	0.5	0.514	0.49	0.356	0.231	0.0865	0
65	valine--tRNA ligase [Streptococcus mutans]	AMF86618.1	101 kDa	0.0001	0.2	Membrane ΔsrtA high, Vesicles ΔsrtA low	32	31	30	29	5	2	2	6	Membrane ΔsrtA high, Vesicles ΔsrtA low	0.484	0.499	0.449	0.445	0.0813	0.0327	0.0327	0.0959
66	trigger factor [Streptococcus mutans]	AMF86211.1	47 kDa	0.0001	0.03	Membrane ΔsrtA high, Vesicles ΔsrtA low	35	35	33	30	1	0	0	2	Membrane ΔsrtA high, Vesicles ΔsrtA low	0.752	0.754	0.749	0.726	0.0398	0	0	0.0632
67	amino acid ABC transporter permease [Streptococcus mutans]	AMF85636.1	80 kDa	0.0001	0	Membrane ΔsrtA high, Vesicles ΔsrtA low	26	26	28	26	0	0	0	0	Membrane ΔsrtA high, Vesicles ΔsrtA low	0.424	0.424	0.423	0.422	0	0	0	0
68	30S ribosomal protein S1 [Streptococcus mutans]	AMF85306.1	44 kDa	0.0071	0.6	Membrane ΔsrtA high, Vesicles ΔsrtA low	19	18	17	17	8	4	7	8	Membrane ΔsrtA high, Vesicles ΔsrtA low	0.441	0.441	0.434	0.434	0.273	0.13	0.228	0.236
69	formate--tetrahydrofolate ligase [Streptococcus mutans]	AMF85413.1	60 kDa	0.0001	0	Membrane ΔsrtA high, Vesicles ΔsrtA low	28	31	29	26	0	0	0	0	Membrane ΔsrtA high, Vesicles ΔsrtA low	0.559	0.581	0.619	0.612	0	0	0	0
70	fructose-bisphosphate aldolase [Streptococcus mutans]	AMF86207.1	31 kDa	0.0001	0	Membrane ΔsrtA high, Vesicles ΔsrtA low	12	12	12	12	0	0	0	0	Membrane ΔsrtA high, Vesicles ΔsrtA low	0.532	0.532	0.532	0.532	0	0	0	0
71	carbamoyl phosphate synthase large subunit [Streptococcus mutans]	AMF85588.1	116 kDa	0.0001	0	Membrane ΔsrtA high, Vesicles ΔsrtA low	45	39	39	39	0	0	0	0	Membrane ΔsrtA high, Vesicles ΔsrtA low	0.661	0.601	0.576	0.611	0	0	0	0
72	glutamyl-tRNA amidotransferase [Streptococcus mutans]	AMF86582.1	53 kDa	0.0001	0	Membrane ΔsrtA high, Vesicles ΔsrtA low	26	26	26	26	0	0	0	0	Membrane ΔsrtA high, Vesicles ΔsrtA low	0.59	0.59	0.625	0.59	0	0	0	0
73	type II CRISPR RNA-guided endonuclease Cas9 [Streptococcus mutans]	AMF85134.1	157 kDa	0.0001	0	Membrane ΔsrtA high, Vesicles ΔsrtA low	49	37	43	40	0	0	0	0	Membrane ΔsrtA high, Vesicles ΔsrtA low	0.462	0.377	0.401	0.404	0	0	0	0
74	hypothetical protein APQ13_08855 [Streptococcus mutans]	AMF86502.1	21 kDa	0.0001	0	Membrane ΔsrtA high, Vesicles ΔsrtA low	14	18	16	18	0	0	0	0	Membrane ΔsrtA high, Vesicles ΔsrtA low	0.672	0.71	0.71	0.651	0	0	0	0
75	30S ribosomal protein S3 [Streptococcus mutans]	AMF86418.1	24 kDa	0.00093	0.6	Membrane ΔsrtA high, Vesicles ΔsrtA low	16	14	14	14	6	4	5	8	Membrane ΔsrtA high, Vesicles ΔsrtA low	0.664	0.512	0.581	0.581	0.424	0.226	0.341	0.406
76	glucan phosphorylase [Streptococcus mutans]	AMF85027.1	91 kDa	0.0001	0.01	Membrane ΔsrtA high, Vesicles ΔsrtA low	34	35	30	32	1	0	0	0	Membrane ΔsrtA high, Vesicles ΔsrtA low	0.55	0.536	0.47	0.554	0.0238	0	0	0
77	RNA helicase [Streptococcus mutans]	AMF85803.1	59 kDa	0.0001	0.02	Membrane ΔsrtA high, Vesicles ΔsrtA low	20	19	19	22	2	0	0	0	Membrane ΔsrtA high, Vesicles ΔsrtA low	0.516	0.516	0.516	0.522	0.0522	0	0	0
78	50S ribosomal protein L4 [Streptococcus mutans]	AMF86413.1	22 kDa	0.0001	0.09	Membrane ΔsrtA high, Vesicles ΔsrtA low	10	10	10	10	2	2	0	3	Membrane ΔsrtA high, Vesicles ΔsrtA low	0.58	0.58	0.58	0.58	0.184	0.159	0	0.169
79	cell division protein FtsZ [Streptococcus mutans]	AMF85852.1	46 kDa	0.0001	0	Membrane ΔsrtA high, Vesicles ΔsrtA low	18	19	19	19	0	0	0	0	Membrane ΔsrtA high, Vesicles ΔsrtA low	0.622	0.622	0.654	0.622	0	0	0	0
80	glutamyl-tRNA amidotransferase [Streptococcus mutans]	AMF86583.1	53 kDa	0.0001	0.08	Membrane ΔsrtA high, Vesicles ΔsrtA low	19	19	20	19	4	0	2	0	Membrane ΔsrtA high, Vesicles ΔsrtA low	0.564	0.568	0.568	0.564	0.14	0	0.0461	0
81	ATP-dependent Clp protease ATP-binding subunit [Streptococcus mutans]	AMF85509.1	77 kDa	0.0001	0	Membrane ΔsrtA high, Vesicles ΔsrtA low	35	31	32	32	0	0	0	0	Membrane ΔsrtA high, Vesicles ΔsrtA low	0.689	0.631	0.625	0.655	0	0	0	0
82	adenylosuccinate synthetase [Streptococcus mutans]	AMF86104.1	47 kDa	0.0001	0.1	Membrane ΔsrtA high, Vesicles ΔsrtA low	21	22	21	18	2	2	3	3	Membrane ΔsrtA high, Vesicles ΔsrtA low	0.58	0.627	0.583	0.571	0.0769	0.0769	0.11	0.11
83	50S ribosomal protein L2 [Streptococcus mutans]	AMF86415.1	30 kDa	0.019	0.6	Membrane ΔsrtA high, Vesicles ΔsrtA low	11	10	10	11	6	6	4	3	Membrane ΔsrtA high, Vesicles ΔsrtA low	0.451	0.448	0.448	0.451	0.325	0.329	0.249	0.177
84	threonine--tRNA ligase [Streptococcus mutans]	AMF84985.1	75 kDa	0.0001	0.06	Membrane ΔsrtA high, Vesicles ΔsrtA low	25	25	26	26	2	0	1	3	Membrane ΔsrtA high, Vesicles ΔsrtA low	0.587	0.589	0.569	0.589	0.0663	0	0.0262	0.0801
85	proline--tRNA ligase [Streptococcus mutans]	AMF86605.1	69 kDa	0.0001	0.009	Membrane ΔsrtA high, Vesicles ΔsrtA low	31	33	35	34	0	0	0	1	Membrane ΔsrtA high, Vesicles ΔsrtA low	0.648	0.667	0.667	0.729	0	0	0	0.0195
86	DNA-directed RNA polymerase subunit alpha [Streptococcus mutans]	AMF86438.1	35 kDa	0.0001	0.3	Membrane ΔsrtA high, Vesicles ΔsrtA low	23	23	23	21	4	4	4	4	Membrane ΔsrtA high, Vesicles ΔsrtA low	0.782	0.731	0.776	0.769	0.151	0.151	0.154	0.151
87	2-isopropylmalate synthase [Streptococcus mutans]	AMF85152.1	57 kDa	0.0001	0	Membrane ΔsrtA high, Vesicles ΔsrtA low	34	33	31	35	0	0	0	0	Membrane ΔsrtA high, Vesicles ΔsrtA low	0.639	0.63	0.583	0.639	0	0	0	0
88	glutamate synthase subunit alpha [Streptococcus mutans]	AMF86017.1	167 kDa	0.0001	0	Membrane ΔsrtA high, Vesicles ΔsrtA low	44	37	40	39	0	0	0	0	Membrane ΔsrtA high, Vesicles ΔsrtA low	0.448	0.388	0.43	0.395	0	0	0	0
89	translation initiation factor IF-2 [Streptococcus mutans]	AMF85969.1	102 kDa	0.0001	0	Membrane ΔsrtA high, Vesicles ΔsrtA low	30	33	27	24	0	0	0	0	Membrane ΔsrtA high, Vesicles ΔsrtA low	0.429	0.46	0.38	0.337	0	0	0	0
90	30S ribosomal protein S5 [Streptococcus mutans]	AMF86429.1	17 kDa	0.00093	0.6	Membrane ΔsrtA high, Vesicles ΔsrtA low	9	9	9	9	5	4	4	5	Membrane ΔsrtA high, Vesicles ΔsrtA low	0.518	0.518	0.518	0.518	0.439	0.378	0.335	0.354
91	serine protease [Streptococcus mutans]	AMF86282.1	43 kDa	0.0001	0	Membrane ΔsrtA high, Vesicles ΔsrtA low	21	20	18	20	0	0	0	0	Membrane ΔsrtA high, Vesicles ΔsrtA low	0.547	0.545	0.522	0.522	0	0	0	0
92	amino acid ABC transporter substrate-binding protein [Streptococcus mutans]	AMF85631.1	29 kDa	0.0001	0	Membrane ΔsrtA high, Vesicles ΔsrtA low	11	16	15	15	0	0	0	0	Membrane ΔsrtA high, Vesicles ΔsrtA low	0.494	0.568	0.561	0.565	0	0	0	0
93	inosine-5'-monophosphate dehydrogenase [Streptococcus mutans]	AMF86288.1	53 kDa	0.0001	0	Membrane ΔsrtA high, Vesicles ΔsrtA low	25	24	25	25	0	0	0	0	Membrane ΔsrtA high, Vesicles ΔsrtA low	0.744	0.702	0.73	0.704	0	0	0	0
94	glycine betaine/L-proline ABC transporter ATP-binding protein [Streptococcus mutans]	AMF85423.1	45 kDa	0.0001	0	Membrane ΔsrtA high, Vesicles ΔsrtA low	25	21	23	22	0	0	0	0	Membrane ΔsrtA high, Vesicles ΔsrtA low	0.754	0.647	0.684	0.721	0	0	0	0
95	phospho-2-dehydro-3-deoxyheptonate aldolase [Streptococcus mutans]	AMF86569.1	39 kDa	0.0001	0.02	Membrane ΔsrtA high, Vesicles ΔsrtA low	13	12	13	11	0	0	1	0	Membrane ΔsrtA high, Vesicles ΔsrtA low	0.695	0.674	0.695	0.654	0	0	0.113	0
96	aspartate-semialdehyde dehydrogenase [Streptococcus mutans]	AMF85482.1	39 kDa	0.0001	0	Membrane ΔsrtA high, Vesicles ΔsrtA low	19	19	19	17	0	0	0	0	Membrane ΔsrtA high, Vesicles ΔsrtA low	0.763	0.729	0.726	0.698	0	0	0	0
97	glutamine ABC transporter substrate-binding protein [Streptococcus mutans]	AMF86126.1	57 kDa	0.0001	0	Membrane ΔsrtA high, Vesicles ΔsrtA low	16	21	18	17	0	0	0	0	Membrane ΔsrtA high, Vesicles ΔsrtA low	0.348	0.366	0.348	0.348	0	0	0	0
98	maltose phosphorylase [Streptococcus mutans]	AMF86646.1	87 kDa	0.0001	0	Membrane ΔsrtA high, Vesicles ΔsrtA low	28	28	30	22	0	0	0	0	Membrane ΔsrtA high, Vesicles ΔsrtA low	0.534	0.493	0.534	0.491	0	0	0	0
99	GMP synthetase [Streptococcus mutans]	AMF85420.1	57 kDa	0.0001	0	Membrane ΔsrtA high, Vesicles ΔsrtA low	32	29	30	29	0	0	0	0	Membrane ΔsrtA high, Vesicles ΔsrtA low	0.71	0.609	0.683	0.687	0	0	0	0
100	PTS glucose/maltose transporter subunit IIBCA [Streptococcus mutans]	AMF86393.1	78 kDa	0.0001	0	Membrane ΔsrtA high, Vesicles ΔsrtA low	18	17	17	16	0	0	0	0	Membrane ΔsrtA high, Vesicles ΔsrtA low	0.353	0.326	0.354	0.325	0	0	0	0
101	ATPase [Streptococcus mutans]	AMF85707.1	97 kDa	0.0001	0	Membrane ΔsrtA high, Vesicles ΔsrtA low	24	26	24	19	0	0	0	0	Membrane ΔsrtA high, Vesicles ΔsrtA low	0.419	0.421	0.428	0.378	0	0	0	0
102	phosphoribosylformylglycinamidine synthase [Streptococcus mutans]	AMF86256.1	135 kDa	0.0001	0	Membrane ΔsrtA high, Vesicles ΔsrtA low	34	31	29	28	0	0	0	0	Membrane ΔsrtA high, Vesicles ΔsrtA low	0.496	0.482	0.453	0.447	0	0	0	0
103	acetate kinase [Streptococcus mutans]	AMF86459.1	44 kDa	0.0001	0.1	Membrane ΔsrtA high, Vesicles ΔsrtA low	25	24	22	25	3	1	3	2	Membrane ΔsrtA high, Vesicles ΔsrtA low	0.754	0.684	0.712	0.742	0.145	0.0351	0.208	0.103
104	GTP-binding protein TypA [Streptococcus mutans]	AMF85858.1	68 kDa	0.0001	0.1	Membrane ΔsrtA high, Vesicles ΔsrtA low	18	18	18	16	2	1	1	1	Membrane ΔsrtA high, Vesicles ΔsrtA low	0.381	0.379	0.362	0.379	0.0277	0.013	0.013	0.013
105	peptide ABC transporter ATP-binding protein [Streptococcus mutans]	AMF86092.1	85 kDa	0.0001	0	Membrane ΔsrtA high, Vesicles ΔsrtA low	22	24	23	22	0	0	0	0	Membrane ΔsrtA high, Vesicles ΔsrtA low	0.338	0.396	0.395	0.372	0	0	0	0
106	succinate-semialdehyde dehydrogenase [Streptococcus mutans]	AMF86313.1	50 kDa	0.0001	0	Membrane ΔsrtA high, Vesicles ΔsrtA low	23	19	23	23	0	0	0	0	Membrane ΔsrtA high, Vesicles ΔsrtA low	0.655	0.655	0.677	0.677	0	0	0	0
107	amino acid ABC transporter substrate-binding protein [Streptococcus mutans]	AMF85325.1	31 kDa	0.0001	0	Membrane ΔsrtA high, Vesicles ΔsrtA low	22	25	23	23	0	0	0	0	Membrane ΔsrtA high, Vesicles ΔsrtA low	0.56	0.632	0.545	0.542	0	0	0	0
108	cell division protein FtsA [Streptococcus mutans]	AMF85853.1	49 kDa	0.0001	0	Membrane ΔsrtA high, Vesicles ΔsrtA low	17	16	16	16	0	0	0	0	Membrane ΔsrtA high, Vesicles ΔsrtA low	0.51	0.49	0.49	0.477	0	0	0	0
109	aminopeptidase [Streptococcus mutans]	AMF85362.1	97 kDa	0.0001	0	Membrane ΔsrtA high, Vesicles ΔsrtA low	39	31	33	30	0	0	0	0	Membrane ΔsrtA high, Vesicles ΔsrtA low	0.576	0.505	0.495	0.465	0	0	0	0
110	50S ribosomal protein L6 [Streptococcus mutans]	AMF86427.1	19 kDa	0.0001	0.1	Membrane ΔsrtA high, Vesicles ΔsrtA low	10	12	10	10	0	2	2	2	Membrane ΔsrtA high, Vesicles ΔsrtA low	0.579	0.618	0.579	0.601	0	0.315	0.219	0.219
111	methionine--tRNA ligase [Streptococcus mutans]	AMF84940.1	76 kDa	0.0001	0	Membrane ΔsrtA high, Vesicles ΔsrtA low	29	29	31	28	0	0	0	0	Membrane ΔsrtA high, Vesicles ΔsrtA low	0.519	0.498	0.561	0.543	0	0	0	0
112	peptide ABC transporter substrate-binding protein [Streptococcus mutans]	AMF85098.1	36 kDa	0.0001	0.06	Membrane ΔsrtA high, Vesicles ΔsrtA low	18	20	17	19	2	0	2	0	Membrane ΔsrtA high, Vesicles ΔsrtA low	0.643	0.706	0.691	0.7	0.0961	0	0.0961	0
113	ATP synthase subunit alpha [Streptococcus mutans]	AMF85032.1	54 kDa	0.0001	0	Membrane ΔsrtA high, Vesicles ΔsrtA low	12	12	12	13	0	0	0	0	Membrane ΔsrtA high, Vesicles ΔsrtA low	0.389	0.365	0.383	0.389	0	0	0	0
114	PTS mannose transporter subunit IIAB [Streptococcus mutans]	AMF86537.1	36 kDa	0.0001	0	Membrane ΔsrtA high, Vesicles ΔsrtA low	17	14	16	16	0	0	0	0	Membrane ΔsrtA high, Vesicles ΔsrtA low	0.7	0.642	0.658	0.645	0	0	0	0
115	aspartyl-tRNA synthetase [Streptococcus mutans]	AMF86580.1	66 kDa	0.0001	0	Membrane ΔsrtA high, Vesicles ΔsrtA low	21	19	20	21	0	0	0	0	Membrane ΔsrtA high, Vesicles ΔsrtA low	0.461	0.364	0.396	0.408	0	0	0	0
116	nicotinate phosphoribosyltransferase [Streptococcus mutans]	AMF85935.1	55 kDa	0.0001	0.04	Membrane ΔsrtA high, Vesicles ΔsrtA low	18	21	23	24	2	0	0	0	Membrane ΔsrtA high, Vesicles ΔsrtA low	0.455	0.428	0.51	0.628	0.0556	0	0	0
117	endopeptidase [Streptococcus mutans]	AMF86402.1	72 kDa	0.0001	0.07	Membrane ΔsrtA high, Vesicles ΔsrtA low	25	22	25	23	2	0	0	2	Membrane ΔsrtA high, Vesicles ΔsrtA low	0.468	0.485	0.512	0.499	0.0523	0	0	0.0523
118	30S ribosomal protein S4 [Streptococcus mutans]	AMF86307.1	23 kDa	0.0001	0.05	Membrane ΔsrtA high, Vesicles ΔsrtA low	15	13	14	14	1	0	0	3	Membrane ΔsrtA high, Vesicles ΔsrtA low	0.522	0.522	0.517	0.517	0.069	0	0	0.163
119	glutamate--tRNA ligase [Streptococcus mutans]	AMF86049.1	56 kDa	0.0001	0.07	Membrane ΔsrtA high, Vesicles ΔsrtA low	27	23	25	27	1	0	0	2	Membrane ΔsrtA high, Vesicles ΔsrtA low	0.608	0.623	0.565	0.571	0.0206	0	0	0.0742
120	hypothetical protein APQ13_02750 [Streptococcus mutans]	AMF85381.1	35 kDa	0.091	0.7	[]	15	15	12	16	7	2	6	7	[]	0.533	0.57	0.498	0.57	0.372	0.115	0.347	0.337
121	DNA gyrase subunit A [Streptococcus mutans]	AMF85379.1	92 kDa	0.012	0.2	Membrane ΔsrtA high, Vesicles ΔsrtA low	18	15	17	13	0	1	0	0	Membrane ΔsrtA high, Vesicles ΔsrtA low	0.305	0.273	0.296	0.247	0	0.0145	0	0
122	glutamine--fructose-6-phosphate aminotransferase [Streptococcus mutans]	AMF85317.1	65 kDa	0.0001	0	Membrane ΔsrtA high, Vesicles ΔsrtA low	23	24	22	22	0	0	0	0	Membrane ΔsrtA high, Vesicles ΔsrtA low	0.523	0.57	0.543	0.513	0	0	0	0
123	aminodeoxychorismate lyase [Streptococcus mutans]	AMF84859.1	72 kDa	0.0001	0.01	Membrane ΔsrtA high, Vesicles ΔsrtA low	18	23	19	18	1	0	0	0	Membrane ΔsrtA high, Vesicles ΔsrtA low	0.391	0.47	0.427	0.377	0.0406	0	0	0
124	cell wall protein precursor [Streptococcus mutans]	AMF85805.1	79 kDa	0.014	0.4	Membrane ΔsrtA high, Vesicles ΔsrtA low	20	26	21	18	2	0	3	2	Membrane ΔsrtA high, Vesicles ΔsrtA low	0.441	0.501	0.421	0.351	0.0643	0	0.0909	0.0643
125	heme ABC transporter ATP-binding protein [Streptococcus mutans]	AMF85373.1	56 kDa	0.0001	0	Membrane ΔsrtA high, Vesicles ΔsrtA low	18	20	20	23	0	0	0	0	Membrane ΔsrtA high, Vesicles ΔsrtA low	0.478	0.545	0.482	0.582	0	0	0	0
126	hypothetical protein APQ13_05470 [Streptococcus mutans]	AMF85903.1	63 kDa	0.0001	0	Membrane ΔsrtA high, Vesicles ΔsrtA low	22	21	23	21	0	0	0	0	Membrane ΔsrtA high, Vesicles ΔsrtA low	0.47	0.413	0.44	0.447	0	0	0	0
127	threonine synthase [Streptococcus mutans]	AMF86229.1	54 kDa	0.0001	0.02	Membrane ΔsrtA high, Vesicles ΔsrtA low	23	20	20	23	0	0	1	0	Membrane ΔsrtA high, Vesicles ΔsrtA low	0.642	0.634	0.599	0.666	0	0	0.0385	0
128	arginyl-tRNA synthetase [Streptococcus mutans]	AMF86336.1	64 kDa	0.0001	0	Membrane ΔsrtA high, Vesicles ΔsrtA low	27	26	25	27	0	0	0	0	Membrane ΔsrtA high, Vesicles ΔsrtA low	0.561	0.586	0.506	0.536	0	0	0	0
129	phenylalanine--tRNA ligase subunit alpha [Streptococcus mutans]	AMF85049.1	39 kDa	0.0001	0	Membrane ΔsrtA high, Vesicles ΔsrtA low	13	12	11	11	0	0	0	0	Membrane ΔsrtA high, Vesicles ΔsrtA low	0.579	0.576	0.527	0.527	0	0	0	0
130	ATP-dependent Clp protease ATP-binding subunit [Streptococcus mutans]	AMF85843.1	84 kDa	0.0001	0	Membrane ΔsrtA high, Vesicles ΔsrtA low	30	25	23	24	0	0	0	0	Membrane ΔsrtA high, Vesicles ΔsrtA low	0.61	0.517	0.477	0.507	0	0	0	0
131	dihydrolipoyl dehydrogenase [Streptococcus mutans]	AMF86190.1	62 kDa	0.0001	0	Membrane ΔsrtA high, Vesicles ΔsrtA low	23	23	27	19	0	0	0	0	Membrane ΔsrtA high, Vesicles ΔsrtA low	0.671	0.695	0.666	0.602	0	0	0	0
132	tyrosine--tRNA ligase [Streptococcus mutans]	AMF86446.1	48 kDa	0.0001	0	Membrane ΔsrtA high, Vesicles ΔsrtA low	21	17	19	18	0	0	0	0	Membrane ΔsrtA high, Vesicles ΔsrtA low	0.567	0.505	0.533	0.529	0	0	0	0
133	cell division protein FtsK [Streptococcus mutans]	AMF84947.1	87 kDa	0.0001	0	Membrane ΔsrtA high, Vesicles ΔsrtA low	13	15	15	14	0	0	0	0	Membrane ΔsrtA high, Vesicles ΔsrtA low	0.254	0.295	0.285	0.274	0	0	0	0
134	polyribonucleotide nucleotidyltransferase [Streptococcus mutans]	AMF86173.1	80 kDa	0.0001	0	Membrane ΔsrtA high, Vesicles ΔsrtA low	26	26	24	19	0	0	0	0	Membrane ΔsrtA high, Vesicles ΔsrtA low	0.401	0.382	0.338	0.308	0	0	0	0
135	haloacid dehalogenase [Streptococcus mutans]	AMF85002.1	102 kDa	0.0001	0	Membrane ΔsrtA high, Vesicles ΔsrtA low	21	22	20	19	0	0	0	0	Membrane ΔsrtA high, Vesicles ΔsrtA low	0.371	0.389	0.322	0.303	0	0	0	0
136	aminopeptidase [Streptococcus mutans]	AMF85933.1	51 kDa	0.0001	0	Membrane ΔsrtA high, Vesicles ΔsrtA low	16	15	15	15	0	0	0	0	Membrane ΔsrtA high, Vesicles ΔsrtA low	0.477	0.473	0.477	0.477	0	0	0	0
137	adenylosuccinate lyase [Streptococcus mutans]	AMF86237.1	49 kDa	0.0001	0.08	Membrane ΔsrtA high, Vesicles ΔsrtA low	15	14	17	15	1	0	1	2	Membrane ΔsrtA high, Vesicles ΔsrtA low	0.475	0.451	0.528	0.47	0.0556	0	0.0556	0.0856
138	bifunctional phosphoribosylaminoimidazolecarboxamide formyltransferase/inosine monophosphate cyclohydrolase [Streptococcus mutans]	AMF86685.1	56 kDa	0.0001	0	Membrane ΔsrtA high, Vesicles ΔsrtA low	21	22	20	22	0	0	0	0	Membrane ΔsrtA high, Vesicles ΔsrtA low	0.602	0.625	0.637	0.608	0	0	0	0
139	aspartyl-tRNA synthetase [Streptococcus mutans]	AMF86333.1	67 kDa	0.0001	0	Membrane ΔsrtA high, Vesicles ΔsrtA low	22	18	20	21	0	0	0	0	Membrane ΔsrtA high, Vesicles ΔsrtA low	0.423	0.37	0.375	0.423	0	0	0	0
140	ATP-dependent helicase/nuclease subunit A [Streptococcus mutans]	AMF85055.1	139 kDa	0.0001	0	Membrane ΔsrtA high, Vesicles ΔsrtA low	28	27	26	25	0	0	0	0	Membrane ΔsrtA high, Vesicles ΔsrtA low	0.394	0.326	0.337	0.302	0	0	0	0
141	phosphoenolpyruvate carboxykinase [Streptococcus mutans]	AMF85149.1	62 kDa	0.0001	0.02	Membrane ΔsrtA high, Vesicles ΔsrtA low	21	21	26	24	0	0	1	0	Membrane ΔsrtA high, Vesicles ΔsrtA low	0.571	0.606	0.647	0.619	0	0	0.022	0
142	amino acid ABC transporter substrate-binding protein [Streptococcus mutans]	AMF85629.1	29 kDa	0.0001	0	Membrane ΔsrtA high, Vesicles ΔsrtA low	15	18	17	16	0	0	0	0	Membrane ΔsrtA high, Vesicles ΔsrtA low	0.565	0.572	0.572	0.565	0	0	0	0
143	catabolite control protein A [Streptococcus mutans]	AMF84979.1	37 kDa	0.0001	0.02	Membrane ΔsrtA high, Vesicles ΔsrtA low	16	17	18	16	1	0	0	0	Membrane ΔsrtA high, Vesicles ΔsrtA low	0.757	0.766	0.763	0.757	0.042	0	0	0
144	hypothetical protein APQ13_05600 [Streptococcus mutans]	AMF85927.1	60 kDa	0.0001	0	Membrane ΔsrtA high, Vesicles ΔsrtA low	18	19	17	16	0	0	0	0	Membrane ΔsrtA high, Vesicles ΔsrtA low	0.451	0.419	0.419	0.408	0	0	0	0
145	glycine--tRNA ligase subunit beta [Streptococcus mutans]	AMF85951.1	77 kDa	0.0001	0	Membrane ΔsrtA high, Vesicles ΔsrtA low	28	28	24	20	0	0	0	0	Membrane ΔsrtA high, Vesicles ΔsrtA low	0.518	0.589	0.492	0.417	0	0	0	0
146	dipeptidase PepV [Streptococcus mutans]	AMF85271.1	52 kDa	0.0001	0	Membrane ΔsrtA high, Vesicles ΔsrtA low	19	19	17	19	0	0	0	0	Membrane ΔsrtA high, Vesicles ΔsrtA low	0.615	0.583	0.587	0.621	0	0	0	0
147	inorganic pyrophosphatase [Streptococcus mutans]	AMF84897.1	33 kDa	0.0001	0	Membrane ΔsrtA high, Vesicles ΔsrtA low	15	13	13	14	0	0	0	0	Membrane ΔsrtA high, Vesicles ΔsrtA low	0.626	0.61	0.555	0.652	0	0	0	0
148	DNA topoisomerase I [Streptococcus mutans]	AMF85469.1	80 kDa	0.0001	0.1	Membrane ΔsrtA high, Vesicles ΔsrtA low	21	15	19	20	2	1	1	1	Membrane ΔsrtA high, Vesicles ΔsrtA low	0.379	0.284	0.356	0.328	0.0355	0.0156	0.0199	0.0199
149	23S rRNA (adenine(2503)-C2)-methyltransferase [Streptococcus mutans]	AMF85879.1	41 kDa	0.036	0	Membrane ΔsrtA high, Vesicles ΔsrtA low	2	1	1	3	0	0	0	0	Membrane ΔsrtA high, Vesicles ΔsrtA low	0.116	0.0582	0.0582	0.194	0	0	0	0
150	serine/threonine protein kinase [Streptococcus mutans]	AMF85919.1	67 kDa	0.0001	0	Membrane ΔsrtA high, Vesicles ΔsrtA low	20	15	18	18	0	0	0	0	Membrane ΔsrtA high, Vesicles ΔsrtA low	0.445	0.381	0.42	0.404	0	0	0	0
151	hypothetical protein APQ13_06715 [Streptococcus mutans]	AMF86137.1	60 kDa	0.0001	0	Membrane ΔsrtA high, Vesicles ΔsrtA low	20	20	22	18	0	0	0	0	Membrane ΔsrtA high, Vesicles ΔsrtA low	0.582	0.6	0.631	0.555	0	0	0	0
152	serine--tRNA ligase [Streptococcus mutans]	AMF86530.1	48 kDa	0.0001	0.1	Membrane ΔsrtA high, Vesicles ΔsrtA low	13	15	15	14	2	0	0	2	Membrane ΔsrtA high, Vesicles ΔsrtA low	0.561	0.568	0.564	0.564	0.066	0	0	0.066
153	PTS mannose family transporter subunit IID [Streptococcus mutans]	AMF86535.1	34 kDa	0.0001	0	Membrane ΔsrtA high, Vesicles ΔsrtA low	9	9	9	10	0	0	0	0	Membrane ΔsrtA high, Vesicles ΔsrtA low	0.357	0.357	0.357	0.403	0	0	0	0
154	cysteine synthase [Streptococcus mutans]	AMF85909.1	32 kDa	0.0001	0	Membrane ΔsrtA high, Vesicles ΔsrtA low	16	15	16	15	0	0	0	0	Membrane ΔsrtA high, Vesicles ΔsrtA low	0.675	0.662	0.675	0.675	0	0	0	0
155	homoserine dehydrogenase [Streptococcus mutans]	AMF85503.1	46 kDa	0.0001	0	Membrane ΔsrtA high, Vesicles ΔsrtA low	13	12	11	13	0	0	0	0	Membrane ΔsrtA high, Vesicles ΔsrtA low	0.542	0.542	0.467	0.554	0	0	0	0
156	DNA polymerase I [Streptococcus mutans]	AMF86076.1	99 kDa	0.0001	0	Membrane ΔsrtA high, Vesicles ΔsrtA low	32	26	25	26	0	0	0	0	Membrane ΔsrtA high, Vesicles ΔsrtA low	0.517	0.478	0.464	0.456	0	0	0	0
157	ribosome-associated factor Y [Streptococcus mutans]	AMF85905.1	21 kDa	0.0001	0.04	Membrane ΔsrtA high, Vesicles ΔsrtA low	12	14	15	12	1	1	0	0	Membrane ΔsrtA high, Vesicles ΔsrtA low	0.703	0.72	0.72	0.714	0.0604	0.0824	0	0
158	glycine/betaine ABC transporter ATP-binding protein [Streptococcus mutans]	AMF86322.1	43 kDa	0.0001	0	Membrane ΔsrtA high, Vesicles ΔsrtA low	20	21	21	18	0	0	0	0	Membrane ΔsrtA high, Vesicles ΔsrtA low	0.621	0.676	0.593	0.632	0	0	0	0
159	ribonuclease J [Streptococcus mutans]	AMF86014.1	61 kDa	0.0001	0	Membrane ΔsrtA high, Vesicles ΔsrtA low	23	18	21	21	0	0	0	0	Membrane ΔsrtA high, Vesicles ΔsrtA low	0.643	0.493	0.621	0.611	0	0	0	0
160	3-phosphoserine/phosphohydroxythreonine aminotransferase [Streptococcus mutans]	AMF84926.1	40 kDa	0.0001	0.08	Membrane ΔsrtA high, Vesicles ΔsrtA low	17	15	17	15	0	0	2	1	Membrane ΔsrtA high, Vesicles ΔsrtA low	0.7	0.515	0.636	0.636	0	0	0.0551	0.0248
161	DNA topoisomerase IV subunit A [Streptococcus mutans]	AMF85303.1	93 kDa	0.0001	0	Membrane ΔsrtA high, Vesicles ΔsrtA low	29	25	26	16	0	0	0	0	Membrane ΔsrtA high, Vesicles ΔsrtA low	0.491	0.386	0.466	0.317	0	0	0	0
162	30S ribosomal protein S8 [Streptococcus mutans]	AMF86426.1	15 kDa	0.0001	0	Membrane ΔsrtA high, Vesicles ΔsrtA low	6	8	7	5	0	0	0	0	Membrane ΔsrtA high, Vesicles ΔsrtA low	0.402	0.515	0.462	0.402	0	0	0	0
163	UDP-N-acetylmuramate--alanine ligase [Streptococcus mutans]	AMF86638.1	50 kDa	0.0001	0	Membrane ΔsrtA high, Vesicles ΔsrtA low	26	19	21	21	0	0	0	0	Membrane ΔsrtA high, Vesicles ΔsrtA low	0.815	0.716	0.734	0.736	0	0	0	0
164	zinc-binding protein AdcA [Streptococcus mutans]	AMF85208.1	57 kDa	0.0001	0	Membrane ΔsrtA high, Vesicles ΔsrtA low	19	16	16	15	0	0	0	0	Membrane ΔsrtA high, Vesicles ΔsrtA low	0.488	0.431	0.453	0.409	0	0	0	0
165	ABC-ATPase UvrA [Streptococcus mutans]	AMF86557.1	104 kDa	0.0001	0	Membrane ΔsrtA high, Vesicles ΔsrtA low	23	22	26	24	0	0	0	0	Membrane ΔsrtA high, Vesicles ΔsrtA low	0.419	0.402	0.454	0.437	0	0	0	0
166	uracil phosphoribosyltransferase [Streptococcus mutans]	AMF84909.1	23 kDa	0.0001	0.05	Membrane ΔsrtA high, Vesicles ΔsrtA low	19	15	15	16	3	0	0	0	Membrane ΔsrtA high, Vesicles ΔsrtA low	0.78	0.775	0.775	0.775	0.215	0	0	0
167	ATP-dependent helicase [Streptococcus mutans]	AMF85054.1	124 kDa	0.0001	0	Membrane ΔsrtA high, Vesicles ΔsrtA low	23	25	20	18	0	0	0	0	Membrane ΔsrtA high, Vesicles ΔsrtA low	0.316	0.338	0.262	0.294	0	0	0	0
168	hypothetical protein APQ13_07260 [Streptococcus mutans]	AMF86226.1	46 kDa	0.0001	0	Membrane ΔsrtA high, Vesicles ΔsrtA low	15	15	16	15	0	0	0	0	Membrane ΔsrtA high, Vesicles ΔsrtA low	0.582	0.494	0.494	0.53	0	0	0	0
169	ABC transporter [Streptococcus mutans]	AMF85129.1	93 kDa	0.0001	0	Membrane ΔsrtA high, Vesicles ΔsrtA low	20	19	21	19	0	0	0	0	Membrane ΔsrtA high, Vesicles ΔsrtA low	0.423	0.411	0.447	0.409	0	0	0	0
170	50S ribosomal protein L13 [Streptococcus mutans]	AMF86159.1	16 kDa	0.0024	0.3	Membrane ΔsrtA high, Vesicles ΔsrtA low	9	7	9	9	3	3	0	4	Membrane ΔsrtA high, Vesicles ΔsrtA low	0.595	0.493	0.595	0.595	0.311	0.311	0	0.459
171	phosphate acyltransferase [Streptococcus mutans]	AMF86260.1	35 kDa	0.0001	0	Membrane ΔsrtA high, Vesicles ΔsrtA low	15	16	15	15	0	0	0	0	Membrane ΔsrtA high, Vesicles ΔsrtA low	0.69	0.804	0.741	0.804	0	0	0	0
172	signal recognition particle [Streptococcus mutans]	AMF85426.1	57 kDa	0.0001	0	Membrane ΔsrtA high, Vesicles ΔsrtA low	16	15	18	15	0	0	0	0	Membrane ΔsrtA high, Vesicles ΔsrtA low	0.592	0.512	0.596	0.59	0	0	0	0
173	DNA mismatch repair protein MutS [Streptococcus mutans]	AMF86543.1	88 kDa	0.0001	0.04	Membrane ΔsrtA high, Vesicles ΔsrtA low	19	18	21	13	0	0	1	0	Membrane ΔsrtA high, Vesicles ΔsrtA low	0.452	0.334	0.387	0.268	0	0	0.018	0
174	Zn-dependent alcohol dehydrogenase [Streptococcus mutans]	AMF86545.1	37 kDa	0.0001	0	Membrane ΔsrtA high, Vesicles ΔsrtA low	16	12	16	14	0	0	0	0	Membrane ΔsrtA high, Vesicles ΔsrtA low	0.713	0.673	0.716	0.688	0	0	0	0
175	DNA recombination/repair protein RecA [Streptococcus mutans]	AMF86348.1	41 kDa	0.0001	0	Membrane ΔsrtA high, Vesicles ΔsrtA low	15	16	14	11	0	0	0	0	Membrane ΔsrtA high, Vesicles ΔsrtA low	0.467	0.473	0.467	0.452	0	0	0	0
176	NADPH-dependent FMN reductase [Streptococcus mutans]	AMF85398.1	46 kDa	0.0001	0	Membrane ΔsrtA high, Vesicles ΔsrtA low	13	12	13	12	0	0	0	0	Membrane ΔsrtA high, Vesicles ΔsrtA low	0.543	0.495	0.531	0.447	0	0	0	0
177	glucose-1-phosphate thymidylyltransferase [Streptococcus mutans]	AMF85088.1	32 kDa	0.0001	0	Membrane ΔsrtA high, Vesicles ΔsrtA low	14	12	13	14	0	0	0	0	Membrane ΔsrtA high, Vesicles ΔsrtA low	0.702	0.689	0.702	0.702	0	0	0	0
178	acetyl-CoA carboxylase biotin carboxylase subunit [Streptococcus mutans]	AMF86633.1	50 kDa	0.0001	0.05	Membrane ΔsrtA high, Vesicles ΔsrtA low	14	12	14	15	1	0	0	0	Membrane ΔsrtA high, Vesicles ΔsrtA low	0.544	0.471	0.529	0.555	0.0263	0	0	0
179	molecular chaperone DnaJ [Streptococcus mutans]	AMF86683.1	41 kDa	0.0001	0	Membrane ΔsrtA high, Vesicles ΔsrtA low	9	10	9	9	0	0	0	0	Membrane ΔsrtA high, Vesicles ΔsrtA low	0.448	0.448	0.448	0.448	0	0	0	0
180	sucrose phosphorylase [Streptococcus mutans]	AMF85569.1	56 kDa	0.0001	0	Membrane ΔsrtA high, Vesicles ΔsrtA low	24	21	21	20	0	0	0	0	Membrane ΔsrtA high, Vesicles ΔsrtA low	0.709	0.659	0.647	0.595	0	0	0	0
181	penicillin-binding protein [Streptococcus mutans]	AMF85944.1	82 kDa	0.0015	0	Membrane ΔsrtA high, Vesicles ΔsrtA low	15	19	21	15	0	0	0	0	Membrane ΔsrtA high, Vesicles ΔsrtA low	0.323	0.421	0.406	0.359	0	0	0	0
182	D-alanine--poly(phosphoribitol) ligase [Streptococcus mutans]	AMF84893.1	58 kDa	0.0001	0	Membrane ΔsrtA high, Vesicles ΔsrtA low	13	12	14	12	0	0	0	0	Membrane ΔsrtA high, Vesicles ΔsrtA low	0.364	0.364	0.399	0.364	0	0	0	0
183	lysine--tRNA ligase [Streptococcus mutans]	AMF85666.1	56 kDa	0.0001	0	Membrane ΔsrtA high, Vesicles ΔsrtA low	17	16	21	18	0	0	0	0	Membrane ΔsrtA high, Vesicles ΔsrtA low	0.49	0.45	0.615	0.589	0	0	0	0
184	hypothetical protein APQ13_07725 [Streptococcus mutans]	AMF86293.1	36 kDa	0.00013	0	Membrane ΔsrtA high, Vesicles ΔsrtA low	11	11	11	10	0	0	0	0	Membrane ΔsrtA high, Vesicles ΔsrtA low	0.409	0.409	0.449	0.409	0	0	0	0
185	tRNA (uracil-5-)-methyltransferase [Streptococcus mutans]	AMF85468.1	50 kDa	0.0001	0	Membrane ΔsrtA high, Vesicles ΔsrtA low	20	23	20	21	0	0	0	0	Membrane ΔsrtA high, Vesicles ΔsrtA low	0.687	0.741	0.714	0.646	0	0	0	0
186	alkaline phosphatase [Streptococcus mutans]	AMF85662.1	81 kDa	0.0001	0	Membrane ΔsrtA high, Vesicles ΔsrtA low	13	17	20	16	0	0	0	0	Membrane ΔsrtA high, Vesicles ΔsrtA low	0.262	0.328	0.438	0.339	0	0	0	0
187	competence protein ComB [Streptococcus mutans]	AMF86091.1	34 kDa	0.0001	0	Membrane ΔsrtA high, Vesicles ΔsrtA low	13	16	16	9	0	0	0	0	Membrane ΔsrtA high, Vesicles ΔsrtA low	0.387	0.4	0.4	0.35	0	0	0	0
188	chromosome segregation protein SMC [Streptococcus mutans]	AMF85048.1	135 kDa	0.00044	0	Membrane ΔsrtA high, Vesicles ΔsrtA low	19	19	16	11	0	0	0	0	Membrane ΔsrtA high, Vesicles ΔsrtA low	0.285	0.316	0.276	0.146	0	0	0	0
189	phosphopentomutase [Streptococcus mutans]	AMF85278.1	44 kDa	0.83	1	[]	12	11	10	11	4	4	3	5	[]	0.509	0.474	0.464	0.474	0.189	0.189	0.102	0.248
190	Fe-S cluster assembly protein SufB [Streptococcus mutans]	AMF86117.1	53 kDa	0.0001	0	Membrane ΔsrtA high, Vesicles ΔsrtA low	14	15	16	16	0	0	0	0	Membrane ΔsrtA high, Vesicles ΔsrtA low	0.541	0.588	0.565	0.565	0	0	0	0
191	UDP-N-acetylmuramoylalanine--D-glutamate ligase [Streptococcus mutans]	AMF85856.1	49 kDa	0.0001	0	Membrane ΔsrtA high, Vesicles ΔsrtA low	20	15	15	14	0	0	0	0	Membrane ΔsrtA high, Vesicles ΔsrtA low	0.661	0.503	0.539	0.534	0	0	0	0
192	glycerol-3-phosphate dehydrogenase [Streptococcus mutans]	AMF86055.1	37 kDa	0.0001	0	Membrane ΔsrtA high, Vesicles ΔsrtA low	14	12	16	15	0	0	0	0	Membrane ΔsrtA high, Vesicles ΔsrtA low	0.652	0.54	0.664	0.64	0	0	0	0
193	Fe-S cluster assembly protein SufD [Streptococcus mutans]	AMF86120.1	46 kDa	0.0001	0	Membrane ΔsrtA high, Vesicles ΔsrtA low	14	11	11	11	0	0	0	0	Membrane ΔsrtA high, Vesicles ΔsrtA low	0.595	0.474	0.474	0.469	0	0	0	0
194	preprotein translocase subunit YajC [Streptococcus mutans]	AMF86601.1	14 kDa	0.0001	0	Membrane ΔsrtA high, Vesicles ΔsrtA low	10	11	10	11	0	0	0	0	Membrane ΔsrtA high, Vesicles ΔsrtA low	0.638	0.638	0.638	0.638	0	0	0	0
195	non-ribosomal peptide synthetase [Streptococcus mutans]	AMF85178.1	314 kDa	0.45	1.9	[]	3	3	6	2	1	1	1	0	[]	0.0143	0.0206	0.04	0.0151	0.0147	0.0147	0.0147	0
196	ABC transporter ATP-binding protein [Streptococcus mutans]	AMF84917.1	26 kDa	0.0001	0	Membrane ΔsrtA high, Vesicles ΔsrtA low	7	7	7	6	0	0	0	0	Membrane ΔsrtA high, Vesicles ΔsrtA low	0.453	0.436	0.453	0.36	0	0	0	0
197	Fe-S cluster assembly ATPase SufC [Streptococcus mutans]	AMF86121.1	28 kDa	0.0001	0	Membrane ΔsrtA high, Vesicles ΔsrtA low	14	10	13	11	0	0	0	0	Membrane ΔsrtA high, Vesicles ΔsrtA low	0.73	0.648	0.695	0.648	0	0	0	0
198	30S ribosomal protein S9 [Streptococcus mutans]	AMF86158.1	14 kDa	0.0001	0	Membrane ΔsrtA high, Vesicles ΔsrtA low	6	7	7	6	0	0	0	0	Membrane ΔsrtA high, Vesicles ΔsrtA low	0.485	0.523	0.523	0.485	0	0	0	0
199	uridylate kinase [Streptococcus mutans]	AMF84951.1	26 kDa	0.0001	0	Membrane ΔsrtA high, Vesicles ΔsrtA low	13	12	11	10	0	0	0	0	Membrane ΔsrtA high, Vesicles ΔsrtA low	0.735	0.735	0.735	0.706	0	0	0	0
200	branched chain amino acid aminotransferase [Streptococcus mutans]	AMF85304.1	38 kDa	0.0001	0	Membrane ΔsrtA high, Vesicles ΔsrtA low	17	15	14	15	0	0	0	0	Membrane ΔsrtA high, Vesicles ΔsrtA low	0.566	0.493	0.457	0.499	0	0	0	0
201	hypothetical protein APQ13_06255 [Streptococcus mutans]	AMF86050.1	26 kDa	0.00056	0	Membrane ΔsrtA high, Vesicles ΔsrtA low	9	10	10	9	0	0	0	0	Membrane ΔsrtA high, Vesicles ΔsrtA low	0.747	0.747	0.696	0.743	0	0	0	0
202	hypothetical protein APQ13_08100 [Streptococcus mutans]	AMF86364.1	111 kDa	0.0001	0	Membrane ΔsrtA high, Vesicles ΔsrtA low	17	18	14	14	0	0	0	0	Membrane ΔsrtA high, Vesicles ΔsrtA low	0.283	0.287	0.229	0.246	0	0	0	0
203	cell division ATP-binding protein FtsE [Streptococcus mutans]	AMF85190.1	26 kDa	0.0001	0	Membrane ΔsrtA high, Vesicles ΔsrtA low	9	9	9	9	0	0	0	0	Membrane ΔsrtA high, Vesicles ΔsrtA low	0.5	0.5	0.5	0.5	0	0	0	0
204	aspartate aminotransferase [Streptococcus mutans]	AMF85200.1	44 kDa	0.0001	0	Membrane ΔsrtA high, Vesicles ΔsrtA low	17	15	18	16	0	0	0	0	Membrane ΔsrtA high, Vesicles ΔsrtA low	0.679	0.606	0.682	0.606	0	0	0	0
205	ABC transporter [Streptococcus mutans]	AMF85310.1	26 kDa	0.0001	0	Membrane ΔsrtA high, Vesicles ΔsrtA low	14	13	11	10	0	0	0	0	Membrane ΔsrtA high, Vesicles ΔsrtA low	0.838	0.681	0.604	0.689	0	0	0	0
206	PTS beta-glucoside transporter subunit IIABC [Streptococcus mutans]	AMF85490.1	69 kDa	0.0001	0	Membrane ΔsrtA high, Vesicles ΔsrtA low	11	13	13	12	0	0	0	0	Membrane ΔsrtA high, Vesicles ΔsrtA low	0.256	0.256	0.256	0.256	0	0	0	0
207	acetolactate synthase catalytic subunit [Streptococcus mutans]	AMF86136.1	62 kDa	0.0001	0	Membrane ΔsrtA high, Vesicles ΔsrtA low	19	19	17	16	0	0	0	0	Membrane ΔsrtA high, Vesicles ΔsrtA low	0.557	0.476	0.517	0.437	0	0	0	0
208	sugar ABC transporter ATP-binding protein [Streptococcus mutans]	AMF85568.1	42 kDa	0.0001	0	Membrane ΔsrtA high, Vesicles ΔsrtA low	18	16	16	17	0	0	0	0	Membrane ΔsrtA high, Vesicles ΔsrtA low	0.493	0.528	0.499	0.499	0	0	0	0
209	CTP synthetase [Streptococcus mutans]	AMF86208.1	60 kDa	0.0001	0.1	Membrane ΔsrtA high, Vesicles ΔsrtA low	16	14	16	15	2	0	1	0	Membrane ΔsrtA high, Vesicles ΔsrtA low	0.645	0.535	0.576	0.578	0.052	0	0.0223	0
210	ATP-dependent DNA helicase PcrA [Streptococcus mutans]	AMF85328.1	86 kDa	0.0001	0	Membrane ΔsrtA high, Vesicles ΔsrtA low	23	17	20	16	0	0	0	0	Membrane ΔsrtA high, Vesicles ΔsrtA low	0.534	0.392	0.466	0.358	0	0	0	0
211	asparagine--tRNA ligase [Streptococcus mutans]	AMF85201.1	51 kDa	0.0001	0	Membrane ΔsrtA high, Vesicles ΔsrtA low	12	13	11	12	0	0	0	0	Membrane ΔsrtA high, Vesicles ΔsrtA low	0.404	0.404	0.375	0.404	0	0	0	0
212	translation factor (SUA5) [Streptococcus mutans]	AMF85157.1	29 kDa	0.00066	0	Membrane ΔsrtA high, Vesicles ΔsrtA low	13	11	11	9	0	0	0	0	Membrane ΔsrtA high, Vesicles ΔsrtA low	0.636	0.54	0.544	0.521	0	0	0	0
213	sugar ABC transporter substrate-binding protein [Streptococcus mutans]	AMF85572.1	47 kDa	0.0001	0	Membrane ΔsrtA high, Vesicles ΔsrtA low	12	12	14	16	0	0	0	0	Membrane ΔsrtA high, Vesicles ΔsrtA low	0.39	0.317	0.44	0.483	0	0	0	0
214	bifunctional glutamate--cysteine ligase/glutathione synthetase [Streptococcus mutans]	AMF86680.1	86 kDa	0.0001	0	Membrane ΔsrtA high, Vesicles ΔsrtA low	21	20	18	16	0	0	0	0	Membrane ΔsrtA high, Vesicles ΔsrtA low	0.545	0.501	0.456	0.427	0	0	0	0
215	serine hydroxymethyltransferase [Streptococcus mutans]	AMF85404.1	46 kDa	0.0001	0.08	Membrane ΔsrtA high, Vesicles ΔsrtA low	15	16	18	16	2	0	0	1	Membrane ΔsrtA high, Vesicles ΔsrtA low	0.531	0.512	0.543	0.543	0.0714	0	0	0.0405
216	S-adenosylmethionine synthetase [Streptococcus mutans]	AMF86645.1	43 kDa	0.027	0.4	Membrane ΔsrtA high, Vesicles ΔsrtA low	7	9	9	9	1	0	0	1	Membrane ΔsrtA high, Vesicles ΔsrtA low	0.242	0.31	0.237	0.365	0.0579	0	0	0.0579
217	UDP-N-acetylmuramoylpentapeptide-lysine N(6)-alanyltransferase [Streptococcus mutans]	AMF85712.1	47 kDa	0.0001	0	Membrane ΔsrtA high, Vesicles ΔsrtA low	16	16	14	17	0	0	0	0	Membrane ΔsrtA high, Vesicles ΔsrtA low	0.589	0.594	0.455	0.564	0	0	0	0
218	50S ribosomal protein L20 [Streptococcus mutans]	AMF85727.1	14 kDa	0.0001	0	Membrane ΔsrtA high, Vesicles ΔsrtA low	6	6	6	6	0	0	0	0	Membrane ΔsrtA high, Vesicles ΔsrtA low	0.445	0.445	0.445	0.445	0	0	0	0
219	glycine/betaine ABC transporter substrate-binding protein [Streptococcus mutans]	AMF86320.1	35 kDa	0.0001	0	Membrane ΔsrtA high, Vesicles ΔsrtA low	11	11	11	11	0	0	0	0	Membrane ΔsrtA high, Vesicles ΔsrtA low	0.543	0.543	0.543	0.543	0	0	0	0
220	3-phosphoshikimate 1-carboxyvinyltransferase [Streptococcus mutans]	AMF85655.1	46 kDa	0.0001	0	Membrane ΔsrtA high, Vesicles ΔsrtA low	13	13	13	15	0	0	0	0	Membrane ΔsrtA high, Vesicles ΔsrtA low	0.447	0.41	0.41	0.48	0	0	0	0
221	aromatic ring-opening dioxygenase LigA [Streptococcus mutans]	AMF85019.1	72 kDa	0.0001	0	Membrane ΔsrtA high, Vesicles ΔsrtA low	19	16	23	18	0	0	0	0	Membrane ΔsrtA high, Vesicles ΔsrtA low	0.413	0.376	0.489	0.431	0	0	0	0
222	dTDP-glucose 4,6-dehydratase [Streptococcus mutans]	AMF85090.1	39 kDa	0.0001	0	Membrane ΔsrtA high, Vesicles ΔsrtA low	13	11	14	14	0	0	0	0	Membrane ΔsrtA high, Vesicles ΔsrtA low	0.431	0.391	0.543	0.543	0	0	0	0
223	elongation factor 4 [Streptococcus mutans]	AMF85144.1	68 kDa	0.00054	0	Membrane ΔsrtA high, Vesicles ΔsrtA low	16	9	17	18	0	0	0	0	Membrane ΔsrtA high, Vesicles ΔsrtA low	0.442	0.231	0.422	0.455	0	0	0	0
225	UDP-N-acetylglucosamine 1-carboxyvinyltransferase [Streptococcus mutans]	AMF85037.1	46 kDa	0.0001	0	Membrane ΔsrtA high, Vesicles ΔsrtA low	14	13	11	13	0	0	0	0	Membrane ΔsrtA high, Vesicles ΔsrtA low	0.6	0.565	0.506	0.582	0	0	0	0
226	cell division protein FtsX [Streptococcus mutans]	AMF85191.1	35 kDa	0.0001	0	Membrane ΔsrtA high, Vesicles ΔsrtA low	6	6	5	5	0	0	0	0	Membrane ΔsrtA high, Vesicles ΔsrtA low	0.238	0.238	0.225	0.225	0	0	0	0
227	multidrug ABC transporter ATP-binding protein [Streptococcus mutans]	AMF85540.1	67 kDa	0.0001	0	Membrane ΔsrtA high, Vesicles ΔsrtA low	12	16	15	14	0	0	0	0	Membrane ΔsrtA high, Vesicles ΔsrtA low	0.245	0.298	0.268	0.273	0	0	0	0
228	chorismate synthase [Streptococcus mutans]	AMF85658.1	43 kDa	0.0001	0	Membrane ΔsrtA high, Vesicles ΔsrtA low	16	14	16	14	0	0	0	0	Membrane ΔsrtA high, Vesicles ΔsrtA low	0.549	0.57	0.575	0.562	0	0	0	0
229	restriction endonuclease [Streptococcus mutans]	AMF85668.1	92 kDa	0.0015	0.09	Membrane ΔsrtA high, Vesicles ΔsrtA low	10	10	7	7	0	1	0	0	Membrane ΔsrtA high, Vesicles ΔsrtA low	0.166	0.202	0.132	0.166	0	0.0139	0	0
230	aspartate kinase [Streptococcus mutans]	AMF86621.1	50 kDa	0.0001	0	Membrane ΔsrtA high, Vesicles ΔsrtA low	16	14	14	15	0	0	0	0	Membrane ΔsrtA high, Vesicles ΔsrtA low	0.558	0.504	0.473	0.586	0	0	0	0
231	ribonuclease Y [Streptococcus mutans]	AMF85925.1	60 kDa	0.0001	0	Membrane ΔsrtA high, Vesicles ΔsrtA low	14	13	15	14	0	0	0	0	Membrane ΔsrtA high, Vesicles ΔsrtA low	0.484	0.424	0.48	0.477	0	0	0	0
232	50S ribosomal protein L22 [Streptococcus mutans]	AMF86417.1	12 kDa	0.0001	0	Membrane ΔsrtA high, Vesicles ΔsrtA low	6	7	7	7	0	0	0	0	Membrane ΔsrtA high, Vesicles ΔsrtA low	0.509	0.518	0.518	0.518	0	0	0	0
233	phosphoribosylaminoimidazole synthetase [Streptococcus mutans]	AMF86253.1	36 kDa	0.0001	0	Membrane ΔsrtA high, Vesicles ΔsrtA low	9	11	11	9	0	0	0	0	Membrane ΔsrtA high, Vesicles ΔsrtA low	0.359	0.359	0.359	0.359	0	0	0	0
234	potassium transporter TrkA [Streptococcus mutans]	AMF84878.1	51 kDa	0.0001	0	Membrane ΔsrtA high, Vesicles ΔsrtA low	12	10	13	12	0	0	0	0	Membrane ΔsrtA high, Vesicles ΔsrtA low	0.406	0.33	0.419	0.404	0	0	0	0
235	D-alanyl-lipoteichoic acid biosynthesis protein DltD [Streptococcus mutans]	AMF84896.1	49 kDa	0.0001	0	Membrane ΔsrtA high, Vesicles ΔsrtA low	12	19	17	16	0	0	0	0	Membrane ΔsrtA high, Vesicles ΔsrtA low	0.409	0.456	0.456	0.442	0	0	0	0
236	recombinase RmuC [Streptococcus mutans]	AMF86028.1	48 kDa	0.0001	0	Membrane ΔsrtA high, Vesicles ΔsrtA low	18	15	16	14	0	0	0	0	Membrane ΔsrtA high, Vesicles ΔsrtA low	0.55	0.422	0.502	0.41	0	0	0	0
237	threonine dehydratase [Streptococcus mutans]	AMF86133.1	46 kDa	0.0001	0	Membrane ΔsrtA high, Vesicles ΔsrtA low	16	15	15	17	0	0	0	0	Membrane ΔsrtA high, Vesicles ΔsrtA low	0.493	0.481	0.486	0.493	0	0	0	0
238	hypothetical protein APQ13_00400 [Streptococcus mutans]	AMF84936.1	31 kDa	0.0001	0	Membrane ΔsrtA high, Vesicles ΔsrtA low	10	8	8	9	0	0	0	0	Membrane ΔsrtA high, Vesicles ΔsrtA low	0.356	0.341	0.341	0.345	0	0	0	0
239	ribose-phosphate pyrophosphokinase [Streptococcus mutans]	AMF86263.1	35 kDa	0.0001	0	Membrane ΔsrtA high, Vesicles ΔsrtA low	12	11	11	12	0	0	0	0	Membrane ΔsrtA high, Vesicles ΔsrtA low	0.398	0.394	0.394	0.407	0	0	0	0
240	NADH oxidase [Streptococcus mutans]	AMF85376.1	50 kDa	0.0001	0	Membrane ΔsrtA high, Vesicles ΔsrtA low	11	10	12	14	0	0	0	0	Membrane ΔsrtA high, Vesicles ΔsrtA low	0.486	0.405	0.49	0.519	0	0	0	0
241	acetolactate synthase [Streptococcus mutans]	AMF86648.1	61 kDa	0.0001	0	Membrane ΔsrtA high, Vesicles ΔsrtA low	20	12	13	15	0	0	0	0	Membrane ΔsrtA high, Vesicles ΔsrtA low	0.524	0.36	0.397	0.487	0	0	0	0
242	translation initiation factor IF-3 [Streptococcus mutans]	AMF86667.1	20 kDa	0.0001	0	Membrane ΔsrtA high, Vesicles ΔsrtA low	4	4	4	4	0	0	0	0	Membrane ΔsrtA high, Vesicles ΔsrtA low	0.46	0.46	0.46	0.46	0	0	0	0
243	4-alpha-glucanotransferase [Streptococcus mutans]	AMF85001.1	59 kDa	0.0001	0	Membrane ΔsrtA high, Vesicles ΔsrtA low	19	14	15	16	0	0	0	0	Membrane ΔsrtA high, Vesicles ΔsrtA low	0.578	0.395	0.481	0.507	0	0	0	0
244	dTDP-4-dehydrorhamnose 3,5-epimerase [Streptococcus mutans]	AMF85089.1	22 kDa	0.0001	0	Membrane ΔsrtA high, Vesicles ΔsrtA low	11	11	9	10	0	0	0	0	Membrane ΔsrtA high, Vesicles ΔsrtA low	0.747	0.747	0.747	0.747	0	0	0	0
245	50S ribosomal protein L19 [Streptococcus mutans]	AMF85222.1	13 kDa	0.0001	0.09	Membrane ΔsrtA high, Vesicles ΔsrtA low	4	4	4	5	0	0	0	2	Membrane ΔsrtA high, Vesicles ΔsrtA low	0.339	0.339	0.339	0.357	0	0	0	0.209
246	30S ribosomal protein S17 [Streptococcus mutans]	AMF86421.1	10 kDa	0.00023	0.09	Membrane ΔsrtA high, Vesicles ΔsrtA low	4	4	4	4	0	2	0	0	Membrane ΔsrtA high, Vesicles ΔsrtA low	0.267	0.267	0.267	0.267	0	0.151	0	0
248	gamma-glutamyl-phosphate reductase [Streptococcus mutans]	AMF85947.1	45 kDa	0.0001	0	Membrane ΔsrtA high, Vesicles ΔsrtA low	15	14	12	12	0	0	0	0	Membrane ΔsrtA high, Vesicles ΔsrtA low	0.572	0.555	0.45	0.425	0	0	0	0
249	methionine ABC transporter ATP-binding protein [Streptococcus mutans]	AMF86494.1	39 kDa	0.0001	0	Membrane ΔsrtA high, Vesicles ΔsrtA low	14	14	11	12	0	0	0	0	Membrane ΔsrtA high, Vesicles ΔsrtA low	0.511	0.452	0.367	0.373	0	0	0	0
250	GTP-binding protein [Streptococcus mutans]	AMF86277.1	41 kDa	0.0001	0	Membrane ΔsrtA high, Vesicles ΔsrtA low	13	12	11	11	0	0	0	0	Membrane ΔsrtA high, Vesicles ΔsrtA low	0.588	0.472	0.458	0.461	0	0	0	0
252	peptide chain release factor 3 [Streptococcus mutans]	AMF85806.1	59 kDa	0.0001	0.04	Membrane ΔsrtA high, Vesicles ΔsrtA low	15	12	16	16	0	1	0	0	Membrane ΔsrtA high, Vesicles ΔsrtA low	0.411	0.387	0.465	0.397	0	0.0467	0	0
253	ABC transporter ATP-binding protein [Streptococcus mutans]	AMF86286.1	61 kDa	0.0001	0	Membrane ΔsrtA high, Vesicles ΔsrtA low	13	10	12	14	0	0	0	0	Membrane ΔsrtA high, Vesicles ΔsrtA low	0.317	0.286	0.317	0.371	0	0	0	0
254	PTS sucrose transporter subunit IIA [Streptococcus mutans]	AMF86565.1	70 kDa	0.0001	0	Membrane ΔsrtA high, Vesicles ΔsrtA low	7	9	9	7	0	0	0	0	Membrane ΔsrtA high, Vesicles ΔsrtA low	0.285	0.313	0.309	0.25	0	0	0	0
255	RNA polymerase subunit sigma [Streptococcus mutans]	AMF85624.1	43 kDa	0.0001	0	Membrane ΔsrtA high, Vesicles ΔsrtA low	10	10	12	10	0	0	0	0	Membrane ΔsrtA high, Vesicles ΔsrtA low	0.482	0.509	0.518	0.52	0	0	0	0
256	peptidoglycan branched peptide synthesis protein [Streptococcus mutans]	AMF85713.1	48 kDa	0.0001	0	Membrane ΔsrtA high, Vesicles ΔsrtA low	16	13	11	15	0	0	0	0	Membrane ΔsrtA high, Vesicles ΔsrtA low	0.429	0.361	0.339	0.439	0	0	0	0
257	PhoP family transcriptional regulator [Streptococcus mutans]	AMF85044.1	27 kDa	0.0001	0	Membrane ΔsrtA high, Vesicles ΔsrtA low	14	12	9	14	0	0	0	0	Membrane ΔsrtA high, Vesicles ΔsrtA low	0.791	0.668	0.557	0.719	0	0	0	0
258	DNA topoisomerase IV subunit B [Streptococcus mutans]	AMF85299.1	72 kDa	0.0001	0	Membrane ΔsrtA high, Vesicles ΔsrtA low	12	8	11	10	0	0	0	0	Membrane ΔsrtA high, Vesicles ΔsrtA low	0.293	0.273	0.291	0.276	0	0	0	0
259	aconitate hydratase [Streptococcus mutans]	AMF85752.1	98 kDa	0.0015	0.1	Membrane ΔsrtA high, Vesicles ΔsrtA low	12	12	11	8	0	0	2	0	Membrane ΔsrtA high, Vesicles ΔsrtA low	0.229	0.252	0.212	0.151	0	0	0.045	0
260	glucokinase [Streptococcus mutans]	AMF85860.1	34 kDa	0.0001	0	Membrane ΔsrtA high, Vesicles ΔsrtA low	13	10	11	12	0	0	0	0	Membrane ΔsrtA high, Vesicles ΔsrtA low	0.567	0.322	0.433	0.57	0	0	0	0
261	universal stress protein UspA [Streptococcus mutans]	AMF86575.1	17 kDa	0.0001	0	Membrane ΔsrtA high, Vesicles ΔsrtA low	11	12	13	13	0	0	0	0	Membrane ΔsrtA high, Vesicles ΔsrtA low	0.725	0.772	0.785	0.785	0	0	0	0
262	aminotransferase [Streptococcus mutans]	AMF86577.1	45 kDa	0.0001	0	Membrane ΔsrtA high, Vesicles ΔsrtA low	10	12	11	12	0	0	0	0	Membrane ΔsrtA high, Vesicles ΔsrtA low	0.369	0.401	0.332	0.366	0	0	0	0
264	ribonuclease J [Streptococcus mutans]	AMF85101.1	62 kDa	0.0001	0	Membrane ΔsrtA high, Vesicles ΔsrtA low	15	15	18	18	0	0	0	0	Membrane ΔsrtA high, Vesicles ΔsrtA low	0.386	0.341	0.509	0.498	0	0	0	0
265	PTS fructose transporter subunit IIC [Streptococcus mutans]	AMF85578.1	68 kDa	0.0001	0	Membrane ΔsrtA high, Vesicles ΔsrtA low	12	10	11	12	0	0	0	0	Membrane ΔsrtA high, Vesicles ΔsrtA low	0.26	0.256	0.226	0.26	0	0	0	0
266	ABC transporter substrate-binding protein [Streptococcus mutans]	AMF85587.1	46 kDa	0.0013	0	Membrane ΔsrtA high, Vesicles ΔsrtA low	10	12	10	10	0	0	0	0	Membrane ΔsrtA high, Vesicles ΔsrtA low	0.358	0.448	0.441	0.441	0	0	0	0
267	GTP pyrophosphokinase [Streptococcus mutans]	AMF86395.1	84 kDa	0.0001	0	Membrane ΔsrtA high, Vesicles ΔsrtA low	14	17	15	15	0	0	0	0	Membrane ΔsrtA high, Vesicles ΔsrtA low	0.274	0.296	0.258	0.262	0	0	0	0
268	glycine/betaine ABC transporter permease [Streptococcus mutans]	AMF85424.1	63 kDa	0.0001	0	Membrane ΔsrtA high, Vesicles ΔsrtA low	11	13	12	11	0	0	0	0	Membrane ΔsrtA high, Vesicles ΔsrtA low	0.222	0.229	0.226	0.264	0	0	0	0
269	protease [Streptococcus mutans]	AMF86132.1	33 kDa	0.0001	0	Membrane ΔsrtA high, Vesicles ΔsrtA low	9	8	8	8	0	0	0	0	Membrane ΔsrtA high, Vesicles ΔsrtA low	0.407	0.383	0.366	0.366	0	0	0	0
270	DNA polymerase III [Streptococcus mutans]	AMF86196.1	166 kDa	0.00044	0	Membrane ΔsrtA high, Vesicles ΔsrtA low	15	13	11	8	0	0	0	0	Membrane ΔsrtA high, Vesicles ΔsrtA low	0.168	0.148	0.106	0.0846	0	0	0	0
271	sucrose-6-phosphate hydrolase [Streptococcus mutans]	AMF86564.1	55 kDa	0.0001	0	Membrane ΔsrtA high, Vesicles ΔsrtA low	13	10	13	15	0	0	0	0	Membrane ΔsrtA high, Vesicles ΔsrtA low	0.491	0.399	0.495	0.524	0	0	0	0
272	adenine phosphoribosyltransferase [Streptococcus mutans]	AMF86647.1	19 kDa	0.0001	0	Membrane ΔsrtA high, Vesicles ΔsrtA low	9	7	8	7	0	0	0	0	Membrane ΔsrtA high, Vesicles ΔsrtA low	0.779	0.634	0.721	0.634	0	0	0	0
273	chaperone protein ClpB [Streptococcus mutans]	AMF86408.1	90 kDa	0.00015	0	Membrane ΔsrtA high, Vesicles ΔsrtA low	18	15	14	10	0	0	0	0	Membrane ΔsrtA high, Vesicles ΔsrtA low	0.375	0.305	0.292	0.191	0	0	0	0
274	30S ribosomal protein S13 [Streptococcus mutans]	AMF86436.1	13 kDa	0.0001	0	Membrane ΔsrtA high, Vesicles ΔsrtA low	6	6	7	6	0	0	0	0	Membrane ΔsrtA high, Vesicles ΔsrtA low	0.364	0.364	0.364	0.364	0	0	0	0
275	phosphoglycerol transferase [Streptococcus mutans]	AMF85615.1	96 kDa	0.0001	0	Membrane ΔsrtA high, Vesicles ΔsrtA low	13	14	16	13	0	0	0	0	Membrane ΔsrtA high, Vesicles ΔsrtA low	0.224	0.259	0.282	0.204	0	0	0	0
276	hypothetical protein APQ13_05465 [Streptococcus mutans]	AMF85902.1	23 kDa	0.00037	0	Membrane ΔsrtA high, Vesicles ΔsrtA low	7	8	7	8	0	0	0	0	Membrane ΔsrtA high, Vesicles ΔsrtA low	0.673	0.673	0.578	0.673	0	0	0	0
277	AAA family ATPase [Streptococcus mutans]	AMF86246.1	101 kDa	0.00026	0	Membrane ΔsrtA high, Vesicles ΔsrtA low	11	12	11	7	0	0	0	0	Membrane ΔsrtA high, Vesicles ΔsrtA low	0.188	0.209	0.186	0.119	0	0	0	0
278	ABC transporter ATP-binding protein [Streptococcus mutans]	AMF84916.1	28 kDa	0.00024	0	Membrane ΔsrtA high, Vesicles ΔsrtA low	9	9	9	9	0	0	0	0	Membrane ΔsrtA high, Vesicles ΔsrtA low	0.594	0.594	0.594	0.594	0	0	0	0
279	methionyl-tRNA formyltransferase [Streptococcus mutans]	AMF85921.1	34 kDa	0.0001	0	Membrane ΔsrtA high, Vesicles ΔsrtA low	14	12	10	11	0	0	0	0	Membrane ΔsrtA high, Vesicles ΔsrtA low	0.508	0.508	0.453	0.492	0	0	0	0
280	penicillin-binding protein [Streptococcus mutans]	AMF86484.1	84 kDa	0.0001	0	Membrane ΔsrtA high, Vesicles ΔsrtA low	11	13	12	13	0	0	0	0	Membrane ΔsrtA high, Vesicles ΔsrtA low	0.311	0.311	0.375	0.343	0	0	0	0
281	beta-ketoacyl-ACP reductase [Streptococcus mutans]	AMF86629.1	26 kDa	0.0001	0	Membrane ΔsrtA high, Vesicles ΔsrtA low	11	9	9	10	0	0	0	0	Membrane ΔsrtA high, Vesicles ΔsrtA low	0.52	0.459	0.434	0.459	0	0	0	0
282	DNA primase [Streptococcus mutans]	AMF85625.1	68 kDa	0.0028	0	Membrane ΔsrtA high, Vesicles ΔsrtA low	8	5	4	3	0	0	0	0	Membrane ΔsrtA high, Vesicles ΔsrtA low	0.253	0.16	0.144	0.113	0	0	0	0
283	carbamoyl-phosphate synthase small subunit [Streptococcus mutans]	AMF86663.1	40 kDa	0.0001	0	Membrane ΔsrtA high, Vesicles ΔsrtA low	8	10	8	11	0	0	0	0	Membrane ΔsrtA high, Vesicles ΔsrtA low	0.409	0.445	0.381	0.467	0	0	0	0
284	ATP-dependent Clp protease ATP-binding subunit ClpX [Streptococcus mutans]	AMF85516.1	45 kDa	0.0001	0	Membrane ΔsrtA high, Vesicles ΔsrtA low	11	8	8	11	0	0	0	0	Membrane ΔsrtA high, Vesicles ΔsrtA low	0.449	0.339	0.371	0.451	0	0	0	0
285	glutamate synthase [Streptococcus mutans]	AMF86016.1	53 kDa	0.0001	0	Membrane ΔsrtA high, Vesicles ΔsrtA low	13	11	12	15	0	0	0	0	Membrane ΔsrtA high, Vesicles ΔsrtA low	0.433	0.31	0.349	0.452	0	0	0	0
286	glutamyl aminopeptidase [Streptococcus mutans]	AMF86464.1	39 kDa	0.0001	0	Membrane ΔsrtA high, Vesicles ΔsrtA low	15	11	14	13	0	0	0	0	Membrane ΔsrtA high, Vesicles ΔsrtA low	0.575	0.535	0.617	0.544	0	0	0	0
287	metalloprotease RseP [Streptococcus mutans]	AMF86604.1	46 kDa	0.00013	0	Membrane ΔsrtA high, Vesicles ΔsrtA low	12	11	9	11	0	0	0	0	Membrane ΔsrtA high, Vesicles ΔsrtA low	0.36	0.337	0.272	0.327	0	0	0	0
288	sugar ABC transporter ATP-binding protein [Streptococcus mutans]	AMF84996.1	42 kDa	0.0001	0	Membrane ΔsrtA high, Vesicles ΔsrtA low	15	16	15	15	0	0	0	0	Membrane ΔsrtA high, Vesicles ΔsrtA low	0.448	0.637	0.581	0.568	0	0	0	0
289	3-dehydroquinate synthase [Streptococcus mutans]	AMF85659.1	39 kDa	0.27	0.5	[]	10	7	7	7	1	0	0	0	[]	0.535	0.358	0.403	0.377	0.104	0	0	0
290	argininosuccinate synthase [Streptococcus mutans]	AMF86045.1	44 kDa	0.00017	0	Membrane ΔsrtA high, Vesicles ΔsrtA low	8	12	12	11	0	0	0	0	Membrane ΔsrtA high, Vesicles ΔsrtA low	0.348	0.518	0.49	0.449	0	0	0	0
291	50S ribosomal protein L17 [Streptococcus mutans]	AMF86439.1	15 kDa	0.0001	0	Membrane ΔsrtA high, Vesicles ΔsrtA low	3	3	3	3	0	0	0	0	Membrane ΔsrtA high, Vesicles ΔsrtA low	0.422	0.422	0.422	0.422	0	0	0	0
292	glucohydrolase [Streptococcus mutans]	AMF85567.1	62 kDa	0.0001	0	Membrane ΔsrtA high, Vesicles ΔsrtA low	10	9	13	13	0	0	0	0	Membrane ΔsrtA high, Vesicles ΔsrtA low	0.291	0.295	0.418	0.403	0	0	0	0
293	phosphoribosyl transferase [Streptococcus mutans]	AMF85591.1	20 kDa	0.0001	0	Membrane ΔsrtA high, Vesicles ΔsrtA low	11	10	10	10	0	0	0	0	Membrane ΔsrtA high, Vesicles ΔsrtA low	0.659	0.659	0.659	0.659	0	0	0	0
294	alpha-L-Rha alpha-1,3-L-rhamnosyltransferase [Streptococcus mutans]	AMF85616.1	68 kDa	0.00026	0	Membrane ΔsrtA high, Vesicles ΔsrtA low	7	9	13	10	0	0	0	0	Membrane ΔsrtA high, Vesicles ΔsrtA low	0.228	0.276	0.338	0.295	0	0	0	0
295	bifunctional N-acetylglucosamine-1-phosphate uridyltransferase/glucosamine-1-phosphate acetyltransferase [Streptococcus mutans]	AMF84943.1	50 kDa	0.0001	0	Membrane ΔsrtA high, Vesicles ΔsrtA low	15	10	11	13	0	0	0	0	Membrane ΔsrtA high, Vesicles ΔsrtA low	0.44	0.403	0.336	0.436	0	0	0	0
296	hypothetical protein APQ13_04620 [Streptococcus mutans]	AMF85740.1	99 kDa	0.0001	0	Membrane ΔsrtA high, Vesicles ΔsrtA low	16	10	11	11	0	0	0	0	Membrane ΔsrtA high, Vesicles ΔsrtA low	0.276	0.158	0.215	0.177	0	0	0	0
297	DNA-binding protein [Streptococcus mutans]	AMF85821.1	10 kDa	0.0001	0	Membrane ΔsrtA high, Vesicles ΔsrtA low	6	5	6	6	0	0	0	0	Membrane ΔsrtA high, Vesicles ΔsrtA low	0.484	0.385	0.484	0.484	0	0	0	0
298	NAD(P)-dependent oxidoreductase [Streptococcus mutans]	AMF85622.1	32 kDa	0.0001	0	Membrane ΔsrtA high, Vesicles ΔsrtA low	10	9	11	10	0	0	0	0	Membrane ΔsrtA high, Vesicles ΔsrtA low	0.451	0.391	0.451	0.451	0	0	0	0
299	tryptophan--tRNA ligase [Streptococcus mutans]	AMF86287.1	38 kDa	0.0001	0	Membrane ΔsrtA high, Vesicles ΔsrtA low	6	9	10	6	0	0	0	0	Membrane ΔsrtA high, Vesicles ΔsrtA low	0.268	0.368	0.412	0.232	0	0	0	0
300	2,5-diketo-D-gluconic acid reductase [Streptococcus mutans]	AMF85609.1	32 kDa	0.0001	0	Membrane ΔsrtA high, Vesicles ΔsrtA low	9	8	11	9	0	0	0	0	Membrane ΔsrtA high, Vesicles ΔsrtA low	0.582	0.575	0.614	0.582	0	0	0	0
301	ATP-binding protein [Streptococcus mutans]	AMF85739.1	126 kDa	0.00067	0	Membrane ΔsrtA high, Vesicles ΔsrtA low	8	7	4	8	0	0	0	0	Membrane ΔsrtA high, Vesicles ΔsrtA low	0.123	0.104	0.058	0.137	0	0	0	0
302	hypothetical protein APQ13_09125 [Streptococcus mutans]	AMF86554.1	25 kDa	0.0001	0	Membrane ΔsrtA high, Vesicles ΔsrtA low	7	7	7	7	0	0	0	0	Membrane ΔsrtA high, Vesicles ΔsrtA low	0.277	0.277	0.277	0.277	0	0	0	0
303	hypothetical protein APQ13_00110 [Streptococcus mutans]	AMF84880.1	30 kDa	0.0001	0	Membrane ΔsrtA high, Vesicles ΔsrtA low	5	7	7	6	0	0	0	0	Membrane ΔsrtA high, Vesicles ΔsrtA low	0.378	0.447	0.447	0.429	0	0	0	0
304	LytR family transcriptional regulator [Streptococcus mutans]	AMF85652.1	53 kDa	0.0001	0	Membrane ΔsrtA high, Vesicles ΔsrtA low	6	8	7	5	0	0	0	0	Membrane ΔsrtA high, Vesicles ΔsrtA low	0.182	0.232	0.21	0.18	0	0	0	0
305	homoserine kinase [Streptococcus mutans]	AMF85502.1	31 kDa	0.00035	0	Membrane ΔsrtA high, Vesicles ΔsrtA low	8	8	11	11	0	0	0	0	Membrane ΔsrtA high, Vesicles ΔsrtA low	0.497	0.497	0.625	0.625	0	0	0	0
306	NADPH-dependent FMN reductase [Streptococcus mutans]	AMF86151.1	87 kDa	0.0001	0	Membrane ΔsrtA high, Vesicles ΔsrtA low	10	7	9	8	0	0	0	0	Membrane ΔsrtA high, Vesicles ΔsrtA low	0.229	0.2	0.259	0.208	0	0	0	0
307	phosphoribosylamine--glycine ligase [Streptococcus mutans]	AMF86245.1	45 kDa	0.0001	0	Membrane ΔsrtA high, Vesicles ΔsrtA low	10	10	9	11	0	0	0	0	Membrane ΔsrtA high, Vesicles ΔsrtA low	0.43	0.492	0.363	0.518	0	0	0	0
308	30S ribosomal protein S10 [Streptococcus mutans]	AMF86411.1	12 kDa	0.0001	0	Membrane ΔsrtA high, Vesicles ΔsrtA low	6	5	5	6	0	0	0	0	Membrane ΔsrtA high, Vesicles ΔsrtA low	0.451	0.441	0.441	0.451	0	0	0	0
309	signal recognition particle-docking protein FtsY [Streptococcus mutans]	AMF85692.1	55 kDa	0.0001	0	Membrane ΔsrtA high, Vesicles ΔsrtA low	16	12	14	11	0	0	0	0	Membrane ΔsrtA high, Vesicles ΔsrtA low	0.49	0.43	0.522	0.325	0	0	0	0
310	permease [Streptococcus mutans]	AMF85173.1	89 kDa	0.0015	0	Membrane ΔsrtA high, Vesicles ΔsrtA low	7	7	8	4	0	0	0	0	Membrane ΔsrtA high, Vesicles ΔsrtA low	0.145	0.118	0.154	0.096	0	0	0	0
311	ferredoxin-NADP reductase [Streptococcus mutans]	AMF85580.1	37 kDa	0.0001	0	Membrane ΔsrtA high, Vesicles ΔsrtA low	11	10	9	8	0	0	0	0	Membrane ΔsrtA high, Vesicles ΔsrtA low	0.567	0.49	0.49	0.386	0	0	0	0
312	metal-dependent hydrolase [Streptococcus mutans]	AMF86070.1	29 kDa	0.0001	0	Membrane ΔsrtA high, Vesicles ΔsrtA low	8	7	6	4	0	0	0	0	Membrane ΔsrtA high, Vesicles ΔsrtA low	0.547	0.438	0.364	0.233	0	0	0	0
313	ATPase P [Streptococcus mutans]	AMF85965.1	80 kDa	0.0001	0	Membrane ΔsrtA high, Vesicles ΔsrtA low	11	11	10	10	0	0	0	0	Membrane ΔsrtA high, Vesicles ΔsrtA low	0.236	0.26	0.259	0.241	0	0	0	0
314	cysteine desulfurase [Streptococcus mutans]	AMF86119.1	46 kDa	0.0001	0	Membrane ΔsrtA high, Vesicles ΔsrtA low	12	8	10	10	0	0	0	0	Membrane ΔsrtA high, Vesicles ΔsrtA low	0.452	0.352	0.443	0.418	0	0	0	0
316	ATP-dependent Clp protease proteolytic subunit [Streptococcus mutans]	AMF84910.1	22 kDa	0.0001	0	Membrane ΔsrtA high, Vesicles ΔsrtA low	4	5	5	4	0	0	0	0	Membrane ΔsrtA high, Vesicles ΔsrtA low	0.311	0.332	0.332	0.276	0	0	0	0
317	non-ribosomal peptide synthetase [Streptococcus mutans]	AMF85180.1	170 kDa	0.0001	0	Membrane ΔsrtA high, Vesicles ΔsrtA low	10	6	9	8	0	0	0	0	Membrane ΔsrtA high, Vesicles ΔsrtA low	0.108	0.0592	0.0973	0.0898	0	0	0	0
318	hypothetical protein APQ13_02725 [Streptococcus mutans]	AMF85377.1	43 kDa	0.00012	0	Membrane ΔsrtA high, Vesicles ΔsrtA low	8	9	8	6	0	0	0	0	Membrane ΔsrtA high, Vesicles ΔsrtA low	0.27	0.405	0.291	0.294	0	0	0	0
319	glutathione reductase [Streptococcus mutans]	AMF85608.1	49 kDa	0.00026	0	Membrane ΔsrtA high, Vesicles ΔsrtA low	11	7	11	12	0	0	0	0	Membrane ΔsrtA high, Vesicles ΔsrtA low	0.476	0.287	0.476	0.487	0	0	0	0
320	primosomal protein N' [Streptococcus mutans]	AMF85922.1	90 kDa	0.0001	0	Membrane ΔsrtA high, Vesicles ΔsrtA low	15	13	14	9	0	0	0	0	Membrane ΔsrtA high, Vesicles ΔsrtA low	0.287	0.237	0.223	0.184	0	0	0	0
321	acyltransferase [Streptococcus mutans]	AMF86230.1	68 kDa	0.0001	0	Membrane ΔsrtA high, Vesicles ΔsrtA low	11	12	9	8	0	0	0	0	Membrane ΔsrtA high, Vesicles ΔsrtA low	0.282	0.284	0.22	0.243	0	0	0	0
322	50S ribosomal protein L14 [Streptococcus mutans]	AMF86422.1	13 kDa	0.0001	0	Membrane ΔsrtA high, Vesicles ΔsrtA low	7	4	4	5	0	0	0	0	Membrane ΔsrtA high, Vesicles ΔsrtA low	0.385	0.32	0.32	0.32	0	0	0	0
323	citrate lyase subunit alpha [Streptococcus mutans]	AMF85451.1	55 kDa	0.0001	0	Membrane ΔsrtA high, Vesicles ΔsrtA low	15	11	12	11	0	0	0	0	Membrane ΔsrtA high, Vesicles ΔsrtA low	0.448	0.323	0.354	0.366	0	0	0	0
324	50S ribosomal protein L10 [Streptococcus mutans]	AMF85508.1	18 kDa	0.0001	0	Membrane ΔsrtA high, Vesicles ΔsrtA low	8	8	5	6	0	0	0	0	Membrane ΔsrtA high, Vesicles ΔsrtA low	0.599	0.611	0.515	0.539	0	0	0	0
325	glycogen synthase [Streptococcus mutans]	AMF85026.1	54 kDa	0.0001	0.05	Membrane ΔsrtA high, Vesicles ΔsrtA low	12	10	9	8	0	0	1	0	Membrane ΔsrtA high, Vesicles ΔsrtA low	0.336	0.309	0.307	0.267	0	0	0.0273	0
326	X-prolyl-dipeptidyl aminopeptidase [Streptococcus mutans]	AMF85992.1	87 kDa	0.0001	0	Membrane ΔsrtA high, Vesicles ΔsrtA low	11	10	10	10	0	0	0	0	Membrane ΔsrtA high, Vesicles ΔsrtA low	0.253	0.224	0.216	0.235	0	0	0	0
327	cysteinyl-tRNA synthetase [Streptococcus mutans]	AMF86170.1	51 kDa	0.0001	0	Membrane ΔsrtA high, Vesicles ΔsrtA low	10	11	8	10	0	0	0	0	Membrane ΔsrtA high, Vesicles ΔsrtA low	0.302	0.345	0.282	0.371	0	0	0	0
328	30S ribosomal protein S15 [Streptococcus mutans]	AMF86174.1	11 kDa	0.0001	0	Membrane ΔsrtA high, Vesicles ΔsrtA low	5	5	5	4	0	0	0	0	Membrane ΔsrtA high, Vesicles ΔsrtA low	0.438	0.438	0.438	0.438	0	0	0	0
329	transcription elongation factor NusA [Streptococcus mutans]	AMF85972.1	45 kDa	0.0001	0	Membrane ΔsrtA high, Vesicles ΔsrtA low	10	8	9	9	0	0	0	0	Membrane ΔsrtA high, Vesicles ΔsrtA low	0.428	0.411	0.426	0.403	0	0	0	0
330	30S ribosomal protein S11 [Streptococcus mutans]	AMF86437.1	13 kDa	0.00012	0	Membrane ΔsrtA high, Vesicles ΔsrtA low	5	5	5	5	0	0	0	0	Membrane ΔsrtA high, Vesicles ΔsrtA low	0.346	0.346	0.346	0.346	0	0	0	0
331	ACP S-malonyltransferase [Streptococcus mutans]	AMF86628.1	33 kDa	0.0001	0	Membrane ΔsrtA high, Vesicles ΔsrtA low	8	7	7	7	0	0	0	0	Membrane ΔsrtA high, Vesicles ΔsrtA low	0.438	0.382	0.382	0.382	0	0	0	0
332	potassium transporter TrkB [Streptococcus mutans]	AMF85004.1	24 kDa	0.0001	0	Membrane ΔsrtA high, Vesicles ΔsrtA low	9	7	8	8	0	0	0	0	Membrane ΔsrtA high, Vesicles ΔsrtA low	0.662	0.548	0.662	0.662	0	0	0	0
333	bactoprenol glucosyl transferase [Streptococcus mutans]	AMF85613.1	35 kDa	0.0015	0	Membrane ΔsrtA high, Vesicles ΔsrtA low	7	4	6	5	0	0	0	0	Membrane ΔsrtA high, Vesicles ΔsrtA low	0.253	0.114	0.25	0.218	0	0	0	0
334	alkyl hydroperoxide reductase [Streptococcus mutans]	AMF85677.1	20 kDa	0.00021	0	Membrane ΔsrtA high, Vesicles ΔsrtA low	7	6	7	5	0	0	0	0	Membrane ΔsrtA high, Vesicles ΔsrtA low	0.559	0.43	0.559	0.43	0	0	0	0
335	cobalamin ECF transporter [Streptococcus mutans]	AMF85718.1	14 kDa	0.0001	0	Membrane ΔsrtA high, Vesicles ΔsrtA low	7	9	8	8	0	0	0	0	Membrane ΔsrtA high, Vesicles ΔsrtA low	0.434	0.434	0.434	0.434	0	0	0	0
336	hypothetical protein APQ13_06655 [Streptococcus mutans]	AMF86125.1	72 kDa	0.0001	0	Membrane ΔsrtA high, Vesicles ΔsrtA low	8	9	9	10	0	0	0	0	Membrane ΔsrtA high, Vesicles ΔsrtA low	0.161	0.163	0.158	0.204	0	0	0	0
338	ABC transporter ATP-binding protein [Streptococcus mutans]	AMF86012.1	31 kDa	0.0001	0	Membrane ΔsrtA high, Vesicles ΔsrtA low	10	9	9	8	0	0	0	0	Membrane ΔsrtA high, Vesicles ΔsrtA low	0.53	0.473	0.48	0.434	0	0	0	0
339	replicative DNA helicase [Streptococcus mutans]	AMF86305.1	51 kDa	0.0001	0	Membrane ΔsrtA high, Vesicles ΔsrtA low	13	11	11	11	0	0	0	0	Membrane ΔsrtA high, Vesicles ΔsrtA low	0.581	0.507	0.529	0.5	0	0	0	0
340	thymidine phosphorylase [Streptococcus mutans]	AMF85369.1	47 kDa	0.0001	0	Membrane ΔsrtA high, Vesicles ΔsrtA low	10	7	9	10	0	0	0	0	Membrane ΔsrtA high, Vesicles ΔsrtA low	0.346	0.275	0.315	0.351	0	0	0	0
341	glycosyl transferase [Streptococcus mutans]	AMF85617.1	55 kDa	0.0001	0	Membrane ΔsrtA high, Vesicles ΔsrtA low	13	11	12	14	0	0	0	0	Membrane ΔsrtA high, Vesicles ΔsrtA low	0.426	0.325	0.366	0.376	0	0	0	0
342	50S ribosomal protein L15 [Streptococcus mutans]	AMF86431.1	15 kDa	0.0001	0	Membrane ΔsrtA high, Vesicles ΔsrtA low	3	3	3	3	0	0	0	0	Membrane ΔsrtA high, Vesicles ΔsrtA low	0.315	0.315	0.315	0.315	0	0	0	0
343	histidinol dehydrogenase [Streptococcus mutans]	AMF85236.1	46 kDa	0.0001	0	Membrane ΔsrtA high, Vesicles ΔsrtA low	10	10	9	8	0	0	0	0	Membrane ΔsrtA high, Vesicles ΔsrtA low	0.4	0.286	0.386	0.384	0	0	0	0
344	50S ribosomal protein L7/L12 [Streptococcus mutans]	AMF85507.1	12 kDa	0.0001	0	Membrane ΔsrtA high, Vesicles ΔsrtA low	8	9	9	8	0	0	0	0	Membrane ΔsrtA high, Vesicles ΔsrtA low	0.738	0.738	0.738	0.738	0	0	0	0
345	aminotransferase V [Streptococcus mutans]	AMF85605.1	42 kDa	0.0001	0	Membrane ΔsrtA high, Vesicles ΔsrtA low	8	8	7	9	0	0	0	0	Membrane ΔsrtA high, Vesicles ΔsrtA low	0.379	0.326	0.282	0.379	0	0	0	0
346	hypothetical protein APQ13_04570 [Streptococcus mutans]	AMF85730.1	17 kDa	0.0001	0	Membrane ΔsrtA high, Vesicles ΔsrtA low	2	2	2	2	0	0	0	0	Membrane ΔsrtA high, Vesicles ΔsrtA low	0.188	0.188	0.188	0.188	0	0	0	0
347	ABC transporter [Streptococcus mutans]	AMF85043.1	29 kDa	0.0001	0	Membrane ΔsrtA high, Vesicles ΔsrtA low	6	7	7	4	0	0	0	0	Membrane ΔsrtA high, Vesicles ΔsrtA low	0.323	0.415	0.415	0.265	0	0	0	0
348	O-acetylhomoserine aminocarboxypropyltransferase [Streptococcus mutans]	AMF85329.1	46 kDa	0.0001	0	Membrane ΔsrtA high, Vesicles ΔsrtA low	8	7	9	7	0	0	0	0	Membrane ΔsrtA high, Vesicles ΔsrtA low	0.362	0.305	0.432	0.324	0	0	0	0
349	phosphate ABC transporter ATP-binding protein [Streptococcus mutans]	AMF85360.1	28 kDa	0.0001	0	Membrane ΔsrtA high, Vesicles ΔsrtA low	10	9	10	10	0	0	0	0	Membrane ΔsrtA high, Vesicles ΔsrtA low	0.599	0.595	0.607	0.603	0	0	0	0
350	non-ribosomal peptide synthetase [Streptococcus mutans]	AMF86652.1	186 kDa	0.43	0.5	[]	1	3	2	3	0	0	0	1	[]	0.0086	0.024	0.0197	0.0399	0	0	0	0.0246
351	DNA methyltransferase [Streptococcus mutans]	AMF85247.1	57 kDa	0.0001	0	Membrane ΔsrtA high, Vesicles ΔsrtA low	9	10	7	7	0	0	0	0	Membrane ΔsrtA high, Vesicles ΔsrtA low	0.323	0.357	0.257	0.253	0	0	0	0
352	dihydroorotate dehydrogenase [Streptococcus mutans]	AMF85817.1	34 kDa	0.0001	0	Membrane ΔsrtA high, Vesicles ΔsrtA low	9	8	9	8	0	0	0	0	Membrane ΔsrtA high, Vesicles ΔsrtA low	0.508	0.418	0.469	0.508	0	0	0	0
353	30S ribosomal protein S7 [Streptococcus mutans]	AMF86024.1	18 kDa	0.0001	0	Membrane ΔsrtA high, Vesicles ΔsrtA low	7	7	6	7	0	0	0	0	Membrane ΔsrtA high, Vesicles ΔsrtA low	0.442	0.429	0.34	0.442	0	0	0	0
354	50S ribosomal protein L16 [Streptococcus mutans]	AMF86419.1	16 kDa	0.0001	0	Membrane ΔsrtA high, Vesicles ΔsrtA low	4	4	4	4	0	0	0	0	Membrane ΔsrtA high, Vesicles ΔsrtA low	0.285	0.285	0.285	0.285	0	0	0	0
355	50S ribosomal protein L18 [Streptococcus mutans]	AMF86428.1	13 kDa	0.0001	0	Membrane ΔsrtA high, Vesicles ΔsrtA low	5	5	5	4	0	0	0	0	Membrane ΔsrtA high, Vesicles ΔsrtA low	0.413	0.413	0.413	0.347	0	0	0	0
356	non-ribosomal peptide synthetase [Streptococcus mutans]	AMF85179.1	142 kDa	0.0086	0	Membrane ΔsrtA high, Vesicles ΔsrtA low	8	9	5	2	0	0	0	0	Membrane ΔsrtA high, Vesicles ΔsrtA low	0.0838	0.103	0.0521	0.0179	0	0	0	0
357	DEAD/DEAH box helicase [Streptococcus mutans]	AMF85941.1	51 kDa	0.0001	0	Membrane ΔsrtA high, Vesicles ΔsrtA low	12	9	9	8	0	0	0	0	Membrane ΔsrtA high, Vesicles ΔsrtA low	0.459	0.347	0.327	0.31	0	0	0	0
358	hypoxanthine phosphoribosyltransferase [Streptococcus mutans]	AMF86269.1	21 kDa	0.00011	0	Membrane ΔsrtA high, Vesicles ΔsrtA low	10	11	7	8	0	0	0	0	Membrane ΔsrtA high, Vesicles ΔsrtA low	0.594	0.594	0.456	0.461	0	0	0	0
359	ATP synthase F0F1 subunit B [Streptococcus mutans]	AMF85030.1	18 kDa	0.0001	0	Membrane ΔsrtA high, Vesicles ΔsrtA low	8	11	8	6	0	0	0	0	Membrane ΔsrtA high, Vesicles ΔsrtA low	0.4	0.455	0.4	0.376	0	0	0	0
360	ATP synthase F0F1 subunit gamma [Streptococcus mutans]	AMF85033.1	32 kDa	0.0001	0	Membrane ΔsrtA high, Vesicles ΔsrtA low	11	10	11	11	0	0	0	0	Membrane ΔsrtA high, Vesicles ΔsrtA low	0.692	0.575	0.637	0.637	0	0	0	0
361	ferrichrome ABC transporter substrate-binding protein [Streptococcus mutans]	AMF85473.1	38 kDa	0.0001	0	Membrane ΔsrtA high, Vesicles ΔsrtA low	7	8	9	7	0	0	0	0	Membrane ΔsrtA high, Vesicles ΔsrtA low	0.291	0.35	0.353	0.312	0	0	0	0
363	hypothetical protein APQ13_01340 [Streptococcus mutans]	AMF85115.1	35 kDa	0.00023	0	Membrane ΔsrtA high, Vesicles ΔsrtA low	9	7	7	7	0	0	0	0	Membrane ΔsrtA high, Vesicles ΔsrtA low	0.484	0.415	0.5	0.497	0	0	0	0
364	phosphoglucosamine mutase [Streptococcus mutans]	AMF85116.1	49 kDa	0.00042	0.08	Membrane ΔsrtA high, Vesicles ΔsrtA low	11	7	8	10	0	0	1	0	Membrane ΔsrtA high, Vesicles ΔsrtA low	0.448	0.22	0.323	0.381	0	0	0.029	0
365	ABC transporter [Streptococcus mutans]	AMF85539.1	65 kDa	0.0001	0	Membrane ΔsrtA high, Vesicles ΔsrtA low	8	7	9	11	0	0	0	0	Membrane ΔsrtA high, Vesicles ΔsrtA low	0.252	0.175	0.226	0.274	0	0	0	0
366	ribonucleotide-diphosphate reductase subunit beta [Streptococcus mutans]	AMF85755.1	37 kDa	0.00018	0	Membrane ΔsrtA high, Vesicles ΔsrtA low	8	7	8	6	0	0	0	0	Membrane ΔsrtA high, Vesicles ΔsrtA low	0.348	0.31	0.348	0.266	0	0	0	0
367	transporter [Streptococcus mutans]	AMF85980.1	44 kDa	0.17	1.2	[]	6	4	4	6	2	2	2	3	[]	0.222	0.138	0.138	0.222	0.0764	0.0764	0.0764	0.0985
368	peptide ABC transporter substrate-binding protein [Streptococcus mutans]	AMF86111.1	35 kDa	0.0001	0	Membrane ΔsrtA high, Vesicles ΔsrtA low	9	8	8	8	0	0	0	0	Membrane ΔsrtA high, Vesicles ΔsrtA low	0.377	0.334	0.269	0.341	0	0	0	0
369	D-alanyl-D-alanine carboxypeptidase [Streptococcus mutans]	AMF86224.1	28 kDa	0.00015	0.06	Membrane ΔsrtA high, Vesicles ΔsrtA low	11	11	11	8	1	0	0	0	Membrane ΔsrtA high, Vesicles ΔsrtA low	0.522	0.622	0.631	0.462	0.0763	0	0	0
370	50S ribosomal protein L23 [Streptococcus mutans]	AMF86414.1	11 kDa	0.0004	0	Membrane ΔsrtA high, Vesicles ΔsrtA low	6	6	5	4	0	0	0	0	Membrane ΔsrtA high, Vesicles ΔsrtA low	0.545	0.545	0.545	0.434	0	0	0	0
371	30S ribosomal protein S6 [Streptococcus mutans]	AMF86549.1	11 kDa	0.0001	0	Membrane ΔsrtA high, Vesicles ΔsrtA low	8	7	7	8	0	0	0	0	Membrane ΔsrtA high, Vesicles ΔsrtA low	0.771	0.771	0.771	0.771	0	0	0	0
372	dipeptidase [Streptococcus mutans]	AMF86644.1	40 kDa	0.0001	0	Membrane ΔsrtA high, Vesicles ΔsrtA low	8	7	7	7	0	0	0	0	Membrane ΔsrtA high, Vesicles ΔsrtA low	0.373	0.304	0.304	0.262	0	0	0	0
373	hypothetical protein APQ13_01505 [Streptococcus mutans]	AMF85147.1	22 kDa	0.0001	0	Membrane ΔsrtA high, Vesicles ΔsrtA low	5	5	5	5	0	0	0	0	Membrane ΔsrtA high, Vesicles ΔsrtA low	0.351	0.351	0.351	0.351	0	0	0	0
374	DNA topoisomerase IV subunit B [Streptococcus mutans]	AMF85230.1	72 kDa	0.0001	0	Membrane ΔsrtA high, Vesicles ΔsrtA low	10	11	14	10	0	0	0	0	Membrane ΔsrtA high, Vesicles ΔsrtA low	0.278	0.246	0.366	0.248	0	0	0	0
375	peptide chain release factor 1 [Streptococcus mutans]	AMF85402.1	41 kDa	0.00013	0	Membrane ΔsrtA high, Vesicles ΔsrtA low	11	9	10	8	0	0	0	0	Membrane ΔsrtA high, Vesicles ΔsrtA low	0.499	0.415	0.501	0.421	0	0	0	0
376	hydroxymethylglutaryl-CoA synthase [Streptococcus mutans]	AMF85521.1	44 kDa	0.0001	0	Membrane ΔsrtA high, Vesicles ΔsrtA low	7	9	9	10	0	0	0	0	Membrane ΔsrtA high, Vesicles ΔsrtA low	0.276	0.34	0.394	0.407	0	0	0	0
377	4-hydroxy-tetrahydrodipicolinate reductase [Streptococcus mutans]	AMF85556.1	28 kDa	0.0001	0	Membrane ΔsrtA high, Vesicles ΔsrtA low	9	7	8	7	0	0	0	0	Membrane ΔsrtA high, Vesicles ΔsrtA low	0.537	0.514	0.537	0.494	0	0	0	0
378	phosphoribosylaminoimidazolesuccinocarboxamide synthase [Streptococcus mutans]	AMF86257.1	27 kDa	0.0001	0	Membrane ΔsrtA high, Vesicles ΔsrtA low	12	12	8	11	0	0	0	0	Membrane ΔsrtA high, Vesicles ΔsrtA low	0.489	0.523	0.532	0.489	0	0	0	0
380	alkyl hydroperoxide reductase subunit F [Streptococcus mutans]	AMF85676.1	55 kDa	0.0001	0	Membrane ΔsrtA high, Vesicles ΔsrtA low	8	8	8	8	0	0	0	0	Membrane ΔsrtA high, Vesicles ΔsrtA low	0.3	0.3	0.345	0.306	0	0	0	0
381	glutamine ABC transporter ATP-binding protein [Streptococcus mutans]	AMF85839.1	27 kDa	0.0001	0	Membrane ΔsrtA high, Vesicles ΔsrtA low	9	12	9	10	0	0	0	0	Membrane ΔsrtA high, Vesicles ΔsrtA low	0.598	0.68	0.537	0.672	0	0	0	0
382	S26 family signal peptidase [Streptococcus mutans]	AMF86540.1	22 kDa	0.0001	0	Membrane ΔsrtA high, Vesicles ΔsrtA low	7	6	6	7	0	0	0	0	Membrane ΔsrtA high, Vesicles ΔsrtA low	0.415	0.41	0.415	0.328	0	0	0	0
383	UDP-N-acetylglucosamine 1-carboxyvinyltransferase [Streptococcus mutans]	AMF84995.1	45 kDa	0.0001	0	Membrane ΔsrtA high, Vesicles ΔsrtA low	9	8	8	9	0	0	0	0	Membrane ΔsrtA high, Vesicles ΔsrtA low	0.325	0.303	0.358	0.348	0	0	0	0
384	potassium transporter TrkA [Streptococcus mutans]	AMF85003.1	24 kDa	0.0001	0	Membrane ΔsrtA high, Vesicles ΔsrtA low	6	7	7	6	0	0	0	0	Membrane ΔsrtA high, Vesicles ΔsrtA low	0.525	0.576	0.576	0.488	0	0	0	0
385	ribonuclease Z [Streptococcus mutans]	AMF85077.1	34 kDa	0.0001	0	Membrane ΔsrtA high, Vesicles ΔsrtA low	9	8	10	8	0	0	0	0	Membrane ΔsrtA high, Vesicles ΔsrtA low	0.437	0.369	0.472	0.353	0	0	0	0
386	deoxyribonuclease HsdR [Streptococcus mutans]	AMF85254.1	118 kDa	0.0001	0	Membrane ΔsrtA high, Vesicles ΔsrtA low	11	10	9	10	0	0	0	0	Membrane ΔsrtA high, Vesicles ΔsrtA low	0.155	0.147	0.135	0.143	0	0	0	0
387	penicillin-binding protein [Streptococcus mutans]	AMF85815.1	75 kDa	0.00075	0	Membrane ΔsrtA high, Vesicles ΔsrtA low	7	6	10	8	0	0	0	0	Membrane ΔsrtA high, Vesicles ΔsrtA low	0.19	0.148	0.258	0.184	0	0	0	0
388	cell division protein FtsQ [Streptococcus mutans]	AMF85854.1	43 kDa	0.0001	0	Membrane ΔsrtA high, Vesicles ΔsrtA low	11	9	8	10	0	0	0	0	Membrane ΔsrtA high, Vesicles ΔsrtA low	0.401	0.353	0.275	0.337	0	0	0	0
389	3'-5' exonuclease [Streptococcus mutans]	AMF86027.1	37 kDa	0.001	0	Membrane ΔsrtA high, Vesicles ΔsrtA low	8	4	4	4	0	0	0	0	Membrane ΔsrtA high, Vesicles ΔsrtA low	0.429	0.276	0.276	0.276	0	0	0	0
390	exodeoxyribonuclease [Streptococcus mutans]	AMF86640.1	31 kDa	0.0001	0	Membrane ΔsrtA high, Vesicles ΔsrtA low	8	7	8	8	0	0	0	0	Membrane ΔsrtA high, Vesicles ΔsrtA low	0.436	0.433	0.396	0.349	0	0	0	0
391	1-phosphofructokinase [Streptococcus mutans]	AMF85579.1	33 kDa	0.0001	0	Membrane ΔsrtA high, Vesicles ΔsrtA low	10	7	8	7	0	0	0	0	Membrane ΔsrtA high, Vesicles ΔsrtA low	0.604	0.525	0.617	0.614	0	0	0	0
392	ABC transporter ATP-binding protein [Streptococcus mutans]	AMF85618.1	45 kDa	0.0001	0	Membrane ΔsrtA high, Vesicles ΔsrtA low	9	6	7	5	0	0	0	0	Membrane ΔsrtA high, Vesicles ΔsrtA low	0.314	0.205	0.269	0.151	0	0	0	0
393	RNA-binding transcriptional accessory protein [Streptococcus mutans]	AMF85687.1	79 kDa	0.0001	0	Membrane ΔsrtA high, Vesicles ΔsrtA low	9	11	9	7	0	0	0	0	Membrane ΔsrtA high, Vesicles ΔsrtA low	0.169	0.261	0.189	0.155	0	0	0	0
394	NAD(+) synthetase [Streptococcus mutans]	AMF85934.1	30 kDa	0.0001	0	Membrane ΔsrtA high, Vesicles ΔsrtA low	7	8	7	7	0	0	0	0	Membrane ΔsrtA high, Vesicles ΔsrtA low	0.485	0.504	0.485	0.456	0	0	0	0
395	ABC transporter [Streptococcus mutans]	AMF86127.1	28 kDa	0.00017	0	Membrane ΔsrtA high, Vesicles ΔsrtA low	7	7	6	6	0	0	0	0	Membrane ΔsrtA high, Vesicles ΔsrtA low	0.382	0.382	0.382	0.382	0	0	0	0
396	phosphoglycerate mutase [Streptococcus mutans]	AMF86225.1	27 kDa	0.0001	0	Membrane ΔsrtA high, Vesicles ΔsrtA low	7	6	8	8	0	0	0	0	Membrane ΔsrtA high, Vesicles ΔsrtA low	0.398	0.424	0.428	0.428	0	0	0	0
397	transcription-repair coupling factor [Streptococcus mutans]	AMF86275.1	134 kDa	0.0093	0	Membrane ΔsrtA high, Vesicles ΔsrtA low	1	2	3	1	0	0	0	0	Membrane ΔsrtA high, Vesicles ΔsrtA low	0.0146	0.024	0.0481	0.0146	0	0	0	0
398	DNA mismatch repair protein MutS [Streptococcus mutans]	AMF86342.1	95 kDa	0.00018	0	Membrane ΔsrtA high, Vesicles ΔsrtA low	10	8	8	4	0	0	0	0	Membrane ΔsrtA high, Vesicles ΔsrtA low	0.18	0.163	0.176	0.0754	0	0	0	0
399	ribosome-associated GTPase EngA [Streptococcus mutans]	AMF86512.1	49 kDa	0.0001	0	Membrane ΔsrtA high, Vesicles ΔsrtA low	9	9	10	7	0	0	0	0	Membrane ΔsrtA high, Vesicles ΔsrtA low	0.255	0.275	0.282	0.257	0	0	0	0
401	lipid kinase [Streptococcus mutans]	AMF85020.1	38 kDa	0.0001	0	Membrane ΔsrtA high, Vesicles ΔsrtA low	6	5	8	7	0	0	0	0	Membrane ΔsrtA high, Vesicles ΔsrtA low	0.337	0.242	0.389	0.337	0	0	0	0
402	EDD domain protein [Streptococcus mutans]	AMF85824.1	30 kDa	0.0001	0	Membrane ΔsrtA high, Vesicles ΔsrtA low	9	8	8	8	0	0	0	0	Membrane ΔsrtA high, Vesicles ΔsrtA low	0.513	0.516	0.437	0.509	0	0	0	0
403	amino acid ABC transporter ATP-binding protein [Streptococcus mutans]	AMF85938.1	28 kDa	0.0001	0	Membrane ΔsrtA high, Vesicles ΔsrtA low	7	8	8	7	0	0	0	0	Membrane ΔsrtA high, Vesicles ΔsrtA low	0.547	0.547	0.547	0.547	0	0	0	0
404	transglycosylase [Streptococcus mutans]	AMF86447.1	86 kDa	0.0001	0	Membrane ΔsrtA high, Vesicles ΔsrtA low	9	8	7	9	0	0	0	0	Membrane ΔsrtA high, Vesicles ΔsrtA low	0.235	0.188	0.193	0.205	0	0	0	0
405	glycogen debranching protein [Streptococcus mutans]	AMF85021.1	89 kDa	0.00011	0	Membrane ΔsrtA high, Vesicles ΔsrtA low	4	6	6	6	0	0	0	0	Membrane ΔsrtA high, Vesicles ΔsrtA low	0.0973	0.147	0.127	0.182	0	0	0	0
406	peptide synthetase [Streptococcus mutans]	AMF85175.1	73 kDa	0.0001	0	Membrane ΔsrtA high, Vesicles ΔsrtA low	7	7	11	12	0	0	0	0	Membrane ΔsrtA high, Vesicles ΔsrtA low	0.149	0.174	0.25	0.293	0	0	0	0
407	peptidase C69 [Streptococcus mutans]	AMF85207.1	53 kDa	0.00028	0	Membrane ΔsrtA high, Vesicles ΔsrtA low	8	6	8	7	0	0	0	0	Membrane ΔsrtA high, Vesicles ΔsrtA low	0.301	0.226	0.385	0.318	0	0	0	0
408	sugar phosphatase [Streptococcus mutans]	AMF85711.1	30 kDa	0.0017	0	Membrane ΔsrtA high, Vesicles ΔsrtA low	10	9	9	5	0	0	0	0	Membrane ΔsrtA high, Vesicles ΔsrtA low	0.472	0.405	0.409	0.29	0	0	0	0
409	2,3,4,5-tetrahydropyridine-2,6-dicarboxylate N-acetyltransferase [Streptococcus mutans]	AMF86060.1	24 kDa	0.0001	0	Membrane ΔsrtA high, Vesicles ΔsrtA low	6	6	6	6	0	0	0	0	Membrane ΔsrtA high, Vesicles ΔsrtA low	0.28	0.28	0.28	0.28	0	0	0	0
410	peptide deformylase [Streptococcus mutans]	AMF86178.1	23 kDa	0.0001	0	Membrane ΔsrtA high, Vesicles ΔsrtA low	8	8	7	7	0	0	0	0	Membrane ΔsrtA high, Vesicles ΔsrtA low	0.539	0.539	0.539	0.539	0	0	0	0
411	pyruvate dehydrogenase [Streptococcus mutans]	AMF86193.1	35 kDa	0.0001	0	Membrane ΔsrtA high, Vesicles ΔsrtA low	9	9	8	7	0	0	0	0	Membrane ΔsrtA high, Vesicles ΔsrtA low	0.35	0.394	0.35	0.35	0	0	0	0
412	ribonuclease R [Streptococcus mutans]	AMF84967.1	88 kDa	0.0001	0	Membrane ΔsrtA high, Vesicles ΔsrtA low	7	7	8	7	0	0	0	0	Membrane ΔsrtA high, Vesicles ΔsrtA low	0.144	0.129	0.139	0.157	0	0	0	0
413	nitroreductase [Streptococcus mutans]	AMF85270.1	23 kDa	0.0001	0	Membrane ΔsrtA high, Vesicles ΔsrtA low	8	8	6	8	0	0	0	0	Membrane ΔsrtA high, Vesicles ΔsrtA low	0.475	0.475	0.425	0.475	0	0	0	0
414	phosphate ABC transporter ATP-binding protein [Streptococcus mutans]	AMF85359.1	30 kDa	0.0001	0	Membrane ΔsrtA high, Vesicles ΔsrtA low	5	6	5	6	0	0	0	0	Membrane ΔsrtA high, Vesicles ΔsrtA low	0.273	0.326	0.326	0.326	0	0	0	0
415	ribose-phosphate pyrophosphokinase [Streptococcus mutans]	AMF85434.1	36 kDa	0.0001	0	Membrane ΔsrtA high, Vesicles ΔsrtA low	8	8	7	8	0	0	0	0	Membrane ΔsrtA high, Vesicles ΔsrtA low	0.331	0.239	0.239	0.239	0	0	0	0
416	multidrug ABC transporter ATP-binding protein [Streptococcus mutans]	AMF85552.1	65 kDa	0.0001	0	Membrane ΔsrtA high, Vesicles ΔsrtA low	7	7	9	6	0	0	0	0	Membrane ΔsrtA high, Vesicles ΔsrtA low	0.185	0.185	0.196	0.183	0	0	0	0
417	alpha-galactosidase [Streptococcus mutans]	AMF85573.1	82 kDa	0.0001	0	Membrane ΔsrtA high, Vesicles ΔsrtA low	10	8	11	8	0	0	0	0	Membrane ΔsrtA high, Vesicles ΔsrtA low	0.262	0.224	0.274	0.229	0	0	0	0
418	UTP--glucose-1-phosphate uridylyltransferase [Streptococcus mutans]	AMF86056.1	34 kDa	0.0001	0	Membrane ΔsrtA high, Vesicles ΔsrtA low	8	6	5	6	0	0	0	0	Membrane ΔsrtA high, Vesicles ΔsrtA low	0.444	0.373	0.333	0.395	0	0	0	0
419	tRNA uridine 5-carboxymethylaminomethyl modification protein [Streptococcus mutans]	AMF86302.1	70 kDa	0.0002	0	Membrane ΔsrtA high, Vesicles ΔsrtA low	9	8	5	6	0	0	0	0	Membrane ΔsrtA high, Vesicles ΔsrtA low	0.185	0.228	0.139	0.171	0	0	0	0
420	exodeoxyribonuclease VII large subunit [Streptococcus mutans]	AMF86669.1	51 kDa	0.0001	0	Membrane ΔsrtA high, Vesicles ΔsrtA low	6	7	8	9	0	0	0	0	Membrane ΔsrtA high, Vesicles ΔsrtA low	0.148	0.159	0.253	0.233	0	0	0	0
421	30S ribosomal protein S12 [Streptococcus mutans]	AMF86025.1	15 kDa	0.0001	0	Membrane ΔsrtA high, Vesicles ΔsrtA low	2	2	2	2	0	0	0	0	Membrane ΔsrtA high, Vesicles ΔsrtA low	0.212	0.212	0.212	0.212	0	0	0	0
422	ABC transporter permease [Streptococcus mutans]	AMF85395.1	53 kDa	0.00035	0	Membrane ΔsrtA high, Vesicles ΔsrtA low	7	8	4	5	0	0	0	0	Membrane ΔsrtA high, Vesicles ΔsrtA low	0.303	0.357	0.181	0.219	0	0	0	0
423	hypothetical protein APQ13_03485 [Streptococcus mutans]	AMF85523.1	18 kDa	0.0001	0	Membrane ΔsrtA high, Vesicles ΔsrtA low	9	9	9	10	0	0	0	0	Membrane ΔsrtA high, Vesicles ΔsrtA low	0.744	0.744	0.654	0.744	0	0	0	0
424	fatty acid-binding protein DegV [Streptococcus mutans]	AMF86163.1	31 kDa	0.0001	0	Membrane ΔsrtA high, Vesicles ΔsrtA low	8	8	7	7	0	0	0	0	Membrane ΔsrtA high, Vesicles ΔsrtA low	0.497	0.497	0.465	0.465	0	0	0	0
425	phosphoribosyl carboxyaminoimidazole mutase [Streptococcus mutans]	AMF86684.1	17 kDa	0.0001	0	Membrane ΔsrtA high, Vesicles ΔsrtA low	6	7	6	7	0	0	0	0	Membrane ΔsrtA high, Vesicles ΔsrtA low	0.728	0.728	0.611	0.728	0	0	0	0
426	acetoin reductase [Streptococcus mutans]	AMF85193.1	27 kDa	0.0001	0	Membrane ΔsrtA high, Vesicles ΔsrtA low	7	8	8	7	0	0	0	0	Membrane ΔsrtA high, Vesicles ΔsrtA low	0.594	0.724	0.724	0.614	0	0	0	0
427	ATPase P [Streptococcus mutans]	AMF85205.1	34 kDa	0.0001	0	Membrane ΔsrtA high, Vesicles ΔsrtA low	11	6	8	8	0	0	0	0	Membrane ΔsrtA high, Vesicles ΔsrtA low	0.537	0.301	0.378	0.382	0	0	0	0
428	glucosamine-6-phosphate deaminase [Streptococcus mutans]	AMF85784.1	25 kDa	0.0001	0	Membrane ΔsrtA high, Vesicles ΔsrtA low	7	5	6	7	0	0	0	0	Membrane ΔsrtA high, Vesicles ΔsrtA low	0.502	0.369	0.373	0.575	0	0	0	0
429	peptide ABC transporter ATP-binding protein [Streptococcus mutans]	AMF86112.1	39 kDa	0.0001	0	Membrane ΔsrtA high, Vesicles ΔsrtA low	7	8	7	7	0	0	0	0	Membrane ΔsrtA high, Vesicles ΔsrtA low	0.346	0.377	0.346	0.369	0	0	0	0
430	PhoB family transcriptional regulator [Streptococcus mutans]	AMF86508.1	27 kDa	0.00027	0	Membrane ΔsrtA high, Vesicles ΔsrtA low	10	6	7	6	0	0	0	0	Membrane ΔsrtA high, Vesicles ΔsrtA low	0.596	0.339	0.409	0.3	0	0	0	0
434	shikimate dehydrogenase [Streptococcus mutans]	AMF85660.1	32 kDa	0.00047	0	Membrane ΔsrtA high, Vesicles ΔsrtA low	12	6	7	7	0	0	0	0	Membrane ΔsrtA high, Vesicles ΔsrtA low	0.664	0.277	0.381	0.377	0	0	0	0
435	transcriptional regulator [Streptococcus mutans]	AMF86026.1	29 kDa	0.00051	0	Membrane ΔsrtA high, Vesicles ΔsrtA low	8	5	6	5	0	0	0	0	Membrane ΔsrtA high, Vesicles ΔsrtA low	0.491	0.339	0.376	0.292	0	0	0	0
436	DNA-binding protein [Streptococcus mutans]	AMF86041.1	36 kDa	0.0001	0	Membrane ΔsrtA high, Vesicles ΔsrtA low	5	4	5	4	0	0	0	0	Membrane ΔsrtA high, Vesicles ΔsrtA low	0.258	0.208	0.304	0.217	0	0	0	0
437	NADPH-dependent FMN reductase [Streptococcus mutans]	AMF86194.1	20 kDa	0.00059	0	Membrane ΔsrtA high, Vesicles ΔsrtA low	4	1	2	3	0	0	0	0	Membrane ΔsrtA high, Vesicles ΔsrtA low	0.429	0.0815	0.168	0.37	0	0	0	0
438	aromatic amino acid aminotransferase [Streptococcus mutans]	AMF86262.1	43 kDa	0.0001	0	Membrane ΔsrtA high, Vesicles ΔsrtA low	10	8	8	7	0	0	0	0	Membrane ΔsrtA high, Vesicles ΔsrtA low	0.335	0.243	0.281	0.235	0	0	0	0
439	rod shape-determining protein MreC [Streptococcus mutans]	AMF86266.1	30 kDa	0.0001	0	Membrane ΔsrtA high, Vesicles ΔsrtA low	10	9	8	8	0	0	0	0	Membrane ΔsrtA high, Vesicles ΔsrtA low	0.559	0.54	0.438	0.467	0	0	0	0
440	UDP-N-acetylmuramoylalanyl-D-glutamate--L-lysine ligase [Streptococcus mutans]	AMF84905.1	54 kDa	0.0001	0	Membrane ΔsrtA high, Vesicles ΔsrtA low	6	7	7	6	0	0	0	0	Membrane ΔsrtA high, Vesicles ΔsrtA low	0.234	0.267	0.267	0.23	0	0	0	0
441	excinuclease ABC subunit B [Streptococcus mutans]	AMF85634.1	76 kDa	0.006	0	Membrane ΔsrtA high, Vesicles ΔsrtA low	6	6	4	2	0	0	0	0	Membrane ΔsrtA high, Vesicles ΔsrtA low	0.151	0.155	0.0995	0.0362	0	0	0	0
442	cell division protein DivIVA [Streptococcus mutans]	AMF85848.1	31 kDa	0.0001	0	Membrane ΔsrtA high, Vesicles ΔsrtA low	7	8	7	7	0	0	0	0	Membrane ΔsrtA high, Vesicles ΔsrtA low	0.476	0.561	0.399	0.428	0	0	0	0
443	pyruvate dehydrogenase [Streptococcus mutans]	AMF86192.1	36 kDa	0.0001	0.05	Membrane ΔsrtA high, Vesicles ΔsrtA low	10	10	10	10	0	0	0	1	Membrane ΔsrtA high, Vesicles ΔsrtA low	0.468	0.468	0.468	0.468	0	0	0	0.0725
444	phosphoesterase [Streptococcus mutans]	AMF86303.1	74 kDa	0.00039	0	Membrane ΔsrtA high, Vesicles ΔsrtA low	5	5	6	6	0	0	0	0	Membrane ΔsrtA high, Vesicles ΔsrtA low	0.196	0.196	0.21	0.21	0	0	0	0
445	phosphonate ABC transporter ATP-binding protein [Streptococcus mutans]	AMF85100.1	28 kDa	0.0001	0	Membrane ΔsrtA high, Vesicles ΔsrtA low	8	5	5	7	0	0	0	0	Membrane ΔsrtA high, Vesicles ΔsrtA low	0.456	0.337	0.321	0.409	0	0	0	0
446	Fe-S cluster assembly protein SufB [Streptococcus mutans]	AMF85217.1	52 kDa	0.0001	0	Membrane ΔsrtA high, Vesicles ΔsrtA low	7	7	8	8	0	0	0	0	Membrane ΔsrtA high, Vesicles ΔsrtA low	0.213	0.243	0.248	0.302	0	0	0	0
447	glutamine amidotransferase [Streptococcus mutans]	AMF85282.1	27 kDa	0.092	0	[]	3	1	1	0	0	0	0	0	[]	0.169	0.0932	0.0636	0	0	0	0	0
448	hypothetical protein APQ13_04230 [Streptococcus mutans]	AMF85665.1	44 kDa	0.0001	0	Membrane ΔsrtA high, Vesicles ΔsrtA low	8	9	8	7	0	0	0	0	Membrane ΔsrtA high, Vesicles ΔsrtA low	0.297	0.343	0.315	0.244	0	0	0	0
449	gas vesicle protein [Streptococcus mutans]	AMF85681.1	17 kDa	0.0001	0	Membrane ΔsrtA high, Vesicles ΔsrtA low	6	6	6	6	0	0	0	0	Membrane ΔsrtA high, Vesicles ΔsrtA low	0.444	0.444	0.444	0.444	0	0	0	0
450	chromosomal replication initiator DnaA [Streptococcus mutans]	AMF86280.1	51 kDa	0.0001	0	Membrane ΔsrtA high, Vesicles ΔsrtA low	8	9	6	9	0	0	0	0	Membrane ΔsrtA high, Vesicles ΔsrtA low	0.279	0.316	0.228	0.316	0	0	0	0
451	alanine racemase [Streptococcus mutans]	AMF86571.1	40 kDa	0.67	1.2	[]	3	3	2	2	1	1	1	0	[]	0.14	0.0943	0.0674	0.0566	0.062	0.062	0.062	0
452	glucose-1-phosphate adenylyltransferase [Streptococcus mutans]	AMF85025.1	42 kDa	0.00015	0	Membrane ΔsrtA high, Vesicles ΔsrtA low	7	5	7	8	0	0	0	0	Membrane ΔsrtA high, Vesicles ΔsrtA low	0.347	0.318	0.347	0.44	0	0	0	0
453	glucan-binding protein [Streptococcus mutans]	AMF85141.1	63 kDa	0.54	1.3	[]	0	5	3	2	1	1	2	2	[]	0	0.221	0.146	0.0995	0.0206	0.0686	0.0892	0.0429
454	glycerol dehydrogenase [Streptococcus mutans]	AMF85202.1	40 kDa	0.0001	0	Membrane ΔsrtA high, Vesicles ΔsrtA low	8	8	8	7	0	0	0	0	Membrane ΔsrtA high, Vesicles ΔsrtA low	0.309	0.333	0.333	0.295	0	0	0	0
455	orotidine 5'-phosphate decarboxylase [Streptococcus mutans]	AMF85288.1	25 kDa	0.0001	0	Membrane ΔsrtA high, Vesicles ΔsrtA low	7	7	7	7	0	0	0	0	Membrane ΔsrtA high, Vesicles ΔsrtA low	0.6	0.517	0.517	0.47	0	0	0	0
456	ABC transporter [Streptococcus mutans]	AMF85418.1	32 kDa	0.0001	0	Membrane ΔsrtA high, Vesicles ΔsrtA low	9	7	9	9	0	0	0	0	Membrane ΔsrtA high, Vesicles ΔsrtA low	0.57	0.367	0.5	0.5	0	0	0	0
457	anthranilate synthase [Streptococcus mutans]	AMF85870.1	51 kDa	0.0001	0	Membrane ΔsrtA high, Vesicles ΔsrtA low	8	7	8	9	0	0	0	0	Membrane ΔsrtA high, Vesicles ΔsrtA low	0.234	0.247	0.252	0.351	0	0	0	0
458	protein phosphatase [Streptococcus mutans]	AMF85920.1	27 kDa	0.00018	0	Membrane ΔsrtA high, Vesicles ΔsrtA low	6	6	4	5	0	0	0	0	Membrane ΔsrtA high, Vesicles ΔsrtA low	0.47	0.47	0.255	0.324	0	0	0	0
459	hypothetical protein APQ13_06610 [Streptococcus mutans]	AMF86116.1	29 kDa	0.0001	0	Membrane ΔsrtA high, Vesicles ΔsrtA low	7	7	7	7	0	0	0	0	Membrane ΔsrtA high, Vesicles ΔsrtA low	0.28	0.377	0.377	0.389	0	0	0	0
460	acetoin utilization protein [Streptococcus mutans]	AMF84918.1	25 kDa	0.00014	0	Membrane ΔsrtA high, Vesicles ΔsrtA low	10	8	7	6	0	0	0	0	Membrane ΔsrtA high, Vesicles ΔsrtA low	0.543	0.543	0.543	0.438	0	0	0	0
461	histidinol-phosphate aminotransferase [Streptococcus mutans]	AMF85233.1	39 kDa	0.00015	0	Membrane ΔsrtA high, Vesicles ΔsrtA low	9	9	7	7	0	0	0	0	Membrane ΔsrtA high, Vesicles ΔsrtA low	0.341	0.341	0.318	0.315	0	0	0	0
462	S26 family signal peptidase [Streptococcus mutans]	AMF85316.1	21 kDa	0.00025	0	Membrane ΔsrtA high, Vesicles ΔsrtA low	5	5	4	4	0	0	0	0	Membrane ΔsrtA high, Vesicles ΔsrtA low	0.364	0.364	0.245	0.245	0	0	0	0
463	macrolide ABC transporter ATP-binding protein [Streptococcus mutans]	AMF85586.1	26 kDa	0.0001	0	Membrane ΔsrtA high, Vesicles ΔsrtA low	7	8	7	6	0	0	0	0	Membrane ΔsrtA high, Vesicles ΔsrtA low	0.587	0.566	0.511	0.498	0	0	0	0
464	peptide ABC transporter ATP-binding protein [Streptococcus mutans]	AMF85637.1	27 kDa	0.0001	0	Membrane ΔsrtA high, Vesicles ΔsrtA low	7	5	5	6	0	0	0	0	Membrane ΔsrtA high, Vesicles ΔsrtA low	0.484	0.276	0.276	0.366	0	0	0	0
465	glycyl-tRNA synthetase subunit alpha [Streptococcus mutans]	AMF85952.1	35 kDa	0.0001	0	Membrane ΔsrtA high, Vesicles ΔsrtA low	9	9	7	7	0	0	0	0	Membrane ΔsrtA high, Vesicles ΔsrtA low	0.331	0.351	0.348	0.328	0	0	0	0
466	HAD family hydrolase [Streptococcus mutans]	AMF85127.1	28 kDa	0.0001	0	Membrane ΔsrtA high, Vesicles ΔsrtA low	7	6	7	7	0	0	0	0	Membrane ΔsrtA high, Vesicles ΔsrtA low	0.362	0.323	0.362	0.362	0	0	0	0
467	RNA helicase [Streptococcus mutans]	AMF85150.1	41 kDa	0.0001	0	Membrane ΔsrtA high, Vesicles ΔsrtA low	8	5	7	6	0	0	0	0	Membrane ΔsrtA high, Vesicles ΔsrtA low	0.386	0.236	0.358	0.303	0	0	0	0
468	peptidase S16 [Streptococcus mutans]	AMF85882.1	38 kDa	0.0001	0	Membrane ΔsrtA high, Vesicles ΔsrtA low	6	5	5	4	0	0	0	0	Membrane ΔsrtA high, Vesicles ΔsrtA low	0.231	0.205	0.208	0.188	0	0	0	0
469	histidyl-tRNA synthetase [Streptococcus mutans]	AMF86332.1	49 kDa	0.0001	0	Membrane ΔsrtA high, Vesicles ΔsrtA low	9	5	8	8	0	0	0	0	Membrane ΔsrtA high, Vesicles ΔsrtA low	0.315	0.126	0.247	0.289	0	0	0	0
470	endonuclease [Streptococcus mutans]	AMF85068.1	51 kDa	0.00017	0	Membrane ΔsrtA high, Vesicles ΔsrtA low	9	6	6	9	0	0	0	0	Membrane ΔsrtA high, Vesicles ΔsrtA low	0.392	0.235	0.267	0.385	0	0	0	0
471	DNA polymerase III [Streptococcus mutans]	AMF85312.1	119 kDa	0.029	0	Membrane ΔsrtA high, Vesicles ΔsrtA low	6	3	1	2	0	0	0	0	Membrane ΔsrtA high, Vesicles ΔsrtA low	0.107	0.0609	0.0271	0.0397	0	0	0	0
472	30S ribosomal protein S16 [Streptococcus mutans]	AMF85584.1	10 kDa	0.00038	0	Membrane ΔsrtA high, Vesicles ΔsrtA low	3	2	3	3	0	0	0	0	Membrane ΔsrtA high, Vesicles ΔsrtA low	0.429	0.429	0.429	0.429	0	0	0	0
473	cell division protein SepF [Streptococcus mutans]	AMF85850.1	22 kDa	0.0001	0	Membrane ΔsrtA high, Vesicles ΔsrtA low	4	4	4	4	0	0	0	0	Membrane ΔsrtA high, Vesicles ΔsrtA low	0.382	0.382	0.382	0.382	0	0	0	0
474	haloacid dehalogenase [Streptococcus mutans]	AMF85963.1	30 kDa	0.00064	0	Membrane ΔsrtA high, Vesicles ΔsrtA low	5	3	3	4	0	0	0	0	Membrane ΔsrtA high, Vesicles ΔsrtA low	0.293	0.198	0.198	0.238	0	0	0	0
475	single-stranded-DNA-specific exonuclease RecJ [Streptococcus mutans]	AMF85079.1	82 kDa	0.00019	0	Membrane ΔsrtA high, Vesicles ΔsrtA low	6	7	5	8	0	0	0	0	Membrane ΔsrtA high, Vesicles ΔsrtA low	0.157	0.157	0.119	0.181	0	0	0	0
476	acetyl esterase [Streptococcus mutans]	AMF85103.1	31 kDa	0.0001	0	Membrane ΔsrtA high, Vesicles ΔsrtA low	7	7	7	6	0	0	0	0	Membrane ΔsrtA high, Vesicles ΔsrtA low	0.548	0.433	0.433	0.43	0	0	0	0
477	thioredoxin reductase [Streptococcus mutans]	AMF85936.1	33 kDa	0.0001	0	Membrane ΔsrtA high, Vesicles ΔsrtA low	9	7	8	9	0	0	0	0	Membrane ΔsrtA high, Vesicles ΔsrtA low	0.533	0.421	0.461	0.533	0	0	0	0
478	multidrug ABC transporter ATP-binding protein [Streptococcus mutans]	AMF85977.1	27 kDa	0.00072	0	Membrane ΔsrtA high, Vesicles ΔsrtA low	7	5	6	5	0	0	0	0	Membrane ΔsrtA high, Vesicles ΔsrtA low	0.44	0.349	0.382	0.315	0	0	0	0
479	damage-inducible protein CinA [Streptococcus mutans]	AMF86347.1	46 kDa	0.0001	0	Membrane ΔsrtA high, Vesicles ΔsrtA low	10	8	11	10	0	0	0	0	Membrane ΔsrtA high, Vesicles ΔsrtA low	0.395	0.344	0.411	0.33	0	0	0	0
481	hypothetical protein APQ13_00015 [Streptococcus mutans]	AMF84861.1	35 kDa	0.0001	0	Membrane ΔsrtA high, Vesicles ΔsrtA low	3	2	2	2	0	0	0	0	Membrane ΔsrtA high, Vesicles ΔsrtA low	0.216	0.181	0.181	0.181	0	0	0	0
482	serine/threonine-protein kinase MRCK beta [Streptococcus mutans]	AMF85340.1	48 kDa	0.0001	0	Membrane ΔsrtA high, Vesicles ΔsrtA low	9	7	9	8	0	0	0	0	Membrane ΔsrtA high, Vesicles ΔsrtA low	0.259	0.23	0.305	0.259	0	0	0	0
483	NAD(P)-dependent oxidoreductase [Streptococcus mutans]	AMF85443.1	28 kDa	0.0001	0	Membrane ΔsrtA high, Vesicles ΔsrtA low	12	7	7	7	0	0	0	0	Membrane ΔsrtA high, Vesicles ΔsrtA low	0.689	0.582	0.486	0.494	0	0	0	0
484	UDP-glucose 4-epimerase [Streptococcus mutans]	AMF85563.1	37 kDa	0.0001	0	Membrane ΔsrtA high, Vesicles ΔsrtA low	7	7	6	7	0	0	0	0	Membrane ΔsrtA high, Vesicles ΔsrtA low	0.315	0.351	0.294	0.342	0	0	0	0
487	diaminopimelate decarboxylase [Streptococcus mutans]	AMF84866.1	46 kDa	0.0001	0	Membrane ΔsrtA high, Vesicles ΔsrtA low	9	7	5	6	0	0	0	0	Membrane ΔsrtA high, Vesicles ΔsrtA low	0.32	0.272	0.228	0.183	0	0	0	0
488	alpha-amylase [Streptococcus mutans]	AMF84980.1	56 kDa	0.00016	0	Membrane ΔsrtA high, Vesicles ΔsrtA low	5	5	5	7	0	0	0	0	Membrane ΔsrtA high, Vesicles ΔsrtA low	0.214	0.214	0.214	0.251	0	0	0	0
489	phosphate-binding protein [Streptococcus mutans]	AMF85356.1	31 kDa	0.00014	0	Membrane ΔsrtA high, Vesicles ΔsrtA low	6	7	5	5	0	0	0	0	Membrane ΔsrtA high, Vesicles ΔsrtA low	0.373	0.397	0.286	0.321	0	0	0	0
490	hypothetical protein APQ13_02890 [Streptococcus mutans]	AMF85406.1	23 kDa	0.00014	0	Membrane ΔsrtA high, Vesicles ΔsrtA low	4	7	6	7	0	0	0	0	Membrane ΔsrtA high, Vesicles ΔsrtA low	0.431	0.451	0.451	0.451	0	0	0	0
491	4-hydroxy-tetrahydrodipicolinate synthase [Streptococcus mutans]	AMF85481.1	32 kDa	0.0005	0	Membrane ΔsrtA high, Vesicles ΔsrtA low	7	4	4	4	0	0	0	0	Membrane ΔsrtA high, Vesicles ΔsrtA low	0.242	0.181	0.181	0.181	0	0	0	0
492	ferrous iron transporter B [Streptococcus mutans]	AMF85837.1	79 kDa	0.0001	0	Membrane ΔsrtA high, Vesicles ΔsrtA low	9	7	6	6	0	0	0	0	Membrane ΔsrtA high, Vesicles ΔsrtA low	0.17	0.138	0.147	0.14	0	0	0	0
493	peptidase M16 [Streptococcus mutans]	AMF86291.1	49 kDa	0.0092	0	Membrane ΔsrtA high, Vesicles ΔsrtA low	3	2	1	1	0	0	0	0	Membrane ΔsrtA high, Vesicles ΔsrtA low	0.106	0.0482	0.0506	0.053	0	0	0	0
494	energy-coupling factor transporter ATPase [Streptococcus mutans]	AMF86295.1	32 kDa	0.0019	0	Membrane ΔsrtA high, Vesicles ΔsrtA low	6	3	4	7	0	0	0	0	Membrane ΔsrtA high, Vesicles ΔsrtA low	0.371	0.2	0.268	0.368	0	0	0	0
495	orotate phosphoribosyltransferase [Streptococcus mutans]	AMF85289.1	23 kDa	0.0001	0	Membrane ΔsrtA high, Vesicles ΔsrtA low	8	7	7	7	0	0	0	0	Membrane ΔsrtA high, Vesicles ΔsrtA low	0.545	0.488	0.488	0.545	0	0	0	0
496	3-hydroxy-3-methylglutaryl-CoA reductase [Streptococcus mutans]	AMF85522.1	46 kDa	0.0001	0	Membrane ΔsrtA high, Vesicles ΔsrtA low	7	5	6	5	0	0	0	0	Membrane ΔsrtA high, Vesicles ΔsrtA low	0.265	0.183	0.225	0.183	0	0	0	0
497	peptidase U32 [Streptococcus mutans]	AMF85679.1	35 kDa	0.00013	0	Membrane ΔsrtA high, Vesicles ΔsrtA low	6	5	5	8	0	0	0	0	Membrane ΔsrtA high, Vesicles ΔsrtA low	0.328	0.214	0.214	0.468	0	0	0	0
498	phosphocarrier protein HPr [Streptococcus mutans]	AMF85748.1	9 kDa	0.0018	0	Membrane ΔsrtA high, Vesicles ΔsrtA low	3	3	4	4	0	0	0	0	Membrane ΔsrtA high, Vesicles ΔsrtA low	0.414	0.414	0.851	0.851	0	0	0	0
499	hypothetical protein APQ13_04970 [Streptococcus mutans]	AMF85808.1	49 kDa	0.0001	0	Membrane ΔsrtA high, Vesicles ΔsrtA low	6	5	4	6	0	0	0	0	Membrane ΔsrtA high, Vesicles ΔsrtA low	0.284	0.198	0.183	0.284	0	0	0	0
500	N-6 DNA methylase [Streptococcus mutans]	AMF85928.1	44 kDa	0.0001	0	Membrane ΔsrtA high, Vesicles ΔsrtA low	6	5	5	4	0	0	0	0	Membrane ΔsrtA high, Vesicles ΔsrtA low	0.182	0.156	0.156	0.115	0	0	0	0
501	queuine tRNA-ribosyltransferase [Streptococcus mutans]	AMF86073.1	43 kDa	0.0001	0	Membrane ΔsrtA high, Vesicles ΔsrtA low	7	6	8	6	0	0	0	0	Membrane ΔsrtA high, Vesicles ΔsrtA low	0.384	0.355	0.474	0.321	0	0	0	0
502	hydroxymethylpyrimidine/phosphomethylpyrimidine kinase [Streptococcus mutans]	AMF86216.1	28 kDa	0.00019	0	Membrane ΔsrtA high, Vesicles ΔsrtA low	10	9	6	6	0	0	0	0	Membrane ΔsrtA high, Vesicles ΔsrtA low	0.58	0.565	0.435	0.478	0	0	0	0
503	amidophosphoribosyltransferase [Streptococcus mutans]	AMF86254.1	53 kDa	0.97	1	[]	3	3	2	3	1	1	0	0	[]	0.125	0.125	0.0772	0.165	0.0919	0.0919	0	0
504	ATP phosphoribosyltransferase [Streptococcus mutans]	AMF85235.1	24 kDa	0.0029	0	Membrane ΔsrtA high, Vesicles ΔsrtA low	2	3	1	1	0	0	0	0	Membrane ΔsrtA high, Vesicles ΔsrtA low	0.2	0.163	0.0465	0.0465	0	0	0	0
505	ribonuclease III [Streptococcus mutans]	AMF85047.1	26 kDa	0.0053	0	Membrane ΔsrtA high, Vesicles ΔsrtA low	6	2	4	4	0	0	0	0	Membrane ΔsrtA high, Vesicles ΔsrtA low	0.355	0.199	0.307	0.247	0	0	0	0
506	endoglucanase [Streptococcus mutans]	AMF85110.1	43 kDa	0.0012	0	Membrane ΔsrtA high, Vesicles ΔsrtA low	6	9	6	6	0	0	0	0	Membrane ΔsrtA high, Vesicles ΔsrtA low	0.282	0.339	0.295	0.295	0	0	0	0
507	3-isopropylmalate dehydrogenase [Streptococcus mutans]	AMF85153.1	37 kDa	0.0001	0	Membrane ΔsrtA high, Vesicles ΔsrtA low	6	6	7	5	0	0	0	0	Membrane ΔsrtA high, Vesicles ΔsrtA low	0.39	0.39	0.404	0.378	0	0	0	0
508	multidrug ABC transporter ATP-binding protein [Streptococcus mutans]	AMF85407.1	65 kDa	0.0001	0	Membrane ΔsrtA high, Vesicles ΔsrtA low	7	7	7	7	0	0	0	0	Membrane ΔsrtA high, Vesicles ΔsrtA low	0.203	0.25	0.234	0.25	0	0	0	0
509	NAD(P)-dependent oxidoreductase [Streptococcus mutans]	AMF85644.1	31 kDa	0.00028	0	Membrane ΔsrtA high, Vesicles ΔsrtA low	7	8	6	6	0	0	0	0	Membrane ΔsrtA high, Vesicles ΔsrtA low	0.422	0.513	0.394	0.394	0	0	0	0
510	UDP-N-acetylmuramoyl-tripeptide--D-alanyl-D-alanine ligase [Streptococcus mutans]	AMF85810.1	50 kDa	0.0001	0	Membrane ΔsrtA high, Vesicles ΔsrtA low	5	4	5	4	0	0	0	0	Membrane ΔsrtA high, Vesicles ΔsrtA low	0.175	0.137	0.175	0.166	0	0	0	0
511	5'-methylthioadenosine nucleosidase [Streptococcus mutans]	AMF86642.1	25 kDa	0.00092	0	Membrane ΔsrtA high, Vesicles ΔsrtA low	5	3	4	4	0	0	0	0	Membrane ΔsrtA high, Vesicles ΔsrtA low	0.357	0.257	0.317	0.27	0	0	0	0
513	glyoxalase [Streptococcus mutans]	AMF84901.1	14 kDa	0.0011	0	Membrane ΔsrtA high, Vesicles ΔsrtA low	7	7	6	4	0	0	0	0	Membrane ΔsrtA high, Vesicles ΔsrtA low	0.79	0.79	0.685	0.548	0	0	0	0
514	ribosome-recycling factor [Streptococcus mutans]	AMF84952.1	21 kDa	0.0001	0	Membrane ΔsrtA high, Vesicles ΔsrtA low	7	8	7	8	0	0	0	0	Membrane ΔsrtA high, Vesicles ΔsrtA low	0.551	0.454	0.454	0.454	0	0	0	0
515	methionine aminopeptidase [Streptococcus mutans]	AMF85008.1	32 kDa	0.00041	0	Membrane ΔsrtA high, Vesicles ΔsrtA low	5	6	7	7	0	0	0	0	Membrane ΔsrtA high, Vesicles ΔsrtA low	0.318	0.329	0.476	0.566	0	0	0	0
516	glycogen-branching enzyme [Streptococcus mutans]	AMF85023.1	74 kDa	0.025	0	Membrane ΔsrtA high, Vesicles ΔsrtA low	2	3	8	4	0	0	0	0	Membrane ΔsrtA high, Vesicles ΔsrtA low	0.0541	0.118	0.191	0.183	0	0	0	0
517	glucose-1-phosphate adenylyltransferase [Streptococcus mutans]	AMF85024.1	42 kDa	0.0001	0	Membrane ΔsrtA high, Vesicles ΔsrtA low	5	6	4	5	0	0	0	0	Membrane ΔsrtA high, Vesicles ΔsrtA low	0.203	0.264	0.135	0.237	0	0	0	0
518	sugar ABC transporter ATP-binding protein [Streptococcus mutans]	AMF85408.1	65 kDa	0.00028	0	Membrane ΔsrtA high, Vesicles ΔsrtA low	8	4	5	7	0	0	0	0	Membrane ΔsrtA high, Vesicles ΔsrtA low	0.246	0.122	0.188	0.239	0	0	0	0
519	hypothetical protein APQ13_03815 [Streptococcus mutans]	AMF85585.1	45 kDa	0.0001	0	Membrane ΔsrtA high, Vesicles ΔsrtA low	6	7	6	5	0	0	0	0	Membrane ΔsrtA high, Vesicles ΔsrtA low	0.2	0.213	0.2	0.123	0	0	0	0
520	50S ribosomal protein L24 [Streptococcus mutans]	AMF86423.1	11 kDa	0.0001	0	Membrane ΔsrtA high, Vesicles ΔsrtA low	4	4	4	4	0	0	0	0	Membrane ΔsrtA high, Vesicles ΔsrtA low	0.327	0.327	0.327	0.327	0	0	0	0
521	acetyl-CoA carboxylase carboxyl transferase subunit beta [Streptococcus mutans]	AMF86634.1	32 kDa	0.0001	0	Membrane ΔsrtA high, Vesicles ΔsrtA low	8	5	7	5	0	0	0	0	Membrane ΔsrtA high, Vesicles ΔsrtA low	0.406	0.222	0.33	0.281	0	0	0	0
522	GTPase Era [Streptococcus mutans]	AMF84958.1	34 kDa	0.00017	0	Membrane ΔsrtA high, Vesicles ΔsrtA low	6	4	3	3	0	0	0	0	Membrane ΔsrtA high, Vesicles ΔsrtA low	0.271	0.217	0.181	0.181	0	0	0	0
523	phosphoesterase [Streptococcus mutans]	AMF85213.1	35 kDa	0.00011	0	Membrane ΔsrtA high, Vesicles ΔsrtA low	7	5	6	7	0	0	0	0	Membrane ΔsrtA high, Vesicles ΔsrtA low	0.477	0.342	0.4	0.458	0	0	0	0
524	ribose-5-phosphate isomerase [Streptococcus mutans]	AMF85277.1	25 kDa	0.0001	0	Membrane ΔsrtA high, Vesicles ΔsrtA low	6	7	5	5	0	0	0	0	Membrane ΔsrtA high, Vesicles ΔsrtA low	0.324	0.396	0.28	0.347	0	0	0	0
525	GntR family transcriptional regulator [Streptococcus mutans]	AMF85311.1	14 kDa	0.0001	0	Membrane ΔsrtA high, Vesicles ΔsrtA low	6	5	5	6	0	0	0	0	Membrane ΔsrtA high, Vesicles ΔsrtA low	0.715	0.569	0.569	0.715	0	0	0	0
526	thymidylate synthase [Streptococcus mutans]	AMF85520.1	33 kDa	0.0021	0	Membrane ΔsrtA high, Vesicles ΔsrtA low	9	3	5	7	0	0	0	0	Membrane ΔsrtA high, Vesicles ΔsrtA low	0.466	0.147	0.287	0.391	0	0	0	0
527	hypothetical protein APQ13_03950 [Streptococcus mutans]	AMF85611.1	69 kDa	0.0001	0	Membrane ΔsrtA high, Vesicles ΔsrtA low	6	5	6	7	0	0	0	0	Membrane ΔsrtA high, Vesicles ΔsrtA low	0.131	0.0896	0.131	0.167	0	0	0	0
528	50S ribosomal protein L9 [Streptococcus mutans]	AMF86304.1	17 kDa	0.0001	0	Membrane ΔsrtA high, Vesicles ΔsrtA low	6	7	6	6	0	0	0	0	Membrane ΔsrtA high, Vesicles ΔsrtA low	0.313	0.327	0.327	0.327	0	0	0	0
529	fructokinase [Streptococcus mutans]	AMF86566.1	32 kDa	0.0001	0	Membrane ΔsrtA high, Vesicles ΔsrtA low	5	4	5	6	0	0	0	0	Membrane ΔsrtA high, Vesicles ΔsrtA low	0.28	0.229	0.287	0.287	0	0	0	0
532	AAA family ATPase [Streptococcus mutans]	AMF85117.1	98 kDa	0.0021	0	Membrane ΔsrtA high, Vesicles ΔsrtA low	3	3	3	1	0	0	0	0	Membrane ΔsrtA high, Vesicles ΔsrtA low	0.0605	0.0558	0.0849	0.0186	0	0	0	0
533	ATP-dependent DNA helicase [Streptococcus mutans]	AMF85199.1	98 kDa	0.054	0	[]	4	1	1	1	0	0	0	0	[]	0.0724	0.0178	0.0249	0.0249	0	0	0	0
534	bifunctional riboflavin kinase/FMN adenylyltransferase [Streptococcus mutans]	AMF85351.1	35 kDa	0.0001	0	Membrane ΔsrtA high, Vesicles ΔsrtA low	6	6	4	6	0	0	0	0	Membrane ΔsrtA high, Vesicles ΔsrtA low	0.343	0.324	0.196	0.278	0	0	0	0
535	UDP-N-acetylglucosamine--N-acetylmuramyl-(pentapeptide) pyrophosphoryl-undecaprenol N-acetylglucosamine transferase [Streptococcus mutans]	AMF85855.1	41 kDa	0.0002	0	Membrane ΔsrtA high, Vesicles ΔsrtA low	7	4	5	5	0	0	0	0	Membrane ΔsrtA high, Vesicles ΔsrtA low	0.291	0.175	0.241	0.241	0	0	0	0
536	cell division protein GpsB [Streptococcus mutans]	AMF85929.1	13 kDa	0.0001	0	Membrane ΔsrtA high, Vesicles ΔsrtA low	4	5	4	4	0	0	0	0	Membrane ΔsrtA high, Vesicles ΔsrtA low	0.375	0.384	0.375	0.446	0	0	0	0
537	30S ribosomal protein S18 [Streptococcus mutans]	AMF86551.1	9 kDa	0.0001	0	Membrane ΔsrtA high, Vesicles ΔsrtA low	4	3	3	4	0	0	0	0	Membrane ΔsrtA high, Vesicles ΔsrtA low	0.443	0.418	0.418	0.443	0	0	0	0
538	X-Pro aminopeptidase [Streptococcus mutans]	AMF86558.1	40 kDa	0.0001	0	Membrane ΔsrtA high, Vesicles ΔsrtA low	6	5	5	3	0	0	0	0	Membrane ΔsrtA high, Vesicles ΔsrtA low	0.393	0.359	0.359	0.206	0	0	0	0
540	pyruvate formate lyase-activating enzyme 1 [Streptococcus mutans]	AMF84892.1	30 kDa	0.00017	0	Membrane ΔsrtA high, Vesicles ΔsrtA low	5	5	4	5	0	0	0	0	Membrane ΔsrtA high, Vesicles ΔsrtA low	0.3	0.331	0.251	0.331	0	0	0	0
541	oxaloacetate decarboxylase [Streptococcus mutans]	AMF85450.1	52 kDa	0.00013	0	Membrane ΔsrtA high, Vesicles ΔsrtA low	3	4	5	5	0	0	0	0	Membrane ΔsrtA high, Vesicles ΔsrtA low	0.125	0.173	0.21	0.21	0	0	0	0
542	peptide ABC transporter permease [Streptococcus mutans]	AMF86113.1	37 kDa	0.00013	0	Membrane ΔsrtA high, Vesicles ΔsrtA low	5	6	5	6	0	0	0	0	Membrane ΔsrtA high, Vesicles ΔsrtA low	0.195	0.207	0.195	0.207	0	0	0	0
543	phosphoribosylaminoimidazole carboxylase [Streptococcus mutans]	AMF86243.1	39 kDa	0.0001	0	Membrane ΔsrtA high, Vesicles ΔsrtA low	8	7	6	9	0	0	0	0	Membrane ΔsrtA high, Vesicles ΔsrtA low	0.358	0.358	0.295	0.386	0	0	0	0
544	DNA mismatch repair protein MutL [Streptococcus mutans]	AMF86344.1	74 kDa	0.00014	0	Membrane ΔsrtA high, Vesicles ΔsrtA low	6	6	4	4	0	0	0	0	Membrane ΔsrtA high, Vesicles ΔsrtA low	0.126	0.137	0.0476	0.0876	0	0	0	0
545	zinc ABC transporter ATP-binding protein [Streptococcus mutans]	AMF86444.1	27 kDa	0.0001	0	Membrane ΔsrtA high, Vesicles ΔsrtA low	3	4	5	4	0	0	0	0	Membrane ΔsrtA high, Vesicles ΔsrtA low	0.28	0.398	0.428	0.466	0	0	0	0
546	3-oxoacyl-ACP synthase [Streptococcus mutans]	AMF86625.1	35 kDa	0.00024	0	Membrane ΔsrtA high, Vesicles ΔsrtA low	6	5	7	5	0	0	0	0	Membrane ΔsrtA high, Vesicles ΔsrtA low	0.231	0.218	0.222	0.231	0	0	0	0
547	phospho-N-acetylmuramoyl-pentapeptide-transferase [Streptococcus mutans]	AMF85943.1	38 kDa	0.0001	0	Membrane ΔsrtA high, Vesicles ΔsrtA low	1	2	1	1	0	0	0	0	Membrane ΔsrtA high, Vesicles ΔsrtA low	0.0413	0.0885	0.0413	0.0413	0	0	0	0
548	transcription elongation factor GreA [Streptococcus mutans]	AMF84860.1	18 kDa	0.0001	0	Membrane ΔsrtA high, Vesicles ΔsrtA low	8	8	7	7	0	0	0	0	Membrane ΔsrtA high, Vesicles ΔsrtA low	0.688	0.688	0.663	0.663	0	0	0	0
549	NAD(P)H-dependent oxidoreductase [Streptococcus mutans]	AMF84970.1	26 kDa	0.00033	0	Membrane ΔsrtA high, Vesicles ΔsrtA low	9	4	7	6	0	0	0	0	Membrane ΔsrtA high, Vesicles ΔsrtA low	0.529	0.335	0.529	0.52	0	0	0	0
550	galactokinase [Streptococcus mutans]	AMF85565.1	43 kDa	0.0001	0	Membrane ΔsrtA high, Vesicles ΔsrtA low	4	6	5	4	0	0	0	0	Membrane ΔsrtA high, Vesicles ΔsrtA low	0.264	0.295	0.295	0.264	0	0	0	0
551	hypothetical protein APQ13_05045 [Streptococcus mutans]	AMF85822.1	23 kDa	0.0001	0	Membrane ΔsrtA high, Vesicles ΔsrtA low	5	7	5	4	0	0	0	0	Membrane ΔsrtA high, Vesicles ΔsrtA low	0.362	0.543	0.362	0.271	0	0	0	0
552	30S ribosomal protein S19 [Streptococcus mutans]	AMF86416.1	11 kDa	0.0001	0	Membrane ΔsrtA high, Vesicles ΔsrtA low	4	4	4	4	0	0	0	0	Membrane ΔsrtA high, Vesicles ΔsrtA low	0.217	0.217	0.217	0.217	0	0	0	0
553	mannose-6-phosphate isomerase [Streptococcus mutans]	AMF86567.1	35 kDa	0.0001	0	Membrane ΔsrtA high, Vesicles ΔsrtA low	7	5	6	6	0	0	0	0	Membrane ΔsrtA high, Vesicles ΔsrtA low	0.342	0.31	0.339	0.339	0	0	0	0
554	hydrolase TatD [Streptococcus mutans]	AMF86677.1	29 kDa	0.00011	0	Membrane ΔsrtA high, Vesicles ΔsrtA low	8	8	7	5	0	0	0	0	Membrane ΔsrtA high, Vesicles ΔsrtA low	0.523	0.461	0.422	0.271	0	0	0	0
556	peptide chain release factor 2 [Streptococcus mutans]	AMF85189.1	37 kDa	0.0001	0	Membrane ΔsrtA high, Vesicles ΔsrtA low	5	5	4	5	0	0	0	0	Membrane ΔsrtA high, Vesicles ΔsrtA low	0.172	0.218	0.154	0.172	0	0	0	0
557	RNA methyltransferase [Streptococcus mutans]	AMF85355.1	49 kDa	0.0092	0	Membrane ΔsrtA high, Vesicles ΔsrtA low	3	2	1	1	0	0	0	0	Membrane ΔsrtA high, Vesicles ΔsrtA low	0.134	0.0853	0.0622	0.0622	0	0	0	0
558	ribosome biogenesis GTPase YlqF [Streptococcus mutans]	AMF85478.1	32 kDa	0.0001	0	Membrane ΔsrtA high, Vesicles ΔsrtA low	6	5	6	5	0	0	0	0	Membrane ΔsrtA high, Vesicles ΔsrtA low	0.244	0.29	0.36	0.29	0	0	0	0
559	superoxide dismutase [Streptococcus mutans]	AMF85790.1	23 kDa	0.00011	0	Membrane ΔsrtA high, Vesicles ΔsrtA low	8	6	5	5	0	0	0	0	Membrane ΔsrtA high, Vesicles ΔsrtA low	0.714	0.542	0.542	0.542	0	0	0	0
560	DNA repair protein RecN [Streptococcus mutans]	AMF85825.1	63 kDa	0.00057	0	Membrane ΔsrtA high, Vesicles ΔsrtA low	2	3	3	4	0	0	0	0	Membrane ΔsrtA high, Vesicles ΔsrtA low	0.0543	0.114	0.0851	0.149	0	0	0	0
561	aminoglycoside phosphotransferase [Streptococcus mutans]	AMF85975.1	30 kDa	0.0019	0	Membrane ΔsrtA high, Vesicles ΔsrtA low	7	3	4	4	0	0	0	0	Membrane ΔsrtA high, Vesicles ΔsrtA low	0.354	0.196	0.2	0.219	0	0	0	0
562	DNA-directed RNA polymerase subunit delta [Streptococcus mutans]	AMF86209.1	22 kDa	0.0001	0	Membrane ΔsrtA high, Vesicles ΔsrtA low	3	6	6	5	0	0	0	0	Membrane ΔsrtA high, Vesicles ΔsrtA low	0.232	0.448	0.448	0.351	0	0	0	0
563	single-stranded DNA-binding protein [Streptococcus mutans]	AMF86550.1	18 kDa	0.0001	0	Membrane ΔsrtA high, Vesicles ΔsrtA low	5	4	4	3	0	0	0	0	Membrane ΔsrtA high, Vesicles ΔsrtA low	0.549	0.488	0.488	0.384	0	0	0	0
564	peptidase M15 [Streptococcus mutans]	AMF86681.1	46 kDa	0.0001	0	Membrane ΔsrtA high, Vesicles ΔsrtA low	5	5	5	4	0	0	0	0	Membrane ΔsrtA high, Vesicles ΔsrtA low	0.252	0.232	0.252	0.213	0	0	0	0
565	PhoU family transcriptional regulator [Streptococcus mutans]	AMF85361.1	25 kDa	0.0018	0	Membrane ΔsrtA high, Vesicles ΔsrtA low	6	3	3	4	0	0	0	0	Membrane ΔsrtA high, Vesicles ΔsrtA low	0.364	0.267	0.267	0.396	0	0	0	0
566	glycine/betaine ABC transporter permease [Streptococcus mutans]	AMF85393.1	56 kDa	0.0033	0	Membrane ΔsrtA high, Vesicles ΔsrtA low	9	3	7	5	0	0	0	0	Membrane ΔsrtA high, Vesicles ΔsrtA low	0.237	0.105	0.172	0.142	0	0	0	0
567	tRNA CCA-pyrophosphorylase [Streptococcus mutans]	AMF85555.1	46 kDa	0.0001	0	Membrane ΔsrtA high, Vesicles ΔsrtA low	8	6	7	7	0	0	0	0	Membrane ΔsrtA high, Vesicles ΔsrtA low	0.307	0.227	0.254	0.274	0	0	0	0
568	cytidylate kinase [Streptococcus mutans]	AMF85729.1	25 kDa	0.0001	0	Membrane ΔsrtA high, Vesicles ΔsrtA low	6	6	6	7	0	0	0	0	Membrane ΔsrtA high, Vesicles ΔsrtA low	0.335	0.405	0.405	0.41	0	0	0	0
569	DNA repair protein RadA [Streptococcus mutans]	AMF86052.1	51 kDa	0.0019	0	Membrane ΔsrtA high, Vesicles ΔsrtA low	5	4	4	7	0	0	0	0	Membrane ΔsrtA high, Vesicles ΔsrtA low	0.15	0.122	0.157	0.29	0	0	0	0
570	iron ABC transporter ATP-binding protein [Streptococcus mutans]	AMF86191.1	49 kDa	0.017	0.2	Membrane ΔsrtA high, Vesicles ΔsrtA low	4	4	5	4	1	0	0	0	Membrane ΔsrtA high, Vesicles ΔsrtA low	0.147	0.125	0.158	0.125	0.033	0	0	0
571	preprotein translocase subunit SecY [Streptococcus mutans]	AMF86432.1	48 kDa	0.0001	0	Membrane ΔsrtA high, Vesicles ΔsrtA low	4	4	5	5	0	0	0	0	Membrane ΔsrtA high, Vesicles ΔsrtA low	0.0806	0.0806	0.15	0.15	0	0	0	0
573	thymidylate kinase [Streptococcus mutans]	AMF84919.1	24 kDa	0.001	0	Membrane ΔsrtA high, Vesicles ΔsrtA low	4	4	4	6	0	0	0	0	Membrane ΔsrtA high, Vesicles ΔsrtA low	0.292	0.292	0.269	0.396	0	0	0	0
574	6-phospho-beta-glucosidase [Streptococcus mutans]	AMF85388.1	55 kDa	0.00017	0	Membrane ΔsrtA high, Vesicles ΔsrtA low	6	3	4	6	0	0	0	0	Membrane ΔsrtA high, Vesicles ΔsrtA low	0.264	0.138	0.207	0.241	0	0	0	0
575	peptidase T [Streptococcus mutans]	AMF85733.1	45 kDa	0.00057	0	Membrane ΔsrtA high, Vesicles ΔsrtA low	3	3	5	4	0	0	0	0	Membrane ΔsrtA high, Vesicles ΔsrtA low	0.126	0.145	0.217	0.177	0	0	0	0
576	DNA starvation/stationary phase protection protein [Streptococcus mutans]	AMF85862.1	20 kDa	0.0014	0	Membrane ΔsrtA high, Vesicles ΔsrtA low	6	5	6	6	0	0	0	0	Membrane ΔsrtA high, Vesicles ΔsrtA low	0.657	0.343	0.571	0.571	0	0	0	0
577	aminotransferase [Streptococcus mutans]	AMF86006.1	47 kDa	0.0019	0	Membrane ΔsrtA high, Vesicles ΔsrtA low	5	3	3	3	0	0	0	0	Membrane ΔsrtA high, Vesicles ΔsrtA low	0.262	0.155	0.146	0.146	0	0	0	0
578	hypothetical protein APQ13_08060 [Streptococcus mutans]	AMF86357.1	61 kDa	0.0001	0	Membrane ΔsrtA high, Vesicles ΔsrtA low	4	5	5	4	0	0	0	0	Membrane ΔsrtA high, Vesicles ΔsrtA low	0.0803	0.0822	0.0822	0.0803	0	0	0	0
579	hypothetical protein APQ13_08110 [Streptococcus mutans]	AMF86366.1	106 kDa	0.0032	0	Membrane ΔsrtA high, Vesicles ΔsrtA low	3	4	4	7	0	0	0	0	Membrane ΔsrtA high, Vesicles ΔsrtA low	0.0365	0.059	0.073	0.138	0	0	0	0
580	antitermination protein NusG [Streptococcus mutans]	AMF86487.1	20 kDa	0.0018	0	Membrane ΔsrtA high, Vesicles ΔsrtA low	7	3	2	4	0	0	0	0	Membrane ΔsrtA high, Vesicles ΔsrtA low	0.57	0.346	0.268	0.413	0	0	0	0
581	phosphoribosylglycinamide synthetase [Streptococcus mutans]	AMF86588.1	23 kDa	0.00012	0	Membrane ΔsrtA high, Vesicles ΔsrtA low	4	5	3	4	0	0	0	0	Membrane ΔsrtA high, Vesicles ΔsrtA low	0.263	0.244	0.19	0.244	0	0	0	0
582	acetyl-CoA carboxylase carboxyl transferase subunit alpha [Streptococcus mutans]	AMF86635.1	28 kDa	0.0001	0	Membrane ΔsrtA high, Vesicles ΔsrtA low	8	6	6	5	0	0	0	0	Membrane ΔsrtA high, Vesicles ΔsrtA low	0.453	0.363	0.422	0.367	0	0	0	0
583	GntR family transcriptional regulator [Streptococcus mutans]	AMF84991.1	35 kDa	0.0001	0	Membrane ΔsrtA high, Vesicles ΔsrtA low	6	6	6	5	0	0	0	0	Membrane ΔsrtA high, Vesicles ΔsrtA low	0.283	0.302	0.251	0.235	0	0	0	0
584	dehydrogenase [Streptococcus mutans]	AMF85151.1	37 kDa	0.0011	0	Membrane ΔsrtA high, Vesicles ΔsrtA low	3	4	5	2	0	0	0	0	Membrane ΔsrtA high, Vesicles ΔsrtA low	0.135	0.245	0.218	0.0859	0	0	0	0
585	glutamate dehydrogenase [Streptococcus mutans]	AMF85547.1	48 kDa	0.0056	0	Membrane ΔsrtA high, Vesicles ΔsrtA low	3	1	3	4	0	0	0	0	Membrane ΔsrtA high, Vesicles ΔsrtA low	0.105	0.0379	0.107	0.129	0	0	0	0
586	hypothetical protein APQ13_04780 [Streptococcus mutans]	AMF85771.1	19 kDa	0.00053	0	Membrane ΔsrtA high, Vesicles ΔsrtA low	6	5	3	5	0	0	0	0	Membrane ΔsrtA high, Vesicles ΔsrtA low	0.434	0.434	0.241	0.392	0	0	0	0
587	peptidase [Streptococcus mutans]	AMF85990.1	29 kDa	0.0017	0	Membrane ΔsrtA high, Vesicles ΔsrtA low	7	4	4	4	0	0	0	0	Membrane ΔsrtA high, Vesicles ΔsrtA low	0.437	0.262	0.262	0.262	0	0	0	0
588	ABC transporter permease [Streptococcus mutans]	AMF85991.1	31 kDa	0.0001	0	Membrane ΔsrtA high, Vesicles ΔsrtA low	4	3	4	3	0	0	0	0	Membrane ΔsrtA high, Vesicles ΔsrtA low	0.221	0.138	0.221	0.138	0	0	0	0
589	hypothetical protein APQ13_06720 [Streptococcus mutans]	AMF86138.1	13 kDa	0.0021	0	Membrane ΔsrtA high, Vesicles ΔsrtA low	4	2	4	5	0	0	0	0	Membrane ΔsrtA high, Vesicles ΔsrtA low	0.545	0.355	0.57	0.587	0	0	0	0
590	energy-coupling factor transporter ATPase [Streptococcus mutans]	AMF86296.1	31 kDa	0.0003	0	Membrane ΔsrtA high, Vesicles ΔsrtA low	5	3	5	4	0	0	0	0	Membrane ΔsrtA high, Vesicles ΔsrtA low	0.275	0.211	0.254	0.3	0	0	0	0
591	peptidase S66 [Streptococcus mutans]	AMF86403.1	36 kDa	0.0001	0	Membrane ΔsrtA high, Vesicles ΔsrtA low	6	4	6	6	0	0	0	0	Membrane ΔsrtA high, Vesicles ΔsrtA low	0.409	0.311	0.428	0.462	0	0	0	0
592	sugar-binding protein [Streptococcus mutans]	AMF86474.1	50 kDa	0.055	0	[]	3	0	3	1	0	0	0	0	[]	0.0943	0	0.12	0.0322	0	0	0	0
593	hypothetical protein APQ13_09365 [Streptococcus mutans]	AMF86599.1	26 kDa	0.00059	0	Membrane ΔsrtA high, Vesicles ΔsrtA low	5	4	4	4	0	0	0	0	Membrane ΔsrtA high, Vesicles ΔsrtA low	0.399	0.324	0.324	0.324	0	0	0	0
594	RNA methyltransferase [Streptococcus mutans]	AMF86609.1	52 kDa	0.0001	0	Membrane ΔsrtA high, Vesicles ΔsrtA low	6	6	4	5	0	0	0	0	Membrane ΔsrtA high, Vesicles ΔsrtA low	0.153	0.257	0.137	0.168	0	0	0	0
595	deoxyguanosinetriphosphate triphosphohydrolase [Streptococcus mutans]	AMF86619.1	53 kDa	0.0001	0	Membrane ΔsrtA high, Vesicles ΔsrtA low	4	5	4	4	0	0	0	0	Membrane ΔsrtA high, Vesicles ΔsrtA low	0.166	0.148	0.146	0.135	0	0	0	0
596	cyclic nucleotide-binding protein [Streptococcus mutans]	AMF85204.1	29 kDa	0.0001	0	Membrane ΔsrtA high, Vesicles ΔsrtA low	2	2	2	2	0	0	0	0	Membrane ΔsrtA high, Vesicles ΔsrtA low	0.123	0.123	0.123	0.155	0	0	0	0
597	peptidylprolyl isomerase [Streptococcus mutans]	AMF84946.1	29 kDa	0.0014	0	Membrane ΔsrtA high, Vesicles ΔsrtA low	4	7	5	4	0	0	0	0	Membrane ΔsrtA high, Vesicles ΔsrtA low	0.198	0.395	0.306	0.198	0	0	0	0
598	glycosyl transferase family 1 [Streptococcus mutans]	AMF84981.1	38 kDa	0.0001	0	Membrane ΔsrtA high, Vesicles ΔsrtA low	5	3	4	5	0	0	0	0	Membrane ΔsrtA high, Vesicles ΔsrtA low	0.301	0.148	0.151	0.265	0	0	0	0
599	dihydroorotate dehydrogenase [Streptococcus mutans]	AMF85097.1	63 kDa	0.0001	0	Membrane ΔsrtA high, Vesicles ΔsrtA low	4	4	4	4	0	0	0	0	Membrane ΔsrtA high, Vesicles ΔsrtA low	0.135	0.184	0.157	0.188	0	0	0	0
600	excinuclease ABC subunit C [Streptococcus mutans]	AMF85269.1	69 kDa	0.0012	0	Membrane ΔsrtA high, Vesicles ΔsrtA low	2	4	3	2	0	0	0	0	Membrane ΔsrtA high, Vesicles ΔsrtA low	0.037	0.0924	0.0588	0.037	0	0	0	0
601	NADPH-dependent FMN reductase [Streptococcus mutans]	AMF85399.1	22 kDa	0.0014	0	Membrane ΔsrtA high, Vesicles ΔsrtA low	5	5	3	6	0	0	0	0	Membrane ΔsrtA high, Vesicles ΔsrtA low	0.325	0.325	0.3	0.325	0	0	0	0
602	3-dehydroquinate dehydratase [Streptococcus mutans]	AMF85442.1	28 kDa	0.0013	0	Membrane ΔsrtA high, Vesicles ΔsrtA low	7	2	3	5	0	0	0	0	Membrane ΔsrtA high, Vesicles ΔsrtA low	0.528	0.165	0.214	0.302	0	0	0	0
603	multidrug ABC transporter ATP-binding protein [Streptococcus mutans]	AMF85551.1	67 kDa	0.00093	0	Membrane ΔsrtA high, Vesicles ΔsrtA low	4	5	5	7	0	0	0	0	Membrane ΔsrtA high, Vesicles ΔsrtA low	0.103	0.141	0.169	0.229	0	0	0	0
604	glycosyl transferase [Streptococcus mutans]	AMF85621.1	45 kDa	0.00032	0	Membrane ΔsrtA high, Vesicles ΔsrtA low	4	5	4	6	0	0	0	0	Membrane ΔsrtA high, Vesicles ΔsrtA low	0.138	0.182	0.141	0.201	0	0	0	0
605	adhesin [Streptococcus mutans]	AMF85696.1	54 kDa	0.0011	0	Membrane ΔsrtA high, Vesicles ΔsrtA low	2	3	5	3	0	0	0	0	Membrane ΔsrtA high, Vesicles ΔsrtA low	0.0985	0.106	0.236	0.151	0	0	0	0
606	isocitrate dehydrogenase [Streptococcus mutans]	AMF85750.1	43 kDa	0.0001	0	Membrane ΔsrtA high, Vesicles ΔsrtA low	6	5	5	6	0	0	0	0	Membrane ΔsrtA high, Vesicles ΔsrtA low	0.221	0.188	0.173	0.237	0	0	0	0
608	pseudouridine synthase [Streptococcus mutans]	AMF84875.1	27 kDa	0.0001	0	Membrane ΔsrtA high, Vesicles ΔsrtA low	4	5	6	4	0	0	0	0	Membrane ΔsrtA high, Vesicles ΔsrtA low	0.208	0.304	0.308	0.258	0	0	0	0
609	uracil-DNA glycosylase [Streptococcus mutans]	AMF85272.1	23 kDa	0.0001	0	Membrane ΔsrtA high, Vesicles ΔsrtA low	6	3	5	5	0	0	0	0	Membrane ΔsrtA high, Vesicles ΔsrtA low	0.297	0.195	0.241	0.241	0	0	0	0
610	dihydroorotate dehydrogenase [Streptococcus mutans]	AMF85287.1	33 kDa	0.00019	0	Membrane ΔsrtA high, Vesicles ΔsrtA low	5	7	4	5	0	0	0	0	Membrane ΔsrtA high, Vesicles ΔsrtA low	0.288	0.414	0.239	0.324	0	0	0	0
611	phosphohydrolase [Streptococcus mutans]	AMF85710.1	51 kDa	0.0013	0	Membrane ΔsrtA high, Vesicles ΔsrtA low	7	5	4	5	0	0	0	0	Membrane ΔsrtA high, Vesicles ΔsrtA low	0.336	0.295	0.283	0.274	0	0	0	0
612	N-acetylmuramoyl-L-alanine amidase [Streptococcus mutans]	AMF85720.1	32 kDa	0.0039	0	Membrane ΔsrtA high, Vesicles ΔsrtA low	3	6	2	3	0	0	0	0	Membrane ΔsrtA high, Vesicles ΔsrtA low	0.177	0.362	0.177	0.177	0	0	0	0
613	guanine permease [Streptococcus mutans]	AMF85982.1	50 kDa	0.0001	0	Membrane ΔsrtA high, Vesicles ΔsrtA low	5	5	4	5	0	0	0	0	Membrane ΔsrtA high, Vesicles ΔsrtA low	0.158	0.12	0.118	0.158	0	0	0	0
614	molecular chaperone Hsp33 [Streptococcus mutans]	AMF86144.1	32 kDa	0.0018	0	Membrane ΔsrtA high, Vesicles ΔsrtA low	6	4	3	3	0	0	0	0	Membrane ΔsrtA high, Vesicles ΔsrtA low	0.321	0.228	0.172	0.172	0	0	0	0
615	hypothetical protein APQ13_06975 [Streptococcus mutans]	AMF86172.1	28 kDa	0.0001	0	Membrane ΔsrtA high, Vesicles ΔsrtA low	3	2	3	3	0	0	0	0	Membrane ΔsrtA high, Vesicles ΔsrtA low	0.22	0.22	0.297	0.297	0	0	0	0
616	lipoate--protein ligase [Streptococcus mutans]	AMF86189.1	38 kDa	0.0027	0	Membrane ΔsrtA high, Vesicles ΔsrtA low	5	4	3	3	0	0	0	0	Membrane ΔsrtA high, Vesicles ΔsrtA low	0.304	0.274	0.213	0.21	0	0	0	0
617	hypothetical protein APQ13_07320 [Streptococcus mutans]	AMF86238.1	33 kDa	0.0001	0	Membrane ΔsrtA high, Vesicles ΔsrtA low	5	4	3	4	0	0	0	0	Membrane ΔsrtA high, Vesicles ΔsrtA low	0.337	0.271	0.227	0.289	0	0	0	0
618	beta-hydroxyacyl-ACP dehydratase [Streptococcus mutans]	AMF86632.1	15 kDa	0.0061	0	Membrane ΔsrtA high, Vesicles ΔsrtA low	7	6	2	5	0	0	0	0	Membrane ΔsrtA high, Vesicles ΔsrtA low	0.65	0.371	0.207	0.357	0	0	0	0
620	NAD kinase [Streptococcus mutans]	AMF85438.1	31 kDa	0.0001	0	Membrane ΔsrtA high, Vesicles ΔsrtA low	5	4	4	5	0	0	0	0	Membrane ΔsrtA high, Vesicles ΔsrtA low	0.296	0.256	0.256	0.296	0	0	0	0
623	lactoylglutathione lyase [Streptococcus mutans]	AMF84969.1	15 kDa	0.0027	0	Membrane ΔsrtA high, Vesicles ΔsrtA low	5	3	3	5	0	0	0	0	Membrane ΔsrtA high, Vesicles ΔsrtA low	0.346	0.223	0.223	0.346	0	0	0	0
624	glutamine ABC transporter substrate-binding protein [Streptococcus mutans]	AMF85042.1	30 kDa	0.001	0	Membrane ΔsrtA high, Vesicles ΔsrtA low	5	4	5	7	0	0	0	0	Membrane ΔsrtA high, Vesicles ΔsrtA low	0.27	0.196	0.263	0.452	0	0	0	0
625	short-chain dehydrogenase [Streptococcus mutans]	AMF85078.1	29 kDa	0.0001	0	Membrane ΔsrtA high, Vesicles ΔsrtA low	4	3	3	3	0	0	0	0	Membrane ΔsrtA high, Vesicles ΔsrtA low	0.224	0.161	0.169	0.169	0	0	0	0
626	hypothetical protein APQ13_02130 [Streptococcus mutans]	AMF85263.1	25 kDa	0.0001	0	Membrane ΔsrtA high, Vesicles ΔsrtA low	3	4	3	4	0	0	0	0	Membrane ΔsrtA high, Vesicles ΔsrtA low	0.202	0.207	0.207	0.207	0	0	0	0
627	amino acid ABC transporter ATP-binding protein [Streptococcus mutans]	AMF85324.1	23 kDa	0.0001	0	Membrane ΔsrtA high, Vesicles ΔsrtA low	5	4	5	3	0	0	0	0	Membrane ΔsrtA high, Vesicles ΔsrtA low	0.407	0.297	0.354	0.273	0	0	0	0
628	aspartate carbamoyltransferase catalytic subunit [Streptococcus mutans]	AMF85589.1	35 kDa	0.0014	0	Membrane ΔsrtA high, Vesicles ΔsrtA low	4	4	6	3	0	0	0	0	Membrane ΔsrtA high, Vesicles ΔsrtA low	0.159	0.169	0.211	0.107	0	0	0	0
629	prephenate dehydrogenase [Streptococcus mutans]	AMF85657.1	42 kDa	0.0015	0	Membrane ΔsrtA high, Vesicles ΔsrtA low	4	6	4	4	0	0	0	0	Membrane ΔsrtA high, Vesicles ΔsrtA low	0.177	0.196	0.141	0.198	0	0	0	0
630	ornithine carbamoyltransferase [Streptococcus mutans]	AMF85842.1	37 kDa	0.00021	0	Membrane ΔsrtA high, Vesicles ΔsrtA low	3	5	4	3	0	0	0	0	Membrane ΔsrtA high, Vesicles ΔsrtA low	0.169	0.212	0.202	0.138	0	0	0	0
631	guanylate kinase [Streptococcus mutans]	AMF85924.1	24 kDa	0.0001	0	Membrane ΔsrtA high, Vesicles ΔsrtA low	6	5	5	4	0	0	0	0	Membrane ΔsrtA high, Vesicles ΔsrtA low	0.448	0.343	0.381	0.286	0	0	0	0
632	heme ABC transporter ATP-binding protein [Streptococcus mutans]	AMF86499.1	62 kDa	0.0069	0	Membrane ΔsrtA high, Vesicles ΔsrtA low	3	2	4	1	0	0	0	0	Membrane ΔsrtA high, Vesicles ΔsrtA low	0.111	0.0645	0.145	0.0466	0	0	0	0
633	ribosome biogenesis GTPase YqeH [Streptococcus mutans]	AMF86590.1	41 kDa	0.0001	0	Membrane ΔsrtA high, Vesicles ΔsrtA low	6	5	7	6	0	0	0	0	Membrane ΔsrtA high, Vesicles ΔsrtA low	0.253	0.185	0.315	0.231	0	0	0	0
636	multidrug ABC transporter ATP-binding protein [Streptococcus mutans]	AMF85111.1	72 kDa	0.089	0	[]	5	4	0	1	0	0	0	0	[]	0.155	0.0989	0	0.0173	0	0	0	0
637	isopropylmalate isomerase [Streptococcus mutans]	AMF85154.1	51 kDa	0.00045	0	Membrane ΔsrtA high, Vesicles ΔsrtA low	3	4	5	5	0	0	0	0	Membrane ΔsrtA high, Vesicles ΔsrtA low	0.134	0.154	0.163	0.215	0	0	0	0
638	dihydroorotase [Streptococcus mutans]	AMF85296.1	45 kDa	0.00017	0	Membrane ΔsrtA high, Vesicles ΔsrtA low	6	4	5	6	0	0	0	0	Membrane ΔsrtA high, Vesicles ΔsrtA low	0.308	0.104	0.235	0.308	0	0	0	0
639	arsenate reductase [Streptococcus mutans]	AMF85352.1	16 kDa	0.00044	0	Membrane ΔsrtA high, Vesicles ΔsrtA low	6	6	5	4	0	0	0	0	Membrane ΔsrtA high, Vesicles ΔsrtA low	0.54	0.577	0.577	0.504	0	0	0	0
640	histidine kinase [Streptococcus mutans]	AMF85365.1	49 kDa	0.011	0	Membrane ΔsrtA high, Vesicles ΔsrtA low	2	4	2	2	0	0	0	0	Membrane ΔsrtA high, Vesicles ΔsrtA low	0.0742	0.0951	0.0928	0.0464	0	0	0	0
641	glycosyl transferase [Streptococcus mutans]	AMF85612.1	36 kDa	0.0001	0	Membrane ΔsrtA high, Vesicles ΔsrtA low	3	4	3	4	0	0	0	0	Membrane ΔsrtA high, Vesicles ΔsrtA low	0.167	0.167	0.167	0.167	0	0	0	0
642	protease [Streptococcus mutans]	AMF85678.1	48 kDa	0.00046	0	Membrane ΔsrtA high, Vesicles ΔsrtA low	5	3	4	6	0	0	0	0	Membrane ΔsrtA high, Vesicles ΔsrtA low	0.217	0.124	0.171	0.278	0	0	0	0
643	acyl-phosphate glycerol 3-phosphate acyltransferase [Streptococcus mutans]	AMF85795.1	29 kDa	0.0001	0	Membrane ΔsrtA high, Vesicles ΔsrtA low	5	6	6	6	0	0	0	0	Membrane ΔsrtA high, Vesicles ΔsrtA low	0.184	0.244	0.244	0.244	0	0	0	0
644	ribose-5-phosphate isomerase [Streptococcus mutans]	AMF85845.1	12 kDa	0.00019	0	Membrane ΔsrtA high, Vesicles ΔsrtA low	5	6	4	4	0	0	0	0	Membrane ΔsrtA high, Vesicles ΔsrtA low	0.56	0.72	0.65	0.65	0	0	0	0
645	cell division protein [Streptococcus mutans]	AMF85851.1	25 kDa	0.0001	0	Membrane ΔsrtA high, Vesicles ΔsrtA low	7	7	6	4	0	0	0	0	Membrane ΔsrtA high, Vesicles ΔsrtA low	0.498	0.498	0.498	0.363	0	0	0	0
646	16S rRNA methyltransferase [Streptococcus mutans]	AMF86033.1	33 kDa	0.00038	0	Membrane ΔsrtA high, Vesicles ΔsrtA low	4	4	3	2	0	0	0	0	Membrane ΔsrtA high, Vesicles ΔsrtA low	0.155	0.155	0.151	0.11	0	0	0	0
647	argininosuccinate lyase [Streptococcus mutans]	AMF86044.1	51 kDa	0.0012	0	Membrane ΔsrtA high, Vesicles ΔsrtA low	6	5	3	3	0	0	0	0	Membrane ΔsrtA high, Vesicles ΔsrtA low	0.204	0.2	0.104	0.111	0	0	0	0
648	oxalate decarboxylase [Streptococcus mutans]	AMF86181.1	44 kDa	0.0019	0	Membrane ΔsrtA high, Vesicles ΔsrtA low	6	3	5	7	0	0	0	0	Membrane ΔsrtA high, Vesicles ΔsrtA low	0.279	0.112	0.203	0.325	0	0	0	0
649	DNA polymerase III subunit beta [Streptococcus mutans]	AMF86279.1	42 kDa	0.0001	0	Membrane ΔsrtA high, Vesicles ΔsrtA low	5	4	4	4	0	0	0	0	Membrane ΔsrtA high, Vesicles ΔsrtA low	0.278	0.198	0.23	0.23	0	0	0	0
650	tRNA-binding protein [Streptococcus mutans]	AMF86467.1	23 kDa	0.00028	0	Membrane ΔsrtA high, Vesicles ΔsrtA low	7	5	4	4	0	0	0	0	Membrane ΔsrtA high, Vesicles ΔsrtA low	0.423	0.389	0.389	0.274	0	0	0	0
651	hypothetical protein APQ13_09495 [Streptococcus mutans]	AMF86615.1	37 kDa	0.0017	0	Membrane ΔsrtA high, Vesicles ΔsrtA low	5	2	3	3	0	0	0	0	Membrane ΔsrtA high, Vesicles ΔsrtA low	0.193	0.0932	0.161	0.113	0	0	0	0
652	hypothetical protein APQ13_09165 [Streptococcus mutans]	AMF86696.1	14 kDa	0.00013	0	Membrane ΔsrtA high, Vesicles ΔsrtA low	4	3	2	3	0	0	0	0	Membrane ΔsrtA high, Vesicles ΔsrtA low	0.496	0.419	0.171	0.419	0	0	0	0
653	reductase [Streptococcus mutans]	AMF85131.1	53 kDa	0.0001	0	Membrane ΔsrtA high, Vesicles ΔsrtA low	1	1	1	1	0	0	0	0	Membrane ΔsrtA high, Vesicles ΔsrtA low	0.0383	0.0383	0.0383	0.0383	0	0	0	0
655	50S ribosomal protein L11 [Streptococcus mutans]	AMF84949.1	15 kDa	0.0001	0	Membrane ΔsrtA high, Vesicles ΔsrtA low	3	3	3	3	0	0	0	0	Membrane ΔsrtA high, Vesicles ΔsrtA low	0.305	0.305	0.305	0.305	0	0	0	0
656	RNA-binding protein [Streptococcus mutans]	AMF84953.1	32 kDa	0.0015	0	Membrane ΔsrtA high, Vesicles ΔsrtA low	4	3	3	2	0	0	0	0	Membrane ΔsrtA high, Vesicles ΔsrtA low	0.297	0.227	0.227	0.185	0	0	0	0
657	cytidine deaminase [Streptococcus mutans]	AMF85371.1	14 kDa	0.0001	0	Membrane ΔsrtA high, Vesicles ΔsrtA low	4	5	4	5	0	0	0	0	Membrane ΔsrtA high, Vesicles ΔsrtA low	0.562	0.719	0.562	0.719	0	0	0	0
658	Rex family transcriptional regulator [Streptococcus mutans]	AMF85431.1	24 kDa	0.00052	0	Membrane ΔsrtA high, Vesicles ΔsrtA low	7	3	5	5	0	0	0	0	Membrane ΔsrtA high, Vesicles ΔsrtA low	0.413	0.117	0.324	0.347	0	0	0	0
659	GTPase CgtA [Streptococcus mutans]	AMF85640.1	48 kDa	0.0001	0	Membrane ΔsrtA high, Vesicles ΔsrtA low	4	6	5	4	0	0	0	0	Membrane ΔsrtA high, Vesicles ΔsrtA low	0.14	0.236	0.17	0.14	0	0	0	0
660	ribulose phosphate epimerase [Streptococcus mutans]	AMF86030.1	24 kDa	0.0013	0	Membrane ΔsrtA high, Vesicles ΔsrtA low	4	2	3	4	0	0	0	0	Membrane ΔsrtA high, Vesicles ΔsrtA low	0.388	0.119	0.324	0.388	0	0	0	0
661	molecular chaperone GroES [Streptococcus mutans]	AMF86480.1	10 kDa	0.0001	0	Membrane ΔsrtA high, Vesicles ΔsrtA low	3	3	3	3	0	0	0	0	Membrane ΔsrtA high, Vesicles ΔsrtA low	0.663	0.663	0.663	0.663	0	0	0	0
662	peptidase M20 [Streptococcus mutans]	AMF86493.1	51 kDa	0.0001	0	Membrane ΔsrtA high, Vesicles ΔsrtA low	5	4	5	3	0	0	0	0	Membrane ΔsrtA high, Vesicles ΔsrtA low	0.243	0.204	0.243	0.138	0	0	0	0
663	primosomal protein DnaI [Streptococcus mutans]	AMF86511.1	34 kDa	0.0001	0	Membrane ΔsrtA high, Vesicles ΔsrtA low	5	4	4	4	0	0	0	0	Membrane ΔsrtA high, Vesicles ΔsrtA low	0.227	0.244	0.234	0.241	0	0	0	0
664	UDP pyrophosphate synthase [Streptococcus mutans]	AMF86602.1	29 kDa	0.0091	0	Membrane ΔsrtA high, Vesicles ΔsrtA low	5	2	3	1	0	0	0	0	Membrane ΔsrtA high, Vesicles ΔsrtA low	0.357	0.104	0.185	0.0562	0	0	0	0
665	sensor protein LytS [Streptococcus mutans]	AMF85830.1	64 kDa	0.029	0	Membrane ΔsrtA high, Vesicles ΔsrtA low	0	2	2	2	0	0	0	0	Membrane ΔsrtA high, Vesicles ΔsrtA low	0	0.0707	0.0707	0.0707	0	0	0	0
668	HAD family hydrolase [Streptococcus mutans]	AMF84864.1	20 kDa	0.0001	0	Membrane ΔsrtA high, Vesicles ΔsrtA low	6	5	5	5	0	0	0	0	Membrane ΔsrtA high, Vesicles ΔsrtA low	0.299	0.299	0.299	0.299	0	0	0	0
669	hypothetical protein APQ13_02370 [Streptococcus mutans]	AMF85308.1	23 kDa	0.00072	0	Membrane ΔsrtA high, Vesicles ΔsrtA low	4	4	3	2	0	0	0	0	Membrane ΔsrtA high, Vesicles ΔsrtA low	0.199	0.199	0.199	0.199	0	0	0	0
670	deacetylase [Streptococcus mutans]	AMF85504.1	33 kDa	0.00018	0	Membrane ΔsrtA high, Vesicles ΔsrtA low	3	2	2	3	0	0	0	0	Membrane ΔsrtA high, Vesicles ΔsrtA low	0.167	0.14	0.0903	0.191	0	0	0	0
671	peroxidase [Streptococcus mutans]	AMF85538.1	18 kDa	0.0001	0	Membrane ΔsrtA high, Vesicles ΔsrtA low	6	4	4	4	0	0	0	0	Membrane ΔsrtA high, Vesicles ΔsrtA low	0.547	0.534	0.335	0.416	0	0	0	0
672	antibiotic ABC transporter ATP-binding protein [Streptococcus mutans]	AMF85554.1	71 kDa	0.02	0	Membrane ΔsrtA high, Vesicles ΔsrtA low	6	5	3	1	0	0	0	0	Membrane ΔsrtA high, Vesicles ΔsrtA low	0.159	0.114	0.0981	0.0161	0	0	0	0
673	oxidoreductase [Streptococcus mutans]	AMF85704.1	32 kDa	0.00084	0	Membrane ΔsrtA high, Vesicles ΔsrtA low	3	2	4	2	0	0	0	0	Membrane ΔsrtA high, Vesicles ΔsrtA low	0.156	0.109	0.163	0.105	0	0	0	0
674	amino acid ABC transporter permease [Streptococcus mutans]	AMF85939.1	29 kDa	0.0013	0	Membrane ΔsrtA high, Vesicles ΔsrtA low	2	3	3	4	0	0	0	0	Membrane ΔsrtA high, Vesicles ΔsrtA low	0.165	0.169	0.169	0.169	0	0	0	0
675	nitroreductase [Streptococcus mutans]	AMF86110.1	22 kDa	0.0001	0	Membrane ΔsrtA high, Vesicles ΔsrtA low	5	5	5	4	0	0	0	0	Membrane ΔsrtA high, Vesicles ΔsrtA low	0.28	0.28	0.28	0.205	0	0	0	0
676	chromosome partitioning protein ParB [Streptococcus mutans]	AMF86281.1	30 kDa	0.0017	0	Membrane ΔsrtA high, Vesicles ΔsrtA low	5	3	2	3	0	0	0	0	Membrane ΔsrtA high, Vesicles ΔsrtA low	0.262	0.145	0.0977	0.145	0	0	0	0
677	peptidase M16 [Streptococcus mutans]	AMF86292.1	50 kDa	0.0037	0	Membrane ΔsrtA high, Vesicles ΔsrtA low	6	2	4	3	0	0	0	0	Membrane ΔsrtA high, Vesicles ΔsrtA low	0.23	0.0907	0.123	0.107	0	0	0	0
678	transcriptional repressor CodY [Streptococcus mutans]	AMF86578.1	29 kDa	0.00036	0	Membrane ΔsrtA high, Vesicles ΔsrtA low	6	5	2	4	0	0	0	0	Membrane ΔsrtA high, Vesicles ΔsrtA low	0.372	0.287	0.207	0.257	0	0	0	0
679	HAD family hydrolase [Streptococcus mutans]	AMF85663.1	35 kDa	0.0029	0	Membrane ΔsrtA high, Vesicles ΔsrtA low	2	3	3	1	0	0	0	0	Membrane ΔsrtA high, Vesicles ΔsrtA low	0.0367	0.0767	0.0767	0.0367	0	0	0	0
680	PTS fructose transporter subunit IIB [Streptococcus mutans]	AMF86476.1	18 kDa	0.0001	0	Membrane ΔsrtA high, Vesicles ΔsrtA low	2	2	2	2	0	0	0	0	Membrane ΔsrtA high, Vesicles ΔsrtA low	0.207	0.207	0.207	0.207	0	0	0	0
682	mannitol-1-phosphate 5-dehydrogenase [Streptococcus mutans]	AMF85321.1	43 kDa	0.0001	0	Membrane ΔsrtA high, Vesicles ΔsrtA low	3	5	4	4	0	0	0	0	Membrane ΔsrtA high, Vesicles ΔsrtA low	0.131	0.251	0.131	0.217	0	0	0	0
683	hypothetical protein APQ13_03265 [Streptococcus mutans]	AMF85480.1	13 kDa	0.00092	0	Membrane ΔsrtA high, Vesicles ΔsrtA low	4	2	3	2	0	0	0	0	Membrane ΔsrtA high, Vesicles ΔsrtA low	0.661	0.509	0.509	0.5	0	0	0	0
684	2,5-diketo-D-gluconic acid reductase [Streptococcus mutans]	AMF85744.1	32 kDa	0.00015	0	Membrane ΔsrtA high, Vesicles ΔsrtA low	4	5	4	5	0	0	0	0	Membrane ΔsrtA high, Vesicles ΔsrtA low	0.264	0.336	0.282	0.264	0	0	0	0
685	tryptophan synthase subunit beta [Streptococcus mutans]	AMF85865.1	44 kDa	0.0001	0	Membrane ΔsrtA high, Vesicles ΔsrtA low	5	4	4	4	0	0	0	0	Membrane ΔsrtA high, Vesicles ΔsrtA low	0.201	0.201	0.201	0.201	0	0	0	0
686	amino acid ABC transporter substrate-binding protein [Streptococcus mutans]	AMF85940.1	30 kDa	0.00039	0	Membrane ΔsrtA high, Vesicles ΔsrtA low	7	5	6	5	0	0	0	0	Membrane ΔsrtA high, Vesicles ΔsrtA low	0.242	0.216	0.147	0.128	0	0	0	0
687	carbonate dehydratase [Streptococcus mutans]	AMF86051.1	18 kDa	0.00017	0	Membrane ΔsrtA high, Vesicles ΔsrtA low	4	4	4	4	0	0	0	0	Membrane ΔsrtA high, Vesicles ΔsrtA low	0.537	0.537	0.537	0.537	0	0	0	0
688	elongation factor P [Streptococcus mutans]	AMF86561.1	21 kDa	0.0001	0	Membrane ΔsrtA high, Vesicles ΔsrtA low	4	3	3	3	0	0	0	0	Membrane ΔsrtA high, Vesicles ΔsrtA low	0.312	0.237	0.237	0.237	0	0	0	0
689	16S rRNA methyltransferase [Streptococcus mutans]	AMF86672.1	50 kDa	0.0001	0	Membrane ΔsrtA high, Vesicles ΔsrtA low	3	4	3	3	0	0	0	0	Membrane ΔsrtA high, Vesicles ΔsrtA low	0.124	0.165	0.124	0.0938	0	0	0	0
690	hypothetical protein APQ13_07285 [Streptococcus mutans]	AMF86231.1	14 kDa	0.078	0	[]	0	3	2	2	0	0	0	0	[]	0	0.286	0.278	0.278	0	0	0	0
691	large-conductance mechanosensitive channel [Streptococcus mutans]	AMF85627.1	14 kDa	0.0001	0	Membrane ΔsrtA high, Vesicles ΔsrtA low	2	2	2	2	0	0	0	0	Membrane ΔsrtA high, Vesicles ΔsrtA low	0.173	0.173	0.173	0.173	0	0	0	0
692	ATP synthase F0F1 subunit epsilon [Streptococcus mutans]	AMF85035.1	16 kDa	0.0016	0	Membrane ΔsrtA high, Vesicles ΔsrtA low	1	3	3	3	0	0	0	0	Membrane ΔsrtA high, Vesicles ΔsrtA low	0.181	0.428	0.428	0.428	0	0	0	0
693	ATP phosphoribosyltransferase regulatory subunit [Streptococcus mutans]	AMF85234.1	36 kDa	0.052	0	[]	4	2	3	0	0	0	0	0	[]	0.231	0.103	0.144	0	0	0	0	0
694	serine kinase [Streptococcus mutans]	AMF85684.1	35 kDa	0.0001	0	Membrane ΔsrtA high, Vesicles ΔsrtA low	6	5	3	4	0	0	0	0	Membrane ΔsrtA high, Vesicles ΔsrtA low	0.264	0.26	0.183	0.215	0	0	0	0
695	phosphoglycerate mutase [Streptococcus mutans]	AMF85726.1	24 kDa	0.00038	0	Membrane ΔsrtA high, Vesicles ΔsrtA low	6	3	4	4	0	0	0	0	Membrane ΔsrtA high, Vesicles ΔsrtA low	0.519	0.202	0.293	0.293	0	0	0	0
696	D-alanine--D-alanine ligase [Streptococcus mutans]	AMF85813.1	39 kDa	0.0025	0	Membrane ΔsrtA high, Vesicles ΔsrtA low	4	4	8	6	0	0	0	0	Membrane ΔsrtA high, Vesicles ΔsrtA low	0.246	0.221	0.493	0.255	0	0	0	0
697	deoxyuridine 5'-triphosphate nucleotidohydrolase [Streptococcus mutans]	AMF86054.1	16 kDa	0.0001	0	Membrane ΔsrtA high, Vesicles ΔsrtA low	5	4	3	5	0	0	0	0	Membrane ΔsrtA high, Vesicles ΔsrtA low	0.469	0.34	0.313	0.449	0	0	0	0
698	NrdR family transcriptional regulator [Streptococcus mutans]	AMF86509.1	19 kDa	0.0085	0	Membrane ΔsrtA high, Vesicles ΔsrtA low	6	3	4	3	0	0	0	0	Membrane ΔsrtA high, Vesicles ΔsrtA low	0.374	0.178	0.178	0.178	0	0	0	0
699	ATP-dependent DNA helicase RecG [Streptococcus mutans]	AMF86572.1	75 kDa	0.0002	0	Membrane ΔsrtA high, Vesicles ΔsrtA low	3	3	4	2	0	0	0	0	Membrane ΔsrtA high, Vesicles ΔsrtA low	0.076	0.076	0.0939	0.0835	0	0	0	0
700	HAD family hydrolase [Streptococcus mutans]	AMF86593.1	22 kDa	0.00017	0	Membrane ΔsrtA high, Vesicles ΔsrtA low	5	4	4	5	0	0	0	0	Membrane ΔsrtA high, Vesicles ΔsrtA low	0.376	0.289	0.289	0.371	0	0	0	0
701	PTS mannose transporter subunit IIC [Streptococcus mutans]	AMF86536.1	28 kDa	0.0001	0	Membrane ΔsrtA high, Vesicles ΔsrtA low	3	3	2	3	0	0	0	0	Membrane ΔsrtA high, Vesicles ΔsrtA low	0.188	0.188	0.125	0.188	0	0	0	0
705	hemolysin [Streptococcus mutans]	AMF84891.1	50 kDa	0.0001	0	Membrane ΔsrtA high, Vesicles ΔsrtA low	3	4	3	3	0	0	0	0	Membrane ΔsrtA high, Vesicles ΔsrtA low	0.13	0.133	0.0921	0.13	0	0	0	0
706	ATP synthase F0F1 subunit delta [Streptococcus mutans]	AMF85031.1	20 kDa	0.0001	0	Membrane ΔsrtA high, Vesicles ΔsrtA low	4	3	4	4	0	0	0	0	Membrane ΔsrtA high, Vesicles ΔsrtA low	0.258	0.197	0.202	0.258	0	0	0	0
707	alpha/beta hydrolase [Streptococcus mutans]	AMF85182.1	29 kDa	0.0035	0	Membrane ΔsrtA high, Vesicles ΔsrtA low	6	3	3	3	0	0	0	0	Membrane ΔsrtA high, Vesicles ΔsrtA low	0.321	0.185	0.233	0.169	0	0	0	0
708	glycine/betaine ABC transporter ATP-binding protein [Streptococcus mutans]	AMF85392.1	27 kDa	0.028	0	Membrane ΔsrtA high, Vesicles ΔsrtA low	5	5	0	4	0	0	0	0	Membrane ΔsrtA high, Vesicles ΔsrtA low	0.338	0.35	0	0.292	0	0	0	0
709	ABC transporter permease [Streptococcus mutans]	AMF85441.1	61 kDa	0.0001	0	Membrane ΔsrtA high, Vesicles ΔsrtA low	3	3	3	2	0	0	0	0	Membrane ΔsrtA high, Vesicles ΔsrtA low	0.0467	0.0467	0.0467	0.0318	0	0	0	0
710	Wall-associated protein [Streptococcus mutans]	AMF85485.1	49 kDa	0.0001	0	Membrane ΔsrtA high, Vesicles ΔsrtA low	4	3	4	4	0	0	0	0	Membrane ΔsrtA high, Vesicles ΔsrtA low	0.245	0.174	0.225	0.225	0	0	0	0
711	GTP-binding protein [Streptococcus mutans]	AMF85515.1	22 kDa	0.0001	0	Membrane ΔsrtA high, Vesicles ΔsrtA low	5	4	5	5	0	0	0	0	Membrane ΔsrtA high, Vesicles ΔsrtA low	0.36	0.274	0.254	0.34	0	0	0	0
712	50S ribosomal protein L21 [Streptococcus mutans]	AMF85600.1	11 kDa	0.0001	0	Membrane ΔsrtA high, Vesicles ΔsrtA low	4	3	3	2	0	0	0	0	Membrane ΔsrtA high, Vesicles ΔsrtA low	0.346	0.317	0.317	0.288	0	0	0	0
713	multidrug ABC transporter ATP-binding protein [Streptococcus mutans]	AMF85877.1	65 kDa	0.0027	0	Membrane ΔsrtA high, Vesicles ΔsrtA low	3	1	3	2	0	0	0	0	Membrane ΔsrtA high, Vesicles ΔsrtA low	0.0912	0.0275	0.0998	0.0654	0	0	0	0
714	nucleoid-associated protein [Streptococcus mutans]	AMF85993.1	11 kDa	0.0042	0	Membrane ΔsrtA high, Vesicles ΔsrtA low	2	3	1	2	0	0	0	0	Membrane ΔsrtA high, Vesicles ΔsrtA low	0.485	0.606	0.152	0.485	0	0	0	0
715	pseudouridine synthase [Streptococcus mutans]	AMF86217.1	28 kDa	0.0035	0	Membrane ΔsrtA high, Vesicles ΔsrtA low	4	3	2	2	0	0	0	0	Membrane ΔsrtA high, Vesicles ΔsrtA low	0.217	0.213	0.165	0.165	0	0	0	0
716	hypothetical protein APQ13_09450 [Streptococcus mutans]	AMF86607.1	21 kDa	0.0077	0	Membrane ΔsrtA high, Vesicles ΔsrtA low	4	3	3	1	0	0	0	0	Membrane ΔsrtA high, Vesicles ΔsrtA low	0.249	0.243	0.186	0.0621	0	0	0	0
717	hypothetical protein APQ13_05710 [Streptococcus mutans]	AMF85949.1	14 kDa	0.00014	0	Membrane ΔsrtA high, Vesicles ΔsrtA low	3	2	2	2	0	0	0	0	Membrane ΔsrtA high, Vesicles ΔsrtA low	0.31	0.31	0.31	0.31	0	0	0	0
718	molybdenum ABC transporter ATP-binding protein [Streptococcus mutans]	AMF84889.1	29 kDa	0.00024	0	Membrane ΔsrtA high, Vesicles ΔsrtA low	2	2	2	2	0	0	0	0	Membrane ΔsrtA high, Vesicles ΔsrtA low	0.188	0.188	0.188	0.188	0	0	0	0
719	tRNA modification GTPase MnmE [Streptococcus mutans]	AMF85276.1	50 kDa	0.0024	0	Membrane ΔsrtA high, Vesicles ΔsrtA low	2	1	1	2	0	0	0	0	Membrane ΔsrtA high, Vesicles ΔsrtA low	0.0703	0.0308	0.0308	0.0769	0	0	0	0
721	isoprenylcysteine carboxyl methyltransferase [Streptococcus mutans]	AMF86139.1	22 kDa	0.01	0	Membrane ΔsrtA high, Vesicles ΔsrtA low	2	2	1	1	0	0	0	0	Membrane ΔsrtA high, Vesicles ΔsrtA low	0.118	0.118	0.0749	0.0749	0	0	0	0
725	5-methyltetrahydropteroyltriglutamate--homocysteine methyltransferase [Streptococcus mutans]	AMF85066.1	43 kDa	0.0001	0	Membrane ΔsrtA high, Vesicles ΔsrtA low	4	5	4	4	0	0	0	0	Membrane ΔsrtA high, Vesicles ΔsrtA low	0.178	0.194	0.178	0.186	0	0	0	0
726	UDP-N-acetylmuramyl peptide synthase [Streptococcus mutans]	AMF85113.1	50 kDa	0.0001	0	Membrane ΔsrtA high, Vesicles ΔsrtA low	5	4	3	3	0	0	0	0	Membrane ΔsrtA high, Vesicles ΔsrtA low	0.177	0.141	0.123	0.103	0	0	0	0
727	amidase [Streptococcus mutans]	AMF85292.1	53 kDa	0.00083	0	Membrane ΔsrtA high, Vesicles ΔsrtA low	3	2	3	2	0	0	0	0	Membrane ΔsrtA high, Vesicles ΔsrtA low	0.0979	0.0646	0.1	0.0646	0	0	0	0
728	GntR family transcriptional regulator [Streptococcus mutans]	AMF85422.1	24 kDa	0.00013	0	Membrane ΔsrtA high, Vesicles ΔsrtA low	5	3	4	3	0	0	0	0	Membrane ΔsrtA high, Vesicles ΔsrtA low	0.367	0.238	0.29	0.176	0	0	0	0
729	histidine kinase [Streptococcus mutans]	AMF85535.1	47 kDa	0.0001	0	Membrane ΔsrtA high, Vesicles ΔsrtA low	3	3	3	3	0	0	0	0	Membrane ΔsrtA high, Vesicles ΔsrtA low	0.146	0.146	0.141	0.146	0	0	0	0
730	7-carboxy-7-deazaguanine synthase [Streptococcus mutans]	AMF85544.1	27 kDa	0.00045	0	Membrane ΔsrtA high, Vesicles ΔsrtA low	3	4	3	4	0	0	0	0	Membrane ΔsrtA high, Vesicles ΔsrtA low	0.202	0.282	0.223	0.265	0	0	0	0
731	galactose-1-phosphate uridylyltransferase [Streptococcus mutans]	AMF85564.1	55 kDa	0.0021	0	Membrane ΔsrtA high, Vesicles ΔsrtA low	3	2	2	1	0	0	0	0	Membrane ΔsrtA high, Vesicles ΔsrtA low	0.0937	0.0713	0.0713	0.0183	0	0	0	0
732	aminoacyl-tRNA deacylase [Streptococcus mutans]	AMF85724.1	17 kDa	0.00034	0	Membrane ΔsrtA high, Vesicles ΔsrtA low	5	5	3	4	0	0	0	0	Membrane ΔsrtA high, Vesicles ΔsrtA low	0.35	0.439	0.338	0.344	0	0	0	0
733	oligopeptidase PepB [Streptococcus mutans]	AMF85775.1	70 kDa	0.00026	0	Membrane ΔsrtA high, Vesicles ΔsrtA low	3	2	4	3	0	0	0	0	Membrane ΔsrtA high, Vesicles ΔsrtA low	0.0985	0.0768	0.119	0.0985	0	0	0	0
734	restriction endonuclease [Streptococcus mutans]	AMF85899.1	36 kDa	0.003	0	Membrane ΔsrtA high, Vesicles ΔsrtA low	6	5	4	2	0	0	0	0	Membrane ΔsrtA high, Vesicles ΔsrtA low	0.17	0.163	0.151	0.0833	0	0	0	0
735	modification methylase [Streptococcus mutans]	AMF85901.1	33 kDa	0.0047	0	Membrane ΔsrtA high, Vesicles ΔsrtA low	4	2	2	3	0	0	0	0	Membrane ΔsrtA high, Vesicles ΔsrtA low	0.253	0.0947	0.0947	0.196	0	0	0	0
736	nitrogen fixation protein NifR [Streptococcus mutans]	AMF86145.1	36 kDa	0.00021	0	Membrane ΔsrtA high, Vesicles ΔsrtA low	3	4	3	3	0	0	0	0	Membrane ΔsrtA high, Vesicles ΔsrtA low	0.222	0.268	0.222	0.222	0	0	0	0
737	molecular chaperone [Streptococcus mutans]	AMF86489.1	30 kDa	0.0001	0	Membrane ΔsrtA high, Vesicles ΔsrtA low	4	3	4	4	0	0	0	0	Membrane ΔsrtA high, Vesicles ΔsrtA low	0.217	0.24	0.319	0.24	0	0	0	0
738	thymidine kinase [Streptococcus mutans]	AMF86657.1	22 kDa	0.0019	0	Membrane ΔsrtA high, Vesicles ΔsrtA low	2	1	1	1	0	0	0	0	Membrane ΔsrtA high, Vesicles ΔsrtA low	0.183	0.115	0.115	0.115	0	0	0	0
739	hypothetical protein APQ13_01115 [Streptococcus mutans]	AMF85073.1	6 kDa	0.00011	0	Membrane ΔsrtA high, Vesicles ΔsrtA low	2	2	2	2	0	0	0	0	Membrane ΔsrtA high, Vesicles ΔsrtA low	0.379	0.379	0.379	0.379	0	0	0	0
741	hypothetical protein APQ13_07805 [Streptococcus mutans]	AMF86309.1	87 kDa	0.0001	0	Membrane ΔsrtA high, Vesicles ΔsrtA low	1	1	1	1	0	0	0	0	Membrane ΔsrtA high, Vesicles ΔsrtA low	0.0371	0.0359	0.0371	0.0371	0	0	0	0
743	hypothetical protein APQ13_00115 [Streptococcus mutans]	AMF84881.1	22 kDa	0.0024	0	Membrane ΔsrtA high, Vesicles ΔsrtA low	5	3	4	2	0	0	0	0	Membrane ΔsrtA high, Vesicles ΔsrtA low	0.258	0.258	0.258	0.253	0	0	0	0
744	hypothetical protein APQ13_00530 [Streptococcus mutans]	AMF84960.1	20 kDa	0.0037	0	Membrane ΔsrtA high, Vesicles ΔsrtA low	3	2	3	3	0	0	0	0	Membrane ΔsrtA high, Vesicles ΔsrtA low	0.374	0.23	0.305	0.305	0	0	0	0
745	dephospho-CoA kinase [Streptococcus mutans]	AMF84962.1	23 kDa	0.0001	0	Membrane ΔsrtA high, Vesicles ΔsrtA low	3	2	3	2	0	0	0	0	Membrane ΔsrtA high, Vesicles ΔsrtA low	0.288	0.167	0.288	0.167	0	0	0	0
746	hypothetical protein APQ13_01825 [Streptococcus mutans]	AMF85206.1	36 kDa	0.00038	0	Membrane ΔsrtA high, Vesicles ΔsrtA low	5	3	3	3	0	0	0	0	Membrane ΔsrtA high, Vesicles ΔsrtA low	0.326	0.16	0.182	0.182	0	0	0	0
747	cardiolipin synthase [Streptococcus mutans]	AMF85484.1	59 kDa	0.0001	0	Membrane ΔsrtA high, Vesicles ΔsrtA low	3	4	4	4	0	0	0	0	Membrane ΔsrtA high, Vesicles ΔsrtA low	0.0664	0.0996	0.0996	0.0996	0	0	0	0
748	thiamine biosynthesis protein ThiI [Streptococcus mutans]	AMF85604.1	45 kDa	0.00021	0	Membrane ΔsrtA high, Vesicles ΔsrtA low	5	3	3	4	0	0	0	0	Membrane ΔsrtA high, Vesicles ΔsrtA low	0.205	0.126	0.136	0.163	0	0	0	0
749	aminotransferase [Streptococcus mutans]	AMF85630.1	42 kDa	0.0001	0	Membrane ΔsrtA high, Vesicles ΔsrtA low	2	3	3	4	0	0	0	0	Membrane ΔsrtA high, Vesicles ΔsrtA low	0.0804	0.129	0.115	0.169	0	0	0	0
750	anthranilate phosphoribosyltransferase [Streptococcus mutans]	AMF85868.1	36 kDa	0.016	0	Membrane ΔsrtA high, Vesicles ΔsrtA low	7	3	1	4	0	0	0	0	Membrane ΔsrtA high, Vesicles ΔsrtA low	0.394	0.131	0.0507	0.287	0	0	0	0
751	acyltransferase [Streptococcus mutans]	AMF86153.1	32 kDa	0.0024	0	Membrane ΔsrtA high, Vesicles ΔsrtA low	3	2	1	2	0	0	0	0	Membrane ΔsrtA high, Vesicles ΔsrtA low	0.0993	0.184	0.0567	0.184	0	0	0	0
752	antitermination protein NusB [Streptococcus mutans]	AMF86562.1	17 kDa	0.0005	0	Membrane ΔsrtA high, Vesicles ΔsrtA low	4	3	5	4	0	0	0	0	Membrane ΔsrtA high, Vesicles ΔsrtA low	0.317	0.31	0.535	0.528	0	0	0	0
753	GTPase HflX [Streptococcus mutans]	AMF85075.1	47 kDa	0.049	0	[]	2	1	1	0	0	0	0	0	[]	0.094	0.0627	0.0627	0	0	0	0	0
754	recombinase RarA [Streptococcus mutans]	AMF86386.1	46 kDa	0.039	0	[]	2	1	2	0	0	0	0	0	[]	0.076	0.0428	0.0736	0	0	0	0	0
755	DNA polymerase III subunit gamma/tau [Streptococcus mutans]	AMF84989.1	62 kDa	0.0001	0	Membrane ΔsrtA high, Vesicles ΔsrtA low	1	1	1	1	0	0	0	0	Membrane ΔsrtA high, Vesicles ΔsrtA low	0.0394	0.0269	0.0556	0.0556	0	0	0	0
757	transcriptional regulator [Streptococcus mutans]	AMF85139.1	34 kDa	0.0001	0	Membrane ΔsrtA high, Vesicles ΔsrtA low	4	3	3	3	0	0	0	0	Membrane ΔsrtA high, Vesicles ΔsrtA low	0.182	0.131	0.131	0.131	0	0	0	0
758	purine nucleoside phosphorylase [Streptococcus mutans]	AMF85281.1	29 kDa	0.00048	0	Membrane ΔsrtA high, Vesicles ΔsrtA low	3	4	4	3	0	0	0	0	Membrane ΔsrtA high, Vesicles ΔsrtA low	0.309	0.491	0.491	0.309	0	0	0	0
759	inositol monophosphatase [Streptococcus mutans]	AMF85354.1	28 kDa	0.0011	0	Membrane ΔsrtA high, Vesicles ΔsrtA low	4	4	2	4	0	0	0	0	Membrane ΔsrtA high, Vesicles ΔsrtA low	0.286	0.286	0.135	0.286	0	0	0	0
760	ribosome-binding factor A [Streptococcus mutans]	AMF85968.1	13 kDa	0.0001	0	Membrane ΔsrtA high, Vesicles ΔsrtA low	3	3	3	2	0	0	0	0	Membrane ΔsrtA high, Vesicles ΔsrtA low	0.328	0.328	0.328	0.198	0	0	0	0
761	NADPH-dependent FMN reductase [Streptococcus mutans]	AMF86152.1	22 kDa	0.0001	0	Membrane ΔsrtA high, Vesicles ΔsrtA low	5	4	4	3	0	0	0	0	Membrane ΔsrtA high, Vesicles ΔsrtA low	0.565	0.46	0.46	0.395	0	0	0	0
762	bacteriocin [Streptococcus mutans]	AMF86525.1	37 kDa	0.0015	INF	Membrane ΔsrtA low, Vesicles ΔsrtA high	0	0	0	0	3	2	3	4	Membrane ΔsrtA low, Vesicles ΔsrtA high	0	0	0	0	0.158	0.0731	0.158	0.225
763	bacteriocin transporter [Streptococcus mutans]	AMF86600.1	13 kDa	0.0001	0	Membrane ΔsrtA high, Vesicles ΔsrtA low	3	3	2	2	0	0	0	0	Membrane ΔsrtA high, Vesicles ΔsrtA low	0.435	0.435	0.417	0.417	0	0	0	0
765	glycerol dehydrogenase [Streptococcus mutans]	AMF86671.1	39 kDa	0.03	0	Membrane ΔsrtA high, Vesicles ΔsrtA low	4	3	0	4	0	0	0	0	Membrane ΔsrtA high, Vesicles ΔsrtA low	0.187	0.14	0	0.187	0	0	0	0
766	exodeoxyribonuclease V subunit alpha [Streptococcus mutans]	AMF86539.1	89 kDa	0.049	0	[]	2	1	1	0	0	0	0	0	[]	0.0521	0.028	0.028	0	0	0	0	0
767	metallophosphoesterase [Streptococcus mutans]	AMF84870.1	20 kDa	0.00016	0	Membrane ΔsrtA high, Vesicles ΔsrtA low	4	4	3	4	0	0	0	0	Membrane ΔsrtA high, Vesicles ΔsrtA low	0.273	0.273	0.198	0.273	0	0	0	0
768	phosphate starvation-inducible protein PhoH [Streptococcus mutans]	AMF84956.1	36 kDa	0.0001	0	Membrane ΔsrtA high, Vesicles ΔsrtA low	4	3	3	3	0	0	0	0	Membrane ΔsrtA high, Vesicles ΔsrtA low	0.212	0.137	0.137	0.137	0	0	0	0
769	FAD-dependent oxidoreductase [Streptococcus mutans]	AMF85087.1	40 kDa	0.0019	0	Membrane ΔsrtA high, Vesicles ΔsrtA low	4	2	2	2	0	0	0	0	Membrane ΔsrtA high, Vesicles ΔsrtA low	0.21	0.0736	0.123	0.0736	0	0	0	0
770	carboxylate--amine ligase [Streptococcus mutans]	AMF85194.1	46 kDa	0.0014	0	Membrane ΔsrtA high, Vesicles ΔsrtA low	5	5	3	7	0	0	0	0	Membrane ΔsrtA high, Vesicles ΔsrtA low	0.173	0.186	0.0765	0.306	0	0	0	0
771	citrate lyase subunit beta [Streptococcus mutans]	AMF85452.1	33 kDa	0.00021	0	Membrane ΔsrtA high, Vesicles ΔsrtA low	4	5	3	3	0	0	0	0	Membrane ΔsrtA high, Vesicles ΔsrtA low	0.233	0.307	0.177	0.193	0	0	0	0
772	UDP-N-acetylenolpyruvoylglucosamine reductase [Streptococcus mutans]	AMF85496.1	34 kDa	0.0006	0	Membrane ΔsrtA high, Vesicles ΔsrtA low	3	2	3	4	0	0	0	0	Membrane ΔsrtA high, Vesicles ΔsrtA low	0.16	0.0948	0.134	0.203	0	0	0	0
773	dihydrofolate synthase [Streptococcus mutans]	AMF85501.1	48 kDa	0.0038	0	Membrane ΔsrtA high, Vesicles ΔsrtA low	2	2	2	4	0	0	0	0	Membrane ΔsrtA high, Vesicles ΔsrtA low	0.0988	0.0988	0.0988	0.165	0	0	0	0
774	shikimate kinase [Streptococcus mutans]	AMF85654.1	18 kDa	0.0011	0	Membrane ΔsrtA high, Vesicles ΔsrtA low	2	2	4	3	0	0	0	0	Membrane ΔsrtA high, Vesicles ΔsrtA low	0.241	0.171	0.481	0.348	0	0	0	0
775	bifunctional 5,10-methylene-tetrahydrofolate dehydrogenase/5,10-methylene-tetrahydrofolate cyclohydrolase [Streptococcus mutans]	AMF85835.1	31 kDa	0.0045	0	Membrane ΔsrtA high, Vesicles ΔsrtA low	4	3	2	2	0	0	0	0	Membrane ΔsrtA high, Vesicles ΔsrtA low	0.317	0.229	0.183	0.183	0	0	0	0
776	NADH dehydrogenase [Streptococcus mutans]	AMF85859.1	15 kDa	0.0013	0	Membrane ΔsrtA high, Vesicles ΔsrtA low	4	5	3	3	0	0	0	0	Membrane ΔsrtA high, Vesicles ΔsrtA low	0.271	0.38	0.271	0.271	0	0	0	0
777	hydrolase [Streptococcus mutans]	AMF85896.1	31 kDa	0.031	0	Membrane ΔsrtA high, Vesicles ΔsrtA low	5	3	0	4	0	0	0	0	Membrane ΔsrtA high, Vesicles ΔsrtA low	0.212	0.153	0	0.153	0	0	0	0
778	S-ribosylhomocysteinase [Streptococcus mutans]	AMF85926.1	18 kDa	0.0016	0	Membrane ΔsrtA high, Vesicles ΔsrtA low	4	3	3	2	0	0	0	0	Membrane ΔsrtA high, Vesicles ΔsrtA low	0.406	0.325	0.325	0.262	0	0	0	0
779	heat-shock protein HtpX [Streptococcus mutans]	AMF86503.1	33 kDa	0.0001	0	Membrane ΔsrtA high, Vesicles ΔsrtA low	3	2	4	4	0	0	0	0	Membrane ΔsrtA high, Vesicles ΔsrtA low	0.184	0.171	0.227	0.227	0	0	0	0
781	hypothetical protein APQ13_04890 [Streptococcus mutans]	AMF85792.1	24 kDa	0.00021	0	Membrane ΔsrtA high, Vesicles ΔsrtA low	2	2	2	2	0	0	0	0	Membrane ΔsrtA high, Vesicles ΔsrtA low	0.0577	0.0577	0.0577	0.0577	0	0	0	0
784	UDP-N-acetyl glucosamine 2-epimerase [Streptococcus mutans]	AMF85106.1	43 kDa	0.0008	0	Membrane ΔsrtA high, Vesicles ΔsrtA low	3	3	3	4	0	0	0	0	Membrane ΔsrtA high, Vesicles ΔsrtA low	0.199	0.165	0.175	0.233	0	0	0	0
785	alpha/beta hydrolase [Streptococcus mutans]	AMF85415.1	32 kDa	0.033	0	Membrane ΔsrtA high, Vesicles ΔsrtA low	2	3	2	0	0	0	0	0	Membrane ΔsrtA high, Vesicles ΔsrtA low	0.134	0.212	0.166	0	0	0	0	0
786	methyltransferase [Streptococcus mutans]	AMF85798.1	39 kDa	0.035	0	Membrane ΔsrtA high, Vesicles ΔsrtA low	5	3	0	3	0	0	0	0	Membrane ΔsrtA high, Vesicles ΔsrtA low	0.218	0.133	0	0.103	0	0	0	0
787	tryptophan synthase subunit alpha [Streptococcus mutans]	AMF85864.1	28 kDa	0.0016	0	Membrane ΔsrtA high, Vesicles ΔsrtA low	4	3	2	5	0	0	0	0	Membrane ΔsrtA high, Vesicles ΔsrtA low	0.319	0.231	0.177	0.319	0	0	0	0
788	DeoR family transcriptional regulator [Streptococcus mutans]	AMF85912.1	28 kDa	0.0001	0	Membrane ΔsrtA high, Vesicles ΔsrtA low	3	2	2	2	0	0	0	0	Membrane ΔsrtA high, Vesicles ΔsrtA low	0.218	0.117	0.117	0.117	0	0	0	0
789	hypothetical protein APQ13_05950 [Streptococcus mutans]	AMF85994.1	20 kDa	0.0001	0	Membrane ΔsrtA high, Vesicles ΔsrtA low	2	2	3	1	0	0	0	0	Membrane ΔsrtA high, Vesicles ΔsrtA low	0.135	0.135	0.146	0.076	0	0	0	0
790	tRNA threonylcarbamoyl adenosine modification protein TsaD [Streptococcus mutans]	AMF85998.1	36 kDa	0.00013	0	Membrane ΔsrtA high, Vesicles ΔsrtA low	4	2	4	3	0	0	0	0	Membrane ΔsrtA high, Vesicles ΔsrtA low	0.179	0.0923	0.202	0.143	0	0	0	0
791	CoA-binding protein [Streptococcus mutans]	AMF86075.1	16 kDa	0.0001	0	Membrane ΔsrtA high, Vesicles ΔsrtA low	4	5	5	5	0	0	0	0	Membrane ΔsrtA high, Vesicles ΔsrtA low	0.486	0.401	0.401	0.338	0	0	0	0
792	aspartate racemase [Streptococcus mutans]	AMF86241.1	25 kDa	0.01	0	Membrane ΔsrtA high, Vesicles ΔsrtA low	4	1	2	2	0	0	0	0	Membrane ΔsrtA high, Vesicles ΔsrtA low	0.304	0.0913	0.139	0.196	0	0	0	0
793	carboxylate--amine ligase [Streptococcus mutans]	AMF86244.1	44 kDa	0.031	0	Membrane ΔsrtA high, Vesicles ΔsrtA low	3	2	2	0	0	0	0	0	Membrane ΔsrtA high, Vesicles ΔsrtA low	0.104	0.0763	0.0763	0	0	0	0	0
795	haloacid dehalogenase [Streptococcus mutans]	AMF86697.1	52 kDa	0.06	0	[]	3	0	1	3	0	0	0	0	[]	0.15	0	0.026	0.15	0	0	0	0
796	diphosphomevalonate decarboxylase [Streptococcus mutans]	AMF85527.1	36 kDa	0.038	0	Membrane ΔsrtA high, Vesicles ΔsrtA low	2	2	0	1	0	0	0	0	Membrane ΔsrtA high, Vesicles ΔsrtA low	0.075	0.075	0	0.0375	0	0	0	0
798	1,2-diacylglycerol 3-glucosyltransferase [Streptococcus mutans]	AMF84982.1	50 kDa	0.049	0	[]	2	1	1	0	0	0	0	0	[]	0.0653	0.045	0.045	0	0	0	0	0
799	competence protein ComE [Streptococcus mutans]	AMF86559.1	17 kDa	0.0001	0	Membrane ΔsrtA high, Vesicles ΔsrtA low	2	2	2	2	0	0	0	0	Membrane ΔsrtA high, Vesicles ΔsrtA low	0.347	0.347	0.347	0.347	0	0	0	0
803	acyl-CoA thioesterase [Streptococcus mutans]	AMF84904.1	38 kDa	0.0022	0	Membrane ΔsrtA high, Vesicles ΔsrtA low	2	3	2	4	0	0	0	0	Membrane ΔsrtA high, Vesicles ΔsrtA low	0.0678	0.103	0.0678	0.145	0	0	0	0
804	recombinase XerS [Streptococcus mutans]	AMF85449.1	42 kDa	0.0099	0	Membrane ΔsrtA high, Vesicles ΔsrtA low	6	2	2	4	0	0	0	0	Membrane ΔsrtA high, Vesicles ΔsrtA low	0.18	0.0337	0.0618	0.149	0	0	0	0
805	transcriptional regulator [Streptococcus mutans]	AMF86004.1	35 kDa	0.032	0	Membrane ΔsrtA high, Vesicles ΔsrtA low	2	3	0	2	0	0	0	0	Membrane ΔsrtA high, Vesicles ΔsrtA low	0.16	0.227	0	0.16	0	0	0	0
806	nucleotidyltransferase [Streptococcus mutans]	AMF86155.1	31 kDa	0.00029	0	Membrane ΔsrtA high, Vesicles ΔsrtA low	3	3	2	3	0	0	0	0	Membrane ΔsrtA high, Vesicles ΔsrtA low	0.163	0.163	0.0951	0.163	0	0	0	0
807	cobalt ABC transporter permease [Streptococcus mutans]	AMF86297.1	30 kDa	0.0015	0	Membrane ΔsrtA high, Vesicles ΔsrtA low	2	3	2	3	0	0	0	0	Membrane ΔsrtA high, Vesicles ΔsrtA low	0.0606	0.106	0.102	0.106	0	0	0	0
808	hypothetical protein APQ13_08305 [Streptococcus mutans]	AMF86398.1	47 kDa	0.0001	0	Membrane ΔsrtA high, Vesicles ΔsrtA low	3	3	4	3	0	0	0	0	Membrane ΔsrtA high, Vesicles ΔsrtA low	0.122	0.152	0.195	0.162	0	0	0	0
810	ABC transporter substrate-binding protein [Streptococcus mutans]	AMF85293.1	32 kDa	0.024	0	Membrane ΔsrtA high, Vesicles ΔsrtA low	2	2	2	0	0	0	0	0	Membrane ΔsrtA high, Vesicles ΔsrtA low	0.17	0.113	0.113	0	0	0	0	0
812	peptidyl-tRNA hydrolase [Streptococcus mutans]	AMF86276.1	21 kDa	0.024	0	Membrane ΔsrtA high, Vesicles ΔsrtA low	1	1	0	1	0	0	0	0	Membrane ΔsrtA high, Vesicles ΔsrtA low	0.0635	0.0952	0	0.0635	0	0	0	0
813	cystathionine beta-lyase [Streptococcus mutans]	AMF85076.1	25 kDa	0.0086	0	Membrane ΔsrtA high, Vesicles ΔsrtA low	6	4	3	2	0	0	0	0	Membrane ΔsrtA high, Vesicles ΔsrtA low	0.542	0.363	0.283	0.189	0	0	0	0
814	GTP pyrophosphokinase [Streptococcus mutans]	AMF85301.1	22 kDa	0.014	0	Membrane ΔsrtA high, Vesicles ΔsrtA low	6	3	1	4	0	0	0	0	Membrane ΔsrtA high, Vesicles ΔsrtA low	0.546	0.265	0.0595	0.335	0	0	0	0
815	2-deoxyribose-5-phosphate aldolase [Streptococcus mutans]	AMF85370.1	23 kDa	0.0002	0	Membrane ΔsrtA high, Vesicles ΔsrtA low	3	2	2	2	0	0	0	0	Membrane ΔsrtA high, Vesicles ΔsrtA low	0.236	0.159	0.159	0.159	0	0	0	0
816	nucleoid-associated bacterial family protein [Streptococcus mutans]	AMF85405.1	38 kDa	0.13	0	[]	3	3	0	0	0	0	0	0	[]	0.16	0.16	0	0	0	0	0	0
817	GTP pyrophosphokinase [Streptococcus mutans]	AMF85437.1	26 kDa	0.0001	0	Membrane ΔsrtA high, Vesicles ΔsrtA low	3	2	2	2	0	0	0	0	Membrane ΔsrtA high, Vesicles ΔsrtA low	0.231	0.158	0.158	0.158	0	0	0	0
818	manganese ABC transporter substrate-binding protein [Streptococcus mutans]	AMF86147.1	34 kDa	0.00036	0	Membrane ΔsrtA high, Vesicles ΔsrtA low	4	2	4	3	0	0	0	0	Membrane ΔsrtA high, Vesicles ΔsrtA low	0.252	0.0915	0.222	0.17	0	0	0	0
819	rRNA methyltransferase [Streptococcus mutans]	AMF86164.1	27 kDa	0.042	0	[]	2	3	0	4	0	0	0	0	[]	0.105	0.218	0	0.306	0	0	0	0
820	magnesium transporter [Streptococcus mutans]	AMF86555.1	36 kDa	0.0001	0	Membrane ΔsrtA high, Vesicles ΔsrtA low	2	2	4	3	0	0	0	0	Membrane ΔsrtA high, Vesicles ΔsrtA low	0.0924	0.0924	0.217	0.131	0	0	0	0
821	50S ribosomal protein L27 [Streptococcus mutans]	AMF85598.1	10 kDa	0.0001	0	Membrane ΔsrtA high, Vesicles ΔsrtA low	2	2	2	2	0	0	0	0	Membrane ΔsrtA high, Vesicles ΔsrtA low	0.309	0.309	0.309	0.309	0	0	0	0
822	LuxR family transcriptional regulator [Streptococcus mutans]	AMF86473.1	25 kDa	0.049	0	[]	1	1	2	0	0	0	0	0	[]	0.0487	0.0487	0.168	0	0	0	0	0
823	EDD domain protein [Streptococcus mutans]	AMF85557.1	31 kDa	0.042	0	[]	2	0	1	1	0	0	0	0	[]	0.185	0	0.0996	0.0996	0	0	0	0
827	RNA methyltransferase [Streptococcus mutans]	AMF84863.1	27 kDa	0.0001	0	Membrane ΔsrtA high, Vesicles ΔsrtA low	3	3	2	2	0	0	0	0	Membrane ΔsrtA high, Vesicles ΔsrtA low	0.159	0.146	0.102	0.118	0	0	0	0
828	hypothetical protein APQ13_01285 [Streptococcus mutans]	AMF85104.1	21 kDa	0.00027	0	Membrane ΔsrtA high, Vesicles ΔsrtA low	4	3	4	3	0	0	0	0	Membrane ΔsrtA high, Vesicles ΔsrtA low	0.208	0.169	0.208	0.169	0	0	0	0
829	50S ribosomal protein L31 type B [Streptococcus mutans]	AMF85212.1	9 kDa	0.0001	0	Membrane ΔsrtA high, Vesicles ΔsrtA low	4	4	4	4	0	0	0	0	Membrane ΔsrtA high, Vesicles ΔsrtA low	0.55	0.55	0.55	0.55	0	0	0	0
830	polysaccharide deacetylase [Streptococcus mutans]	AMF85796.1	35 kDa	0.059	0	[]	3	0	2	3	0	0	0	0	[]	0.135	0	0.0932	0.158	0	0	0	0
832	histidine triad protein [Streptococcus mutans]	AMF86034.1	17 kDa	0.0001	0	Membrane ΔsrtA high, Vesicles ΔsrtA low	3	2	3	2	0	0	0	0	Membrane ΔsrtA high, Vesicles ΔsrtA low	0.378	0.243	0.318	0.216	0	0	0	0
833	PTS ascorbate transporter subunit IIB [Streptococcus mutans]	AMF86102.1	10 kDa	0.0012	0	Membrane ΔsrtA high, Vesicles ΔsrtA low	3	4	2	2	0	0	0	0	Membrane ΔsrtA high, Vesicles ΔsrtA low	0.581	0.753	0.387	0.387	0	0	0	0
834	growth inhibitor PemK [Streptococcus mutans]	AMF86156.1	13 kDa	0.0001	0	Membrane ΔsrtA high, Vesicles ΔsrtA low	3	2	3	3	0	0	0	0	Membrane ΔsrtA high, Vesicles ΔsrtA low	0.391	0.255	0.4	0.4	0	0	0	0
835	hypothetical protein APQ13_03260 [Streptococcus mutans]	AMF85479.1	37 kDa	0.0001	0	Membrane ΔsrtA high, Vesicles ΔsrtA low	1	1	1	1	0	0	0	0	Membrane ΔsrtA high, Vesicles ΔsrtA low	0.0654	0.0654	0.0654	0.0654	0	0	0	0
838	glycosyl transferase [Streptococcus mutans]	AMF85109.1	50 kDa	0.0001	0	Membrane ΔsrtA high, Vesicles ΔsrtA low	4	3	3	3	0	0	0	0	Membrane ΔsrtA high, Vesicles ΔsrtA low	0.14	0.0963	0.0849	0.0849	0	0	0	0
839	esterase [Streptococcus mutans]	AMF85198.1	32 kDa	0.024	0	Membrane ΔsrtA high, Vesicles ΔsrtA low	3	0	3	3	0	0	0	0	Membrane ΔsrtA high, Vesicles ΔsrtA low	0.238	0	0.238	0.238	0	0	0	0
840	molecular chaperone Tir [Streptococcus mutans]	AMF85253.1	20 kDa	0.04	0	[]	4	3	2	0	0	0	0	0	[]	0.271	0.205	0.193	0	0	0	0	0
841	thiamine biosynthesis protein ApbE [Streptococcus mutans]	AMF85400.1	35 kDa	0.13	0	[]	4	0	1	1	0	0	0	0	[]	0.209	0	0.0354	0.0354	0	0	0	0
842	phosphopantetheine adenylyltransferase [Streptococcus mutans]	AMF85883.1	19 kDa	0.00045	0	Membrane ΔsrtA high, Vesicles ΔsrtA low	2	3	2	4	0	0	0	0	Membrane ΔsrtA high, Vesicles ΔsrtA low	0.211	0.325	0.211	0.41	0	0	0	0
843	hypothetical protein APQ13_05475 [Streptococcus mutans]	AMF85904.1	40 kDa	0.0001	0	Membrane ΔsrtA high, Vesicles ΔsrtA low	3	3	3	2	0	0	0	0	Membrane ΔsrtA high, Vesicles ΔsrtA low	0.165	0.206	0.137	0.126	0	0	0	0
844	MarR family transcriptional regulator [Streptococcus mutans]	AMF86146.1	25 kDa	0.027	0	Membrane ΔsrtA high, Vesicles ΔsrtA low	4	4	3	0	0	0	0	0	Membrane ΔsrtA high, Vesicles ΔsrtA low	0.115	0.115	0.0553	0	0	0	0	0
845	hypothetical protein APQ13_04590 [Streptococcus mutans]	AMF85734.1	22 kDa	0.028	0	Membrane ΔsrtA high, Vesicles ΔsrtA low	0	2	2	3	0	0	0	0	Membrane ΔsrtA high, Vesicles ΔsrtA low	0	0.272	0.272	0.436	0	0	0	0
846	peptidylprolyl isomerase [Streptococcus mutans]	AMF85915.1	53 kDa	0.041	0	[]	1	2	2	0	0	0	0	0	[]	0.0234	0.0594	0.0446	0	0	0	0	0
847	hypothetical protein APQ13_04850 [Streptococcus mutans]	AMF85785.1	25 kDa	0.031	0	Membrane ΔsrtA high, Vesicles ΔsrtA low	2	2	0	3	0	0	0	0	Membrane ΔsrtA high, Vesicles ΔsrtA low	0.0905	0.0948	0	0.0948	0	0	0	0
849	16S rRNA methyltransferase [Streptococcus mutans]	AMF84923.1	33 kDa	0.13	0	[]	2	1	1	0	0	0	0	0	[]	0.111	0.0521	0.059	0	0	0	0	0
850	polyketide cyclase [Streptococcus mutans]	AMF85955.1	16 kDa	0.042	0	[]	2	3	0	3	0	0	0	0	[]	0.348	0.42	0	0.42	0	0	0	0
851	hypothetical protein APQ13_09055 [Streptococcus mutans]	AMF86541.1	12 kDa	0.031	0	Membrane ΔsrtA high, Vesicles ΔsrtA low	2	0	2	2	0	0	0	0	Membrane ΔsrtA high, Vesicles ΔsrtA low	0.257	0	0.257	0.257	0	0	0	0
853	ornithine acetyltransferase [Streptococcus mutans]	AMF85758.1	42 kDa	0.052	0	[]	1	1	1	0	0	0	0	0	[]	0.0579	0.0579	0.0806	0	0	0	0	0
854	GTP pyrophosphokinase [Streptococcus mutans]	AMF85537.1	24 kDa	0.0001	0	Membrane ΔsrtA high, Vesicles ΔsrtA low	1	1	1	1	0	0	0	0	Membrane ΔsrtA high, Vesicles ΔsrtA low	0.0773	0.0773	0.0773	0.0773	0	0	0	0
856	carbonate dehydratase [Streptococcus mutans]	AMF84977.1	29 kDa	0.023	0	Membrane ΔsrtA high, Vesicles ΔsrtA low	4	1	1	3	0	0	0	0	Membrane ΔsrtA high, Vesicles ΔsrtA low	0.293	0.0469	0.0469	0.246	0	0	0	0
857	uracil-DNA glycosylase [Streptococcus mutans]	AMF85295.1	24 kDa	0.088	0	[]	3	1	0	1	0	0	0	0	[]	0.272	0.106	0	0.106	0	0	0	0
858	serine acetyltransferase [Streptococcus mutans]	AMF86171.1	22 kDa	0.0001	0	Membrane ΔsrtA high, Vesicles ΔsrtA low	3	3	2	3	0	0	0	0	Membrane ΔsrtA high, Vesicles ΔsrtA low	0.283	0.283	0.22	0.283	0	0	0	0
859	TetR family transcriptional regulator [Streptococcus mutans]	AMF86186.1	24 kDa	0.013	0	Membrane ΔsrtA high, Vesicles ΔsrtA low	3	3	1	1	0	0	0	0	Membrane ΔsrtA high, Vesicles ΔsrtA low	0.116	0.116	0.0531	0.0531	0	0	0	0
860	ATP-dependent DNA helicase RuvB [Streptococcus mutans]	AMF86233.1	37 kDa	0.0001	0	Membrane ΔsrtA high, Vesicles ΔsrtA low	2	3	3	3	0	0	0	0	Membrane ΔsrtA high, Vesicles ΔsrtA low	0.115	0.157	0.157	0.157	0	0	0	0
861	uridine kinase [Streptococcus mutans]	AMF86650.1	24 kDa	0.086	0	[]	5	2	3	0	0	0	0	0	[]	0.402	0.158	0.263	0	0	0	0	0
862	type I pantothenate kinase [Streptococcus mutans]	AMF85367.1	36 kDa	0.00024	0	Membrane ΔsrtA high, Vesicles ΔsrtA low	2	2	2	3	0	0	0	0	Membrane ΔsrtA high, Vesicles ΔsrtA low	0.0719	0.0719	0.0719	0.0719	0	0	0	0
863	GTP cyclohydrolase I [Streptococcus mutans]	AMF85500.1	21 kDa	0.0001	0	Membrane ΔsrtA high, Vesicles ΔsrtA low	2	2	2	2	0	0	0	0	Membrane ΔsrtA high, Vesicles ΔsrtA low	0.23	0.23	0.23	0.144	0	0	0	0
866	NADPH dehydrogenase [Streptococcus mutans]	AMF85122.1	22 kDa	0.036	0	Membrane ΔsrtA high, Vesicles ΔsrtA low	2	0	2	2	0	0	0	0	Membrane ΔsrtA high, Vesicles ΔsrtA low	0.234	0	0.234	0.245	0	0	0	0
867	prolipoprotein diacylglyceryl transferase [Streptococcus mutans]	AMF85683.1	30 kDa	0.0001	0	Membrane ΔsrtA high, Vesicles ΔsrtA low	2	2	2	2	0	0	0	0	Membrane ΔsrtA high, Vesicles ΔsrtA low	0.0541	0.0541	0.0541	0.0541	0	0	0	0
868	septum formation initiation protein [Streptococcus mutans]	AMF86273.1	15 kDa	0.051	0	[]	2	2	0	2	0	0	0	0	[]	0.171	0.171	0	0.171	0	0	0	0
870	hypothetical protein APQ13_01335 [Streptococcus mutans]	AMF85114.1	32 kDa	0.036	0	Membrane ΔsrtA high, Vesicles ΔsrtA low	4	3	0	2	0	0	0	0	Membrane ΔsrtA high, Vesicles ΔsrtA low	0.229	0.176	0	0.113	0	0	0	0
871	phosphopantothenate--cysteine ligase [Streptococcus mutans]	AMF85412.1	26 kDa	0.046	0	[]	4	2	0	2	0	0	0	0	[]	0.36	0.158	0	0.197	0	0	0	0
872	lyase [Streptococcus mutans]	AMF86656.1	16 kDa	0.0001	0	Membrane ΔsrtA high, Vesicles ΔsrtA low	4	4	3	3	0	0	0	0	Membrane ΔsrtA high, Vesicles ΔsrtA low	0.403	0.403	0.396	0.396	0	0	0	0
873	7-cyano-7-deazaguanine synthase [Streptococcus mutans]	AMF85542.1	25 kDa	0.037	0	Membrane ΔsrtA high, Vesicles ΔsrtA low	2	0	2	1	0	0	0	0	Membrane ΔsrtA high, Vesicles ΔsrtA low	0.152	0	0.152	0.0599	0	0	0	0
874	HAD family hydrolase [Streptococcus mutans]	AMF86589.1	20 kDa	0.0001	0	Membrane ΔsrtA high, Vesicles ΔsrtA low	2	2	2	2	0	0	0	0	Membrane ΔsrtA high, Vesicles ΔsrtA low	0.246	0.246	0.246	0.263	0	0	0	0
875	LysR family transcriptional regulator [Streptococcus mutans]	AMF85285.1	35 kDa	0.0001	0	Membrane ΔsrtA high, Vesicles ΔsrtA low	2	2	2	2	0	0	0	0	Membrane ΔsrtA high, Vesicles ΔsrtA low	0.0894	0.0828	0.0828	0.0861	0	0	0	0
877	phosphoesterase [Streptococcus mutans]	AMF85881.1	50 kDa	0.024	0	Membrane ΔsrtA high, Vesicles ΔsrtA low	0	1	1	1	0	0	0	0	Membrane ΔsrtA high, Vesicles ΔsrtA low	0	0.0248	0.0248	0.0248	0	0	0	0
879	DNA replication protein DnaD [Streptococcus mutans]	AMF85084.1	26 kDa	0.0093	0	Membrane ΔsrtA high, Vesicles ΔsrtA low	3	2	3	4	0	0	0	0	Membrane ΔsrtA high, Vesicles ΔsrtA low	0.229	0.13	0.247	0.294	0	0	0	0
880	flavodoxin [Streptococcus mutans]	AMF85216.1	16 kDa	0.0024	0	Membrane ΔsrtA high, Vesicles ΔsrtA low	3	2	2	4	0	0	0	0	Membrane ΔsrtA high, Vesicles ΔsrtA low	0.327	0.218	0.218	0.367	0	0	0	0
881	ribulose phosphate epimerase [Streptococcus mutans]	AMF86098.1	26 kDa	0.00018	0	Membrane ΔsrtA high, Vesicles ΔsrtA low	2	2	3	3	0	0	0	0	Membrane ΔsrtA high, Vesicles ΔsrtA low	0.114	0.114	0.119	0.119	0	0	0	0
882	hypothetical protein APQ13_07950 [Streptococcus mutans]	AMF86335.1	33 kDa	0.0001	0	Membrane ΔsrtA high, Vesicles ΔsrtA low	2	3	3	2	0	0	0	0	Membrane ΔsrtA high, Vesicles ΔsrtA low	0.127	0.13	0.161	0.0856	0	0	0	0
883	glycosyltransferase [Streptococcus mutans]	AMF86363.1	36 kDa	0.0038	0	Membrane ΔsrtA high, Vesicles ΔsrtA low	3	2	1	3	0	0	0	0	Membrane ΔsrtA high, Vesicles ΔsrtA low	0.176	0.119	0.0282	0.176	0	0	0	0
884	MarR family transcriptional regulator [Streptococcus mutans]	AMF86443.1	17 kDa	0.031	0	Membrane ΔsrtA high, Vesicles ΔsrtA low	3	2	2	0	0	0	0	0	Membrane ΔsrtA high, Vesicles ΔsrtA low	0.324	0.189	0.189	0	0	0	0	0
885	methyltransferase [Streptococcus mutans]	AMF85773.1	27 kDa	0.039	0	[]	2	1	2	0	0	0	0	0	[]	0.179	0.0553	0.115	0	0	0	0	0
886	glutamine amidotransferase [Streptococcus mutans]	AMF85112.1	30 kDa	0.049	0	[]	2	1	1	0	0	0	0	0	[]	0.126	0.0534	0.0534	0	0	0	0	0
887	3-dehydroquinate dehydratase [Streptococcus mutans]	AMF85661.1	26 kDa	0.031	0	Membrane ΔsrtA high, Vesicles ΔsrtA low	2	2	2	0	0	0	0	0	Membrane ΔsrtA high, Vesicles ΔsrtA low	0.124	0.2	0.124	0	0	0	0	0
889	hypothetical protein APQ13_00445 [Streptococcus mutans]	AMF84945.1	13 kDa	0.0043	0	Membrane ΔsrtA high, Vesicles ΔsrtA low	2	1	2	1	0	0	0	0	Membrane ΔsrtA high, Vesicles ΔsrtA low	0.215	0.196	0.215	0.196	0	0	0	0
890	multidrug ABC transporter ATP-binding protein [Streptococcus mutans]	AMF85876.1	66 kDa	0.024	0	Membrane ΔsrtA high, Vesicles ΔsrtA low	1	1	1	0	0	0	0	0	Membrane ΔsrtA high, Vesicles ΔsrtA low	0.0431	0.0431	0.0431	0	0	0	0	0
891	ArgR family transcriptional regulator [Streptococcus mutans]	AMF85826.1	18 kDa	0.024	0	Membrane ΔsrtA high, Vesicles ΔsrtA low	1	1	0	1	0	0	0	0	Membrane ΔsrtA high, Vesicles ΔsrtA low	0.104	0.104	0	0.104	0	0	0	0
892	metallophosphatase [Streptococcus mutans]	AMF85603.1	44 kDa	0.047	0	[]	1	0	1	1	0	0	0	0	[]	0.0356	0	0.0356	0.0356	0	0	0	0
895	fructose-6-phosphate aldolase [Streptococcus mutans]	AMF85910.1	24 kDa	0.011	0	Membrane ΔsrtA high, Vesicles ΔsrtA low	4	2	1	4	0	0	0	0	Membrane ΔsrtA high, Vesicles ΔsrtA low	0.27	0.149	0.0811	0.27	0	0	0	0
896	hypothetical protein APQ13_05870 [Streptococcus mutans]	AMF85979.1	12 kDa	0.064	0	[]	1	2	0	3	0	0	0	0	[]	0.196	0.196	0	0.381	0	0	0	0
897	purine nucleoside phosphorylase [Streptococcus mutans]	AMF85283.1	26 kDa	0.024	0	Membrane ΔsrtA high, Vesicles ΔsrtA low	0	2	2	2	0	0	0	0	Membrane ΔsrtA high, Vesicles ΔsrtA low	0	0.107	0.107	0.115	0	0	0	0
898	glutamine ABC transporter permease [Streptococcus mutans]	AMF85840.1	25 kDa	0.029	0	Membrane ΔsrtA high, Vesicles ΔsrtA low	0	2	2	2	0	0	0	0	Membrane ΔsrtA high, Vesicles ΔsrtA low	0	0.123	0.123	0.123	0	0	0	0
899	DeoR family transcriptional regulator [Streptococcus mutans]	AMF85056.1	29 kDa	0.031	0	Membrane ΔsrtA high, Vesicles ΔsrtA low	2	0	2	2	0	0	0	0	Membrane ΔsrtA high, Vesicles ΔsrtA low	0.12	0	0.12	0.12	0	0	0	0
900	MarR family transcriptional regulator [Streptococcus mutans]	AMF86624.1	17 kDa	0.056	0	[]	1	0	1	2	0	0	0	0	[]	0.0694	0	0.0694	0.271	0	0	0	0
901	hypothetical protein APQ13_04610 [Streptococcus mutans]	AMF85738.1	26 kDa	0.041	0	[]	1	2	2	0	0	0	0	0	[]	0.0873	0.157	0.157	0	0	0	0	0
908	Raf-like protein [Streptococcus mutans]	AMF84903.1	19 kDa	0.0001	0	Membrane ΔsrtA high, Vesicles ΔsrtA low	3	2	3	1	0	0	0	0	Membrane ΔsrtA high, Vesicles ΔsrtA low	0.266	0.178	0.308	0.0888	0	0	0	0
909	PTS mannitol transporter subunit IIB [Streptococcus mutans]	AMF85318.1	62 kDa	0.032	0	Membrane ΔsrtA high, Vesicles ΔsrtA low	0	3	2	2	0	0	0	0	Membrane ΔsrtA high, Vesicles ΔsrtA low	0	0.127	0.102	0.112	0	0	0	0
910	molecular chaperone GrpE [Streptococcus mutans]	AMF86219.1	21 kDa	0.00012	0	Membrane ΔsrtA high, Vesicles ΔsrtA low	2	3	2	2	0	0	0	0	Membrane ΔsrtA high, Vesicles ΔsrtA low	0.123	0.19	0.123	0.123	0	0	0	0
912	DNA-directed RNA polymerase subunit delta [Streptococcus mutans]	AMF86497.1	31 kDa	0.0011	0	Membrane ΔsrtA high, Vesicles ΔsrtA low	4	2	2	2	0	0	0	0	Membrane ΔsrtA high, Vesicles ΔsrtA low	0.317	0.128	0.128	0.128	0	0	0	0
913	arsenate reductase [Streptococcus mutans]	AMF84931.1	13 kDa	0.024	0	Membrane ΔsrtA high, Vesicles ΔsrtA low	2	2	2	0	0	0	0	0	Membrane ΔsrtA high, Vesicles ΔsrtA low	0.239	0.239	0.291	0	0	0	0	0
914	dihydroorotate dehydrogenase [Streptococcus mutans]	AMF85286.1	28 kDa	0.0018	0	Membrane ΔsrtA high, Vesicles ΔsrtA low	2	2	1	1	0	0	0	0	Membrane ΔsrtA high, Vesicles ΔsrtA low	0.132	0.12	0.0698	0.0698	0	0	0	0
915	Holliday junction ATP-dependent DNA helicase RuvA [Streptococcus mutans]	AMF86345.1	22 kDa	0.024	0	Membrane ΔsrtA high, Vesicles ΔsrtA low	2	2	2	0	0	0	0	0	Membrane ΔsrtA high, Vesicles ΔsrtA low	0.188	0.188	0.188	0	0	0	0	0
916	TetR family transcriptional regulator [Streptococcus mutans]	AMF85166.1	22 kDa	0.024	0	Membrane ΔsrtA high, Vesicles ΔsrtA low	2	0	2	2	0	0	0	0	Membrane ΔsrtA high, Vesicles ΔsrtA low	0.166	0	0.166	0.166	0	0	0	0
917	translation initiation factor IF-1 [Streptococcus mutans]	AMF86434.1	8 kDa	0.014	0	Membrane ΔsrtA high, Vesicles ΔsrtA low	2	1	1	2	0	0	0	0	Membrane ΔsrtA high, Vesicles ΔsrtA low	0.625	0.375	0.25	0.625	0	0	0	0
919	HrcA family transcriptional regulator [Streptococcus mutans]	AMF86220.1	39 kDa	0.055	0	[]	1	1	0	2	0	0	0	0	[]	0.0756	0.0407	0	0.14	0	0	0	0
921	hypothetical protein APQ13_04605 [Streptococcus mutans]	AMF85737.1	15 kDa	0.0019	0	Membrane ΔsrtA high, Vesicles ΔsrtA low	1	1	1	1	0	0	0	0	Membrane ΔsrtA high, Vesicles ΔsrtA low	0.128	0.128	0.128	0.128	0	0	0	0
923	6-pyruvoyl tetrahydrobiopterin synthase [Streptococcus mutans]	AMF85543.1	18 kDa	0.0029	0	Membrane ΔsrtA high, Vesicles ΔsrtA low	3	3	2	1	0	0	0	0	Membrane ΔsrtA high, Vesicles ΔsrtA low	0.196	0.338	0.23	0.0811	0	0	0	0
924	PTS maltose transporter subunit IIBC [Streptococcus mutans]	AMF86400.1	71 kDa	0.031	0	Membrane ΔsrtA high, Vesicles ΔsrtA low	2	0	3	2	0	0	0	0	Membrane ΔsrtA high, Vesicles ΔsrtA low	0.0855	0	0.107	0.0855	0	0	0	0
925	glycerol-3-phosphate acyltransferase [Streptococcus mutans]	AMF85298.1	23 kDa	0.0001	0	Membrane ΔsrtA high, Vesicles ΔsrtA low	2	3	2	3	0	0	0	0	Membrane ΔsrtA high, Vesicles ΔsrtA low	0.0802	0.0802	0.0802	0.0802	0	0	0	0
926	alpha-L-Rha alpha-1,3-L-rhamnosyltransferase [Streptococcus mutans]	AMF85620.1	37 kDa	0.085	0	[]	3	2	1	0	0	0	0	0	[]	0.148	0.0804	0.074	0	0	0	0	0
927	hypothetical protein APQ13_04130 [Streptococcus mutans]	AMF85646.1	14 kDa	0.0073	0	Membrane ΔsrtA high, Vesicles ΔsrtA low	3	2	2	1	0	0	0	0	Membrane ΔsrtA high, Vesicles ΔsrtA low	0.256	0.248	0.256	0.112	0	0	0	0
929	HAD family hydrolase [Streptococcus mutans]	AMF86674.1	31 kDa	0.03	0	Membrane ΔsrtA high, Vesicles ΔsrtA low	3	2	0	2	0	0	0	0	Membrane ΔsrtA high, Vesicles ΔsrtA low	0.167	0.122	0	0.122	0	0	0	0
930	macrolide ABC transporter ATP-binding protein [Streptococcus mutans]	AMF85164.1	26 kDa	0.041	0	[]	2	1	0	2	0	0	0	0	[]	0.133	0.133	0	0.133	0	0	0	0
932	gamma-glutamyl hydrolase [Streptococcus mutans]	AMF85430.1	26 kDa	0.0001	0	Membrane ΔsrtA high, Vesicles ΔsrtA low	2	2	2	2	0	0	0	0	Membrane ΔsrtA high, Vesicles ΔsrtA low	0.121	0.121	0.121	0.121	0	0	0	0
933	hypothetical protein APQ13_06365 [Streptococcus mutans]	AMF86071.1	39 kDa	0.0001	0	Membrane ΔsrtA high, Vesicles ΔsrtA low	2	2	2	2	0	0	0	0	Membrane ΔsrtA high, Vesicles ΔsrtA low	0.0979	0.0979	0.0801	0.0979	0	0	0	0
945	phosphoribosylglycinamide formyltransferase [Streptococcus mutans]	AMF86252.1	21 kDa	0.03	0	Membrane ΔsrtA high, Vesicles ΔsrtA low	3	2	0	3	0	0	0	0	Membrane ΔsrtA high, Vesicles ΔsrtA low	0.353	0.114	0	0.505	0	0	0	0
947	Valyl-tRNA synthetase [Streptococcus mutans]	AMF85664.1	18 kDa	0.0001	0	Membrane ΔsrtA high, Vesicles ΔsrtA low	2	2	2	2	0	0	0	0	Membrane ΔsrtA high, Vesicles ΔsrtA low	0.0938	0.0938	0.0938	0.206	0	0	0	0
950	branched-chain amino acid ABC transporter permease [Streptococcus mutans]	AMF84915.1	34 kDa	0.058	0	[]	2	2	0	1	0	0	0	0	[]	0.101	0.0597	0	0.0566	0	0	0	0
952	thioredoxin [Streptococcus mutans]	AMF86544.1	11 kDa	0.0015	0	Membrane ΔsrtA high, Vesicles ΔsrtA low	2	1	2	1	0	0	0	0	Membrane ΔsrtA high, Vesicles ΔsrtA low	0.24	0.231	0.24	0.231	0	0	0	0
959	hypothetical protein APQ13_01225 [Streptococcus mutans]	AMF85093.1	44 kDa	0.052	0	[]	2	4	2	0	0	0	0	0	[]	0.149	0.0925	0.0617	0	0	0	0	0
961	DNA gyrase subunit B [Streptococcus mutans]	AMF85229.1	21 kDa	0.11	0	[]	5	2	1	0	0	0	0	0	[]	0.268	0.119	0.0567	0	0	0	0	0
962	tRNA pseudouridine synthase B [Streptococcus mutans]	AMF85350.1	33 kDa	0.029	0	Membrane ΔsrtA high, Vesicles ΔsrtA low	3	2	3	0	0	0	0	0	Membrane ΔsrtA high, Vesicles ΔsrtA low	0.215	0.133	0.215	0	0	0	0	0
969	two-component system response regulator [Streptococcus mutans]	AMF85364.1	25 kDa	0.024	0	Membrane ΔsrtA high, Vesicles ΔsrtA low	2	2	0	2	0	0	0	0	Membrane ΔsrtA high, Vesicles ΔsrtA low	0.179	0.179	0	0.179	0	0	0	0
970	hypothetical protein APQ13_02340 [Streptococcus mutans]	AMF85305.1	9 kDa	0.024	0	Membrane ΔsrtA high, Vesicles ΔsrtA low	2	0	2	2	0	0	0	0	Membrane ΔsrtA high, Vesicles ΔsrtA low	0.434	0	0.434	0.434	0	0	0	0
974	acyl carrier protein [Streptococcus mutans]	AMF86626.1	8 kDa	0.031	0	Membrane ΔsrtA high, Vesicles ΔsrtA low	2	0	2	2	0	0	0	0	Membrane ΔsrtA high, Vesicles ΔsrtA low	0.23	0	0.23	0.23	0	0	0	0
975	glycosyl transferase family 9 [Streptococcus mutans]	AMF85619.1	31 kDa	0.024	0	Membrane ΔsrtA high, Vesicles ΔsrtA low	0	2	2	2	0	0	0	0	Membrane ΔsrtA high, Vesicles ΔsrtA low	0	0.123	0.123	0.123	0	0	0	0
976	thioesterase [Streptococcus mutans]	AMF85647.1	14 kDa	0.0001	0	Membrane ΔsrtA high, Vesicles ΔsrtA low	1	2	2	2	0	0	0	0	Membrane ΔsrtA high, Vesicles ΔsrtA low	0.0775	0.202	0.202	0.202	0	0	0	0
985	tRNA (guanine-N1)-methyltransferase [Streptococcus mutans]	AMF85581.1	27 kDa	0.09	0	[]	3	0	1	1	0	0	0	0	[]	0.221	0	0.0875	0.0875	0	0	0	0
986	Nif3-like dinuclear metal center hexameric protein [Streptococcus mutans]	AMF85086.1	30 kDa	0.024	0	Membrane ΔsrtA high, Vesicles ΔsrtA low	2	2	0	2	0	0	0	0	Membrane ΔsrtA high, Vesicles ΔsrtA low	0.103	0.103	0	0.103	0	0	0	0
988	iron transporter FeoA [Streptococcus mutans]	AMF85838.1	18 kDa	0.0001	0	Membrane ΔsrtA high, Vesicles ΔsrtA low	2	2	2	2	0	0	0	0	Membrane ΔsrtA high, Vesicles ΔsrtA low	0.196	0.196	0.196	0.196	0	0	0	0
989	hypothetical protein APQ13_08040 [Streptococcus mutans]	AMF86353.1	10 kDa	0.00043	0	Membrane ΔsrtA high, Vesicles ΔsrtA low	2	1	2	2	0	0	0	0	Membrane ΔsrtA high, Vesicles ΔsrtA low	0.371	0.247	0.371	0.371	0	0	0	0
990	CDP-diglyceride synthetase [Streptococcus mutans]	AMF84978.1	22 kDa	0.0001	0	Membrane ΔsrtA high, Vesicles ΔsrtA low	2	2	2	2	0	0	0	0	Membrane ΔsrtA high, Vesicles ΔsrtA low	0.187	0.187	0.187	0.187	0	0	0	0
1003	hypothetical protein APQ13_08785 [Streptococcus mutans]	AMF86488.1	26 kDa	0.032	0	Membrane ΔsrtA high, Vesicles ΔsrtA low	2	2	0	2	0	0	0	0	Membrane ΔsrtA high, Vesicles ΔsrtA low	0.0873	0.0873	0	0.0873	0	0	0	0
Δsfp EMVS vs. Δsfp CM
						Total Unique Peptide Count									Percent Coverage
							Membrane_Δsfp				Vesicles_Δsfp					Membrane_Δsfp				Vesicles_Δsfp
#	Identified Proteins	Accession Number	Molecular Weight	p-value	Fold Change by Category	Quantitative Profile	R1	R2	R3	R4	R1	R2	R3	R4	Quantitative Profile	R1	R2	R3	R4	R1	R2	R3	R4
1	levansucrase [Streptococcus mutans]	AMF86409.1	87 kDa	< 0.00010	14	Membrane_Δsfp low, Vesicles_Δsfp high	39	32	29	25	57	52	61	55	Membrane_Δsfp low, Vesicles_Δsfp high	0.672	0.658	0.642	0.569	0.719	0.716	0.726	0.693
2.1	glucosyltransferase [Streptococcus mutans]	AMF85466.1	163 kDa	< 0.00010	5	Membrane_Δsfp low, Vesicles_Δsfp high	81	75	57	54	89	81	90	88	Membrane_Δsfp low, Vesicles_Δsfp high	0.603	0.604	0.524	0.515	0.647	0.632	0.649	0.65
2.2	glucosyltransferase [Streptococcus mutans]	AMF85467.1	166 kDa	< 0.00010	3.9	Membrane_Δsfp low, Vesicles_Δsfp high	86	77	57	54	91	86	90	87	Membrane_Δsfp low, Vesicles_Δsfp high	0.668	0.651	0.493	0.517	0.664	0.691	0.664	0.66
3	glyceraldehyde-3-phosphate dehydrogenase [Streptococcus mutans]	AMF86022.1	36 kDa	< 0.00010	0.2	Membrane_Δsfp high, Vesicles_Δsfp low	34	24	27	21	15	17	19	19	Membrane_Δsfp high, Vesicles_Δsfp low	0.81	0.751	0.774	0.706	0.611	0.653	0.7	0.674
4	enolase [Streptococcus mutans]	AMF85264.1	47 kDa	< 0.00010	0.2	Membrane_Δsfp high, Vesicles_Δsfp low	39	34	34	30	24	24	22	22	Membrane_Δsfp high, Vesicles_Δsfp low	0.903	0.877	0.887	0.854	0.829	0.829	0.715	0.715
5	autolysin [Streptococcus mutans]	AMF85735.1	107 kDa	< 0.00010	17	Membrane_Δsfp low, Vesicles_Δsfp high	33	31	17	15	50	51	49	48	Membrane_Δsfp low, Vesicles_Δsfp high	0.476	0.504	0.238	0.243	0.718	0.74	0.691	0.683
6	glucan-binding protein [Streptococcus mutans]	AMF86686.1	63 kDa	< 0.00010	17	Membrane_Δsfp low, Vesicles_Δsfp high	33	33	18	18	49	43	49	49	Membrane_Δsfp low, Vesicles_Δsfp high	0.606	0.583	0.364	0.453	0.764	0.73	0.742	0.737
7	glucosyltransferase [Streptococcus mutans]	AMF85549.1	163 kDa	< 0.00010	7.8	Membrane_Δsfp low, Vesicles_Δsfp high	53	49	28	22	68	70	70	62	Membrane_Δsfp low, Vesicles_Δsfp high	0.504	0.469	0.324	0.286	0.614	0.645	0.637	0.568
8	alcohol dehydrogenase [Streptococcus mutans]	AMF86175.1	97 kDa	< 0.00010	0.08	Membrane_Δsfp high, Vesicles_Δsfp low	65	55	61	51	21	19	16	16	Membrane_Δsfp high, Vesicles_Δsfp low	0.857	0.802	0.844	0.78	0.418	0.399	0.343	0.353
9	molecular chaperone GroEL [Streptococcus mutans]	AMF86481.1	57 kDa	0.0013	0.3	Membrane_Δsfp high, Vesicles_Δsfp low	48	36	48	34	24	26	23	23	Membrane_Δsfp high, Vesicles_Δsfp low	0.867	0.784	0.893	0.775	0.67	0.644	0.701	0.67
10	elongation factor Tu [Streptococcus mutans]	AMF85715.1	44 kDa	0.0024	0.3	Membrane_Δsfp high, Vesicles_Δsfp low	24	25	21	26	15	17	14	12	Membrane_Δsfp high, Vesicles_Δsfp low	0.754	0.817	0.696	0.854	0.568	0.52	0.568	0.42
11	DNA-directed RNA polymerase subunit beta' [Streptococcus mutans]	AMF86449.1	135 kDa	0.00013	0.2	Membrane_Δsfp high, Vesicles_Δsfp low	74	79	73	75	27	30	22	23	Membrane_Δsfp high, Vesicles_Δsfp low	0.712	0.703	0.695	0.703	0.337	0.371	0.272	0.304
12	phosphoenolpyruvate-protein phosphotransferase [Streptococcus mutans]	AMF85747.1	63 kDa	0.00086	0.4	Membrane_Δsfp high, Vesicles_Δsfp low	36	36	37	33	23	20	18	17	Membrane_Δsfp high, Vesicles_Δsfp low	0.744	0.744	0.815	0.756	0.64	0.584	0.539	0.575
13	peptidoglycan hydrolase [Streptococcus mutans]	AMF86264.1	45 kDa	< 0.00010	24	Membrane_Δsfp low, Vesicles_Δsfp high	6	6	5	4	7	6	11	9	Membrane_Δsfp low, Vesicles_Δsfp high	0.371	0.371	0.329	0.304	0.418	0.371	0.487	0.448
14	phosphoglycerate kinase [Streptococcus mutans]	AMF86021.1	42 kDa	0.0015	0.6	Membrane_Δsfp high, Vesicles_Δsfp low	43	37	36	32	25	26	28	26	Membrane_Δsfp high, Vesicles_Δsfp low	0.844	0.814	0.824	0.794	0.739	0.746	0.739	0.791
15	pyruvate kinase [Streptococcus mutans]	AMF85314.1	54 kDa	< 0.00010	0.3	Membrane_Δsfp high, Vesicles_Δsfp low	32	26	29	26	15	17	20	14	Membrane_Δsfp high, Vesicles_Δsfp low	0.786	0.728	0.756	0.704	0.482	0.538	0.596	0.456
16	elongation factor G [Streptococcus mutans]	AMF86023.1	77 kDa	0.0056	0.5	Membrane_Δsfp high, Vesicles_Δsfp low	42	35	35	37	25	27	20	20	Membrane_Δsfp high, Vesicles_Δsfp low	0.786	0.746	0.746	0.76	0.545	0.55	0.431	0.449
17	signal peptide protein [Streptococcus mutans]	AMF86234.1	64 kDa	< 0.00010	6.6	Membrane_Δsfp low, Vesicles_Δsfp high	22	24	7	10	27	29	24	26	Membrane_Δsfp low, Vesicles_Δsfp high	0.474	0.474	0.143	0.249	0.493	0.493	0.493	0.493
18	glucose-6-phosphate isomerase [Streptococcus mutans]	AMF86067.1	49 kDa	0.0014	0.3	Membrane_Δsfp high, Vesicles_Δsfp low	32	30	30	26	16	19	17	13	Membrane_Δsfp high, Vesicles_Δsfp low	0.688	0.688	0.686	0.661	0.579	0.65	0.63	0.474
19	phosphoglycerate mutase [Streptococcus mutans]	AMF85816.1	26 kDa	0.0013	0.1	Membrane_Δsfp high, Vesicles_Δsfp low	24	20	21	18	6	6	11	12	Membrane_Δsfp high, Vesicles_Δsfp low	0.87	0.843	0.857	0.804	0.396	0.396	0.565	0.596
20	DNA-directed RNA polymerase subunit beta [Streptococcus mutans]	AMF86448.1	133 kDa	< 0.00010	0.2	Membrane_Δsfp high, Vesicles_Δsfp low	54	54	51	50	17	22	13	15	Membrane_Δsfp high, Vesicles_Δsfp low	0.639	0.66	0.644	0.642	0.248	0.321	0.212	0.243
21	formate acetyltransferase [Streptococcus mutans]	AMF85987.1	88 kDa	0.082	0.7	[]	39	36	35	39	28	26	22	22	[]	0.637	0.648	0.637	0.65	0.523	0.499	0.415	0.425
22	sugar ABC transporter substrate-binding protein [Streptococcus mutans]	AMF84999.1	45 kDa	0.0067	0.1	Membrane_Δsfp high, Vesicles_Δsfp low	29	25	26	21	9	9	10	8	Membrane_Δsfp high, Vesicles_Δsfp low	0.706	0.619	0.658	0.598	0.354	0.354	0.487	0.381
23	phosphoglucomutase [Streptococcus mutans]	AMF85409.1	63 kDa	< 0.00010	0.3	Membrane_Δsfp high, Vesicles_Δsfp low	39	37	39	30	16	15	20	19	Membrane_Δsfp high, Vesicles_Δsfp low	0.783	0.737	0.772	0.634	0.419	0.42	0.492	0.473
24	protease [Streptococcus mutans]	AMF85772.1	36 kDa	0.44	0.8	[]	24	21	20	15	15	16	17	14	[]	0.568	0.538	0.535	0.408	0.408	0.426	0.456	0.444
25	30S ribosomal protein S2 [Streptococcus mutans]	AMF86405.1	29 kDa	0.0034	0.5	Membrane_Δsfp high, Vesicles_Δsfp low	22	17	21	15	10	10	13	13	Membrane_Δsfp high, Vesicles_Δsfp low	0.797	0.716	0.816	0.678	0.479	0.479	0.659	0.659
26	penicillin-binding protein [Streptococcus mutans]	AMF85932.1	82 kDa	0.28	0.8	[]	33	32	28	24	19	17	14	15	[]	0.525	0.521	0.501	0.444	0.423	0.39	0.3	0.358
27	branched-chain amino acid ABC transporter substrate-binding protein [Streptococcus mutans]	AMF84913.1	41 kDa	0.024	0.2	Membrane_Δsfp high, Vesicles_Δsfp low	26	21	18	14	7	7	10	8	Membrane_Δsfp high, Vesicles_Δsfp low	0.608	0.6	0.544	0.503	0.315	0.344	0.469	0.421
28	hypothetical protein APQ13_04950 [Streptococcus mutans]	AMF85804.1	170 kDa	0.032	1.8	[]	36	35	20	14	28	28	24	23	[]	0.395	0.39	0.269	0.191	0.312	0.319	0.261	0.262
29	triose-phosphate isomerase [Streptococcus mutans]	AMF85714.1	27 kDa	0.00019	0.2	Membrane_Δsfp high, Vesicles_Δsfp low	16	14	16	10	5	5	7	6	Membrane_Δsfp high, Vesicles_Δsfp low	0.778	0.762	0.766	0.754	0.425	0.425	0.456	0.429
30	leucine--tRNA ligase [Streptococcus mutans]	AMF86490.1	94 kDa	< 0.00010	0.2	Membrane_Δsfp high, Vesicles_Δsfp low	40	39	35	35	14	14	4	5	Membrane_Δsfp high, Vesicles_Δsfp low	0.637	0.598	0.622	0.605	0.311	0.286	0.126	0.102
31	ATP-dependent 6-phosphofructokinase [Streptococcus mutans]	AMF85313.1	36 kDa	0.005	0.4	Membrane_Δsfp high, Vesicles_Δsfp low	17	15	18	18	10	10	11	8	Membrane_Δsfp high, Vesicles_Δsfp low	0.774	0.706	0.813	0.751	0.472	0.472	0.543	0.463
32	3-oxoacyl-ACP synthase [Streptococcus mutans]	AMF86630.1	44 kDa	0.00077	0.4	Membrane_Δsfp high, Vesicles_Δsfp low	24	23	22	23	12	14	13	12	Membrane_Δsfp high, Vesicles_Δsfp low	0.812	0.844	0.783	0.844	0.554	0.69	0.629	0.559
33	molecular chaperone DnaK [Streptococcus mutans]	AMF86218.1	65 kDa	< 0.00010	0.07	Membrane_Δsfp high, Vesicles_Δsfp low	39	32	35	32	5	8	6	4	Membrane_Δsfp high, Vesicles_Δsfp low	0.843	0.743	0.791	0.686	0.181	0.257	0.165	0.129
34	cell division protein FtsH [Streptococcus mutans]	AMF86268.1	72 kDa	< 0.00010	0	Membrane_Δsfp high, Vesicles_Δsfp low	40	32	33	26	0	0	0	0	Membrane_Δsfp high, Vesicles_Δsfp low	0.614	0.596	0.601	0.535	0	0	0	0
35	bifunctional metallophosphatase/5'-nucleotidase [Streptococcus mutans]	AMF85297.1	79 kDa	0.00032	3.9	Membrane_Δsfp low, Vesicles_Δsfp high	17	23	12	7	31	31	23	23	Membrane_Δsfp low, Vesicles_Δsfp high	0.352	0.49	0.312	0.161	0.684	0.692	0.58	0.599
36	50S ribosomal protein L5 [Streptococcus mutans]	AMF86424.1	20 kDa	0.04	0.6	[]	16	14	15	11	11	11	14	12	[]	0.739	0.717	0.739	0.672	0.661	0.661	0.717	0.672
37	glyceraldehyde-3-phosphate dehydrogenase [Streptococcus mutans]	AMF85746.1	51 kDa	0.05	0.7	[]	27	27	29	25	16	17	16	16	[]	0.655	0.659	0.691	0.657	0.571	0.6	0.6	0.6
38	dextranase [Streptococcus mutans]	AMF86396.1	100 kDa	0.0015	2.7	Membrane_Δsfp low, Vesicles_Δsfp high	20	24	12	9	24	27	23	23	Membrane_Δsfp low, Vesicles_Δsfp high	0.311	0.398	0.214	0.158	0.392	0.482	0.457	0.385
39	transketolase [Streptococcus mutans]	AMF86083.1	71 kDa	< 0.00010	0.4	Membrane_Δsfp high, Vesicles_Δsfp low	32	28	27	26	14	14	11	9	Membrane_Δsfp high, Vesicles_Δsfp low	0.758	0.731	0.65	0.723	0.359	0.362	0.278	0.233
40	glucan-binding protein [Streptococcus mutans]	AMF85671.1	80 kDa	< 0.00010	37	Membrane_Δsfp low, Vesicles_Δsfp high	5	6	1	0	23	22	16	16	Membrane_Δsfp low, Vesicles_Δsfp high	0.14	0.161	0.0179	0	0.468	0.45	0.368	0.364
41	dihydroxy-acid dehydratase [Streptococcus mutans]	AMF86312.1	61 kDa	< 0.00010	0.05	Membrane_Δsfp high, Vesicles_Δsfp low	19	18	20	19	2	3	2	1	Membrane_Δsfp high, Vesicles_Δsfp low	0.644	0.629	0.546	0.676	0.0665	0.0928	0.107	0.0455
42	L-lactate dehydrogenase [Streptococcus mutans]	AMF85378.1	35 kDa	< 0.00010	0.2	Membrane_Δsfp high, Vesicles_Δsfp low	16	13	13	10	7	5	6	6	Membrane_Δsfp high, Vesicles_Δsfp low	0.527	0.5	0.5	0.494	0.354	0.213	0.204	0.204
43	50S ribosomal protein L3 [Streptococcus mutans]	AMF86412.1	22 kDa	0.001	0.3	Membrane_Δsfp high, Vesicles_Δsfp low	11	7	8	7	5	5	7	6	Membrane_Δsfp high, Vesicles_Δsfp low	0.548	0.476	0.5	0.476	0.337	0.337	0.5	0.476
44	serine protease [Streptococcus mutans]	AMF86282.1	43 kDa	< 0.00010	0.04	Membrane_Δsfp high, Vesicles_Δsfp low	25	20	19	18	3	3	3	2	Membrane_Δsfp high, Vesicles_Δsfp low	0.557	0.537	0.545	0.483	0.139	0.092	0.144	0.107
45	ketol-acid reductoisomerase [Streptococcus mutans]	AMF86134.1	37 kDa	0.016	0.4	Membrane_Δsfp high, Vesicles_Δsfp low	19	17	17	13	10	11	12	11	Membrane_Δsfp high, Vesicles_Δsfp low	0.532	0.509	0.532	0.474	0.365	0.441	0.382	0.382
46	50S ribosomal protein L2 [Streptococcus mutans]	AMF86415.1	30 kDa	0.14	0.6	[]	11	9	11	8	5	6	7	7	[]	0.473	0.379	0.451	0.361	0.321	0.325	0.361	0.361
47	fructose-bisphosphate aldolase [Streptococcus mutans]	AMF86207.1	31 kDa	0.00025	0.4	Membrane_Δsfp high, Vesicles_Δsfp low	12	11	11	10	10	9	11	9	Membrane_Δsfp high, Vesicles_Δsfp low	0.532	0.498	0.532	0.498	0.512	0.509	0.532	0.464
48	O-sialoglycoprotein endopeptidase [Streptococcus mutans]	AMF86492.1	31 kDa	0.0088	0.06	Membrane_Δsfp high, Vesicles_Δsfp low	22	19	15	12	3	4	3	3	Membrane_Δsfp high, Vesicles_Δsfp low	0.607	0.564	0.539	0.475	0.146	0.189	0.161	0.146
49	ABC transporter substrate-binding protein [Streptococcus mutans]	AMF86115.1	60 kDa	0.0045	0.1	Membrane_Δsfp high, Vesicles_Δsfp low	37	26	23	21	5	5	5	7	Membrane_Δsfp high, Vesicles_Δsfp low	0.701	0.548	0.55	0.475	0.131	0.128	0.131	0.168
50	2-nitropropane dioxygenase [Streptococcus mutans]	AMF86627.1	34 kDa	< 0.00010	0.05	Membrane_Δsfp high, Vesicles_Δsfp low	19	18	16	14	2	2	2	3	Membrane_Δsfp high, Vesicles_Δsfp low	0.829	0.766	0.779	0.741	0.115	0.115	0.115	0.168
51	30S ribosomal protein S3 [Streptococcus mutans]	AMF86418.1	24 kDa	0.021	0.7	Membrane_Δsfp high, Vesicles_Δsfp low	16	14	13	14	10	8	10	11	Membrane_Δsfp high, Vesicles_Δsfp low	0.613	0.512	0.512	0.581	0.548	0.479	0.488	0.419
52	30S ribosomal protein S1 [Streptococcus mutans]	AMF85306.1	44 kDa	0.17	1.3	[]	16	14	13	13	12	12	14	14	[]	0.424	0.393	0.373	0.393	0.393	0.363	0.431	0.393
53	phenylalanine--tRNA ligase subunit beta [Streptococcus mutans]	AMF85051.1	87 kDa	0.0001	0.03	Membrane_Δsfp high, Vesicles_Δsfp low	33	31	27	30	3	3	0	0	Membrane_Δsfp high, Vesicles_Δsfp low	0.603	0.591	0.479	0.564	0.0562	0.0499	0	0
54	ATP synthase subunit beta [Streptococcus mutans]	AMF85034.1	51 kDa	< 0.00010	0.02	Membrane_Δsfp high, Vesicles_Δsfp low	33	31	27	25	0	0	2	1	Membrane_Δsfp high, Vesicles_Δsfp low	0.853	0.829	0.746	0.784	0	0	0.13	0.0791
55	amino acid ABC transporter permease [Streptococcus mutans]	AMF85636.1	80 kDa	0.00013	0	Membrane_Δsfp high, Vesicles_Δsfp low	28	27	23	22	0	0	0	0	Membrane_Δsfp high, Vesicles_Δsfp low	0.451	0.415	0.411	0.391	0	0	0	0
56	adhesin [Streptococcus mutans]	AMF85696.1	54 kDa	0.0029	2.2	Membrane_Δsfp low, Vesicles_Δsfp high	15	13	9	9	12	15	13	12	Membrane_Δsfp low, Vesicles_Δsfp high	0.519	0.485	0.405	0.365	0.429	0.448	0.425	0.409
57	hypothetical protein APQ13_02700 [Streptococcus mutans]	AMF85372.1	37 kDa	0.012	0.07	Membrane_Δsfp high, Vesicles_Δsfp low	25	20	18	13	4	7	0	2	Membrane_Δsfp high, Vesicles_Δsfp low	0.682	0.585	0.576	0.464	0.198	0.33	0	0.129
58	50S ribosomal protein L4 [Streptococcus mutans]	AMF86413.1	22 kDa	0.00066	0.4	Membrane_Δsfp high, Vesicles_Δsfp low	11	10	10	10	8	7	7	9	Membrane_Δsfp high, Vesicles_Δsfp low	0.58	0.58	0.58	0.58	0.522	0.382	0.382	0.556
59	isoleucine--tRNA ligase [Streptococcus mutans]	AMF85847.1	106 kDa	< 0.00010	0.03	Membrane_Δsfp high, Vesicles_Δsfp low	34	35	27	35	1	2	2	0	Membrane_Δsfp high, Vesicles_Δsfp low	0.5	0.538	0.402	0.533	0.0161	0.0376	0.0376	0
60	phosphoenolpyruvate carboxylase [Streptococcus mutans]	AMF85717.1	104 kDa	0.0001	0.007	Membrane_Δsfp high, Vesicles_Δsfp low	28	31	25	32	0	2	0	0	Membrane_Δsfp high, Vesicles_Δsfp low	0.433	0.436	0.332	0.452	0	0.0529	0	0
61	glutamine synthetase [Streptococcus mutans]	AMF86018.1	50 kDa	< 0.00010	0.3	Membrane_Δsfp high, Vesicles_Δsfp low	24	23	20	25	12	12	7	7	Membrane_Δsfp high, Vesicles_Δsfp low	0.558	0.596	0.525	0.607	0.373	0.397	0.203	0.295
62	phosphotransacetylase [Streptococcus mutans]	AMF85440.1	36 kDa	< 0.00010	0.1	Membrane_Δsfp high, Vesicles_Δsfp low	17	17	17	17	4	4	6	4	Membrane_Δsfp high, Vesicles_Δsfp low	0.716	0.689	0.716	0.689	0.215	0.215	0.257	0.215
63	ribonucleotide-diphosphate reductase subunit alpha [Streptococcus mutans]	AMF85754.1	81 kDa	0.00019	0.1	Membrane_Δsfp high, Vesicles_Δsfp low	28	31	27	29	6	9	4	6	Membrane_Δsfp high, Vesicles_Δsfp low	0.497	0.556	0.533	0.58	0.132	0.189	0.106	0.146
64	50S ribosomal protein L1 [Streptococcus mutans]	AMF84950.1	24 kDa	0.0005	0.4	Membrane_Δsfp high, Vesicles_Δsfp low	14	10	13	8	5	5	8	6	Membrane_Δsfp high, Vesicles_Δsfp low	0.62	0.52	0.546	0.472	0.275	0.275	0.349	0.301
65	phospho-2-dehydro-3-deoxyheptonate aldolase [Streptococcus mutans]	AMF86569.1	39 kDa	0.00018	0.2	Membrane_Δsfp high, Vesicles_Δsfp low	13	12	13	13	5	7	4	4	Membrane_Δsfp high, Vesicles_Δsfp low	0.695	0.616	0.674	0.672	0.349	0.424	0.291	0.25
66	phosphoglycerate dehydrogenase [Streptococcus mutans]	AMF84929.1	43 kDa	< 0.00010	0.03	Membrane_Δsfp high, Vesicles_Δsfp low	28	27	26	25	1	3	4	0	Membrane_Δsfp high, Vesicles_Δsfp low	0.779	0.776	0.812	0.751	0.0305	0.14	0.209	0
67	acetate kinase [Streptococcus mutans]	AMF86459.1	44 kDa	0.00023	0.2	Membrane_Δsfp high, Vesicles_Δsfp low	22	24	21	22	5	5	5	5	Membrane_Δsfp high, Vesicles_Δsfp low	0.684	0.709	0.667	0.652	0.213	0.213	0.193	0.19
68	NAD-dependent malic enzyme [Streptococcus mutans]	AMF86183.1	60 kDa	0.00088	0.2	Membrane_Δsfp high, Vesicles_Δsfp low	23	21	24	23	7	8	6	6	Membrane_Δsfp high, Vesicles_Δsfp low	0.62	0.561	0.635	0.611	0.22	0.254	0.174	0.194
69	amino acid ABC transporter substrate-binding protein [Streptococcus mutans]	AMF86491.1	30 kDa	0.0076	0.09	Membrane_Δsfp high, Vesicles_Δsfp low	26	18	16	12	3	3	2	5	Membrane_Δsfp high, Vesicles_Δsfp low	0.723	0.622	0.622	0.577	0.199	0.187	0.109	0.33
70	valine--tRNA ligase [Streptococcus mutans]	AMF86618.1	101 kDa	0.0068	0.3	Membrane_Δsfp high, Vesicles_Δsfp low	19	25	26	27	8	10	9	6	Membrane_Δsfp high, Vesicles_Δsfp low	0.324	0.423	0.428	0.454	0.167	0.188	0.202	0.0948
71	preprotein translocase subunit SecA [Streptococcus mutans]	AMF86568.1	95 kDa	< 0.00010	0.03	Membrane_Δsfp high, Vesicles_Δsfp low	30	31	30	31	2	3	1	1	Membrane_Δsfp high, Vesicles_Δsfp low	0.509	0.52	0.49	0.518	0.0405	0.0441	0.0155	0.0226
72	adenylate kinase [Streptococcus mutans]	AMF86433.1	24 kDa	< 0.00010	0.1	Membrane_Δsfp high, Vesicles_Δsfp low	19	19	20	17	5	5	5	5	Membrane_Δsfp high, Vesicles_Δsfp low	0.774	0.774	0.774	0.745	0.358	0.358	0.288	0.288
73	30S ribosomal protein S5 [Streptococcus mutans]	AMF86429.1	17 kDa	0.00024	0.4	Membrane_Δsfp high, Vesicles_Δsfp low	9	8	9	7	6	6	6	7	Membrane_Δsfp high, Vesicles_Δsfp low	0.518	0.506	0.518	0.463	0.457	0.457	0.457	0.463
74	hypothetical protein APQ13_08855 [Streptococcus mutans]	AMF86502.1	21 kDa	0.00031	0	Membrane_Δsfp high, Vesicles_Δsfp low	21	16	18	9	0	0	0	0	Membrane_Δsfp high, Vesicles_Δsfp low	0.72	0.683	0.72	0.435	0	0	0	0
75	septation ring formation regulator EzrA [Streptococcus mutans]	AMF85231.1	67 kDa	< 0.00010	0	Membrane_Δsfp high, Vesicles_Δsfp low	31	32	24	25	0	0	0	0	Membrane_Δsfp high, Vesicles_Δsfp low	0.739	0.711	0.681	0.631	0	0	0	0
76	hypothetical protein APQ13_06235 [Streptococcus mutans]	AMF86046.1	45 kDa	0.0081	0	Membrane_Δsfp high, Vesicles_Δsfp low	20	16	15	10	0	0	0	0	Membrane_Δsfp high, Vesicles_Δsfp low	0.387	0.338	0.311	0.292	0	0	0	0
77	formate--tetrahydrofolate ligase [Streptococcus mutans]	AMF85413.1	60 kDa	< 0.00010	0.1	Membrane_Δsfp high, Vesicles_Δsfp low	24	26	24	22	3	4	4	5	Membrane_Δsfp high, Vesicles_Δsfp low	0.493	0.637	0.493	0.511	0.0486	0.115	0.115	0.117
78	ATP-dependent Clp protease ATP-binding subunit [Streptococcus mutans]	AMF85509.1	77 kDa	< 0.00010	0.004	Membrane_Δsfp high, Vesicles_Δsfp low	33	34	32	32	1	0	0	0	Membrane_Δsfp high, Vesicles_Δsfp low	0.641	0.678	0.656	0.683	0.0185	0	0	0
[truncated: 671 more rows]
