# Supplementary material for: The Impacts of Sortase A and the 4′-Phosphopantetheinyl Transferase Homolog Sfp on Streptococcus mutans Extracellular Membrane Vesicle Biogenesis
Source: Front Microbiol. 2020 Oct 26;11:570219. doi: 10.3389/fmicb.2020.570219 (PMC7649765; doi:10.3389/fmicb.2020.570219)
Supplement: Supplementary file 2 [file Table_2.xlsx]

## Sheet: Sheet1
Supplemental table 2. Lipids detected in CM and EMVs.
WT EMVS vs. WT CM
File Name:	Scan Name:	MS Level:	Retention Time:	m/z	Intensity	Chemical Composition	Theoretical m/z	Name	Short Name	#Carbon:Double Bond in Fatty Acyl Chain	#Double Bonds	Category	Main Class	No. of Hits	Abbreviation/Common Name	Lipid ID	Sub Class	KEGG ID	Delta Mass	FC	log2(FC)	p.adjusted	-log10(p)	WT CM R1	WT CM R2	WT CM R3	WT CM R4	WT MV R1	WT MV R2	WT MV R3	WT MV R4
Aligned Peaklist 9	CID352@st_16.1677_end_16.8787	1	16.549	299.295	10776.5	[C19H38O2+H] 1+	299.294				1	Fatty Acyls [FA]	Fatty Acids & Conjugates	24	Tuberculostearic acid	LMFA01020015	Branched fatty acids		0.2291(ppm)	0.2186	-2.1936	0.0094555	2.0243	7334.29	9561.01	10776.5	7523.15	4808.58	0	0	0
Aligned Peaklist 9	CID1342@st_42.6358_end_42.9488	1	42.792	358.364	812.485	[C22H44O2+NH4] 1+	358.368				1	Fatty Acyls [FA]	Fatty Acids & Conjugates	14	Isobehenic acid	LMFA01020019	Branched fatty acids		10.9521(ppm)	0.9703	-0.0435	0.72666	0.13867	762.199	750.156	725.004	645.238	631.853	634.554	718.087	812.485
Aligned Peaklist 9	CID303@st_14.9363_end_15.5603	1	15.3176	297.279	3245.65	[C19H36O2+H] 1+	297.279				2	Fatty Acyls [FA]	Fatty Acids & Conjugates	26		LMFA01020138	Branched fatty acids		0.4036(ppm)	0.20637	-2.2767	0.011404	1.9429	2084.05	2209.95	3245.64	2156.42	1250.62	0	0	0
Aligned Peaklist 9	CID1196@st_33.3558_end_33.8575	1	33.5822	330.323	1635.97	[C20H24D8O2+NH4] 1+	330.324				5	Fatty Acyls [FA]	Fatty Acids & Conjugates	1	Arachidonic Acid (d8)	LMFA01030003	Unsaturated fatty acids	C00219	4.674(ppm)	4.4986	2.1695	0.078709	1.104	0	0	0	0	1635.97	1330.78	1556.45	0
Aligned Peaklist 9	CID216@st_12.5234_end_12.8372	1	12.6465	325.29	891.247	[C20H25D5O2+NH4] 1+	325.29				6	Fatty Acyls [FA]	Fatty Acids & Conjugates	1	EPA (d5)	LMFA01030761	Unsaturated fatty acids	C06428	2.0882(ppm)	0.91285	-0.13155	0.19693	0.70569	816.338	790.814	805.706	891.247	709.29	686.606	780.753	839.498
Aligned Peaklist 9	CID318@st_15.4217_end_15.699	1	15.595	313.273	945.541	[C19H36O3+H] 1+	313.274				2	Fatty Acyls [FA]	Fatty Acids & Conjugates	4		LMFA01060129	Oxo fatty acids		1.9283(ppm)	0.45963	-1.1215	0.081094	1.091	798.329	828.494	818.294	945.541	811.281	0	533.688	0
Aligned Peaklist 9	CID366@st_16.7918_end_16.9998	1	16.8438	327.253	1664.81	[C19H34O4+H] 1+	327.253				2	Fatty Acyls [FA]	Fatty Acids & Conjugates	6		LMFA01080007	Methoxy fatty acids		1.1037(ppm)	0.4302	-1.2169	0.081094	1.091	1526.89	544.693	1388.61	1664.81	342.493	349.636	742.909	769.766
Aligned Peaklist 9	CID365@st_16.7748_end_16.9478	1	16.8268	427.378	1778.55	[C26H50O4+H] 1+	427.378				2	Fatty Acyls [FA]	Fatty Acids & Conjugates	1	Hexacosanedioic acid	LMFA01170040	Dicarboxylic acids		0.1137(ppm)	0.36254	-1.4638	0.17163	0.76541	0	1778.55	1127.15	1384.57	558.095	0	459.16	479.584
Aligned Peaklist 9	CID328@st_15.7165_end_16.202	1	15.9247	447.113	155741	[C21H29BrO4+Na] 1+	447.114				6	Fatty Acyls [FA]	Eicosanoids	1	bromovulone I	LMFA03120013	Clavulones and derivatives		2.0882(ppm)	1.2432	0.31405	0.57763	0.23835	81053.2	61673.7	76600.1	57567.6	155741	70822.3	59425.4	58244.1
Aligned Peaklist 9	CID308@st_15.3521_end_15.5776	1	15.4217	371.317	1147.18	[C22H42O4+H] 1+	371.316				2	Fatty Acyls [FA]	Fatty esters	2	Dioctyl hexanedioate	LMFA07010840	Wax monoesters		3.6473(ppm)	0.70599	-0.50228	0.032969	1.4819	895.853	1014.37	1147.18	975.429	755.844	689.697	579.55	822.043
Aligned Peaklist 9	CID132@st_8.9_end_9.1428	1	8.952	844.106	1362.43	[C24H38N7O17P3S+Na] 1+	844.115				11	Fatty Acyls [FA]	Fatty esters	2	Acrylyl-CoA	LMFA07050283	Fatty acyl CoAs	C00894	10.4151(ppm)	5.1882	2.3752	0.078794	1.1035	0	0	0	0	0	1362.43	1244.05	883.377
Aligned Peaklist 9	CID1225@st_37.242_end_37.4493	1	37.294	369.347	1182.71	[C22H41NO2+NH4] 1+	369.348			20:2	3	Fatty Acyls [FA]	Fatty amides	7	Anandamide (20:2, n-6)	LMFA08040002	N-acyl ethanolamines (endocannabinoids)		0.298(ppm)	1.5366	0.61972	0.23162	0.63523	0	979.879	928.511	531.654	1182.71	1003.52	970.32	756.164
Aligned Peaklist 9	CID255@st_13.8415_end_14.1728	1	13.9301	369.344	794.19	[C22H33D4NO2+NH4] 1+	369.341			20:4	5	Fatty Acyls [FA]	Fatty amides	2	Anandamide-d4 (20:4, n-6)	LMFA08040056	N-acyl ethanolamines (endocannabinoids)		7.2159(ppm)	1.9706	0.97861	0.098444	1.0068	0	709.281	586.242	0	794.191	690.97	763.342	766.502
Aligned Peaklist 9	CID211@st_12.0917_end_12.7163	1	12.3689	353.267	5708.62	[C19H38O4+Na] 1+	353.266	MG(16:0_0:0_0:0)	MG(16:0)	16:0	1	Glycerolipids [GL]	MAG	4	MG(16:0/0:0/0:0)	LMGL01010009	Monoacylglycerols		1.6626(ppm)	0.10105	-3.3069	0.032688	1.4856	5708.62	1825.51	3323.76	3594.48	0	0	0	0
Aligned Peaklist 9	CID1183@st_32.662_end_32.8877	1	32.7487	345.336	1039.68	[C21H44O3+H] 1+	345.336			18:0	0	Glycerolipids [GL]	MAG	1	1-Octadecylglycerol	LMGL01020033	Monoalkylglycerols		0.3022(ppm)	0.79035	-0.33943	0.42378	0.37285	905.091	1009.18	852.736	1009.99	915.489	1039.68	859.437	0
Aligned Peaklist 9	CID301@st_15.0574_end_15.5603	1	15.2833	513.452	5511.52	[C31H60O5+H] 1+	513.451	DG(12:0_16:0_0:0)	DG(28:0)	28:0	2	Glycerolipids [GL]	DAG	2	DG(12:0/16:0/0:0)[iso2]	LMGL02010331	Diacylglycerols		0.6611(ppm)	0.13153	-2.9266	0.0060238	2.2201	2904.29	5511.52	4122.48	5126.56	0	0	0	0
Aligned Peaklist 9	CID353@st_16.2889_end_16.9132	1	16.6014	541.483	12653.2	[C33H64O5+H] 1+	541.483	DG(12:0_18:0_0:0)	DG(30:0)	30:0	2	Glycerolipids [GL]	DAG	12	DG(12:0/18:0/0:0)[iso2]	LMGL02010335	Diacylglycerols		0.816(ppm)	0.13006	-2.9428	0.0065409	2.1844	6636.68	12653.2	9197.18	12335.5	0	0	0	0
Aligned Peaklist 9	CID1414@st_45.2552_end_45.6365	1	45.4095	824.764	1025.97	[C51H98O6+NH4] 1+	824.77	TG(12:0_18:0_18:0)	TG(48:0)	48:0	3	Glycerolipids [GL]	TAG	17	TG(12:0/18:0/18:0)[iso3]	LMGL03012669	Triacylglycerols		7.7237(ppm)	6.3799	2.6735	0.00068001	3.1675	0	0	0	0	888.978	708.822	1025.97	994.009
Aligned Peaklist 9	CID1232@st_37.5718_end_37.7792	1	37.6402	1219.81	4029.15	[C61H118O21S+H] 1+	1219.8				2	Glycerolipids [GL]	Glycosyldiradylglycerols	1		LMGL05030004	Glycosyldialkylglycerols		10.2998(ppm)	0.20761	-2.268	0.078709	1.104	4029.15	3001.31	0	3934.37	0	0	0	0
Aligned Peaklist 9	CID1455@st_48.046_end_48.3773	1	48.2385	658.521	1196.36	[C35H74NO6P+Na] 1+	658.515			28:0	1	Glycerophospholipids [GP]	PE	1	PE-NMe2(O-14:0/O-14:0)	LMGP02040008	Dialkylglycerophosphoethanolamines		9.0727(ppm)	2.4102	1.2692	0.20014	0.69868	982.035	0	0	1075.04	1021.5	1086.09	1130.76	1196.36
Aligned Peaklist 9	CID297@st_15.0578_end_15.5083	1	15.2833	866.584	3250.5	[C46H86NO10P+Na] 1+	866.588	PS(18:1_22:1)	PS(40:2)	40:2	6	Glycerophospholipids [GP]	PS	37	PS(18:1(9Z)/22:1(11Z))	LMGP03010337	Diacylglycerophosphoserines		4.7051(ppm)	0.12598	-2.9888	0.0065409	2.1844	1652.82	3250.5	2471.09	3121.64	0	0	0	0
Aligned Peaklist 9	CID354@st_16.2542_end_16.9132	1	16.6357	894.615	8952.54	[C48H90NO10P+Na] 1+	894.619	PS(20:1_22:1)	PS(42:2)	42:2	6	Glycerophospholipids [GP]	PS	24	PS(20:1(11Z)/22:1(11Z))	LMGP03010554	Diacylglycerophosphoserines		4.8184(ppm)	0.12408	-3.0106	0.0094555	2.0243	4347.44	8807.56	5921.93	8952.54	0	0	0	0
Aligned Peaklist 9	CID445@st_18.9945_end_19.376	1	19.0985	879.584	3468.14	[C48H80NO10P+NH4] 1+	879.586	PS(20:3_22:4)	PS(42:7)	42:7	11	Glycerophospholipids [GP]	PS	6	PS(20:3(8Z,11Z,14Z)/22:4(7Z,10Z,13Z,16Z))	LMGP03010618	Diacylglycerophosphoserines		2.1428(ppm)	0.086384	-3.5331	0.023619	1.6267	3468.14	3284.7	1113.39	2444.86	0	0	0	0
Aligned Peaklist 9	CID427@st_17.885_end_18.5782	1	18.2665	913.656	12101	[C50H90NO10P+NH4] 1+	913.664	PS(22:2_22:2)	PS(44:4)	44:4	8	Glycerophospholipids [GP]	PS	3	PS(22:2(13Z,16Z)/22:2(13Z,16Z))	LMGP03010784	Diacylglycerophosphoserines		8.6799(ppm)	0.14995	-2.7374	0.0060238	2.2201	6794.22	12101	7930.86	9420.61	0	0	0	0
Aligned Peaklist 9	CID426@st_17.8677_end_18.5788	1	18.2492	916.606	39497.4	[C50H88NO10P+Na] 1+	916.604	PS(22:4_22:1)	PS(44:5)	44:5	9	Glycerophospholipids [GP]	PS	2	PS(22:4(7Z,10Z,13Z,16Z)/22:1(11Z))	LMGP03010814	Diacylglycerophosphoserines		2.2164(ppm)	0.20408	-2.2928	0.081094	1.091	23795.5	39497.4	25226	0	0	0	0	0
Aligned Peaklist 9	CID323@st_15.595_end_16.2889	1	15.8379	857.539	8448.03	[C47H79O10P+Na] 1+	857.53	PG(22:6_19:1)	PG(41:7)	41:7	10	Glycerophospholipids [GP]	PG	2	PG(22:6(4Z,7Z,10Z,13Z,16Z,19Z)/19:1(9Z))	LMGP04010834	Diacylglycerophosphoglycerols		10.3559(ppm)	0.15336	-2.705	0.0065409	2.1844	5691.88	4647.58	8448.03	5456.14	0	0	0	0
Aligned Peaklist 9	CID351@st_16.2714_end_16.9478	1	16.5841	882.616	612645	[C49H85O10P+NH4] 1+	882.622	PG(22:6_21:0)	PG(43:6)	43:6	9	Glycerophospholipids [GP]	PG	18	PG(22:6(4Z,7Z,10Z,13Z,16Z,19Z)/21:0)	LMGP04010841	Diacylglycerophosphoglycerols		6.7453(ppm)	0.12446	-3.0063	0.008922	2.0495	299555	612645	419592	593687	0	0	0	0
Aligned Peaklist 9	CID436@st_18.1618_end_18.9077	1	18.5435	740.544	56239.5	[C38H75O10P+NH4] 1+	740.544	PG(20:0_12:0)	PG(32:0)	32:0	6	Glycerophospholipids [GP]	PG	9	PG(20:0/12:0)	LMGP04010867	Diacylglycerophosphoglycerols		1.1136(ppm)	0.159	-2.6529	0.00068001	3.1675	56239.5	54201.2	39543.3	48981.9	0	0	0	0
Aligned Peaklist 9	CID300@st_15.0228_end_15.595	1	15.3695	903.539	5117.12	[C45H85O13P+K] 1+	903.536	PI(14:1_22:0)	PI(36:1)	36:1	4	Glycerophospholipids [GP]	PI	16	PI(14:1(9Z)/22:0)	LMGP06010102	Diacylglycerophosphoinositols		2.9175(ppm)	0.15053	-2.7319	0.0024564	2.6097	5117.12	3110.96	4459.99	3845.06	0	0	0	0
Aligned Peaklist 9	CID444@st_18.9425_end_19.4628	1	19.0817	878.581	6626.55	[C45H81O13P+NH4] 1+	878.575	PI(16:1_20:2)	PI(36:3)	36:3	6	Glycerophospholipids [GP]	PI	20	PI(16:1(9Z)/20:2(11Z,14Z))	LMGP06010186	Diacylglycerophosphoinositols		6.0603(ppm)	0.19006	-2.3955	0.078794	1.1035	6557.04	6626.55	0	4381.09	0	0	0	0
Aligned Peaklist 9	CID429@st_17.9023_end_18.4048	1	18.2665	941.605	8270.35	[C49H91O13P+Na] 1+	941.609	PI(18:1_22:1)	PI(40:2)	40:2	5	Glycerophospholipids [GP]	PI	17	PI(18:1(9Z)/22:1(11Z))	LMGP06010305	Diacylglycerophosphoinositols		3.9871(ppm)	0.15818	-2.6604	0.0053984	2.2677	4940.61	8270.35	5274.02	6502.65	0	0	0	0
Aligned Peaklist 9	CID398@st_17.4855_end_18.1445	1	17.7455	912.59	8505.84	[C49H83O12P+NH4] 1+	912.596			40:6	9	Glycerophospholipids [GP]	PI	1	PI(P-18:0/22:6(4Z,7Z,10Z,13Z,16Z,19Z))	LMGP06030090	1-(1Z-alkenyl),2-acylglycerophosphoinositols		6.3867(ppm)	0.17497	-2.5149	0.081094	1.091	8505.84	0	7571.42	4767.4	0	0	0	0
Aligned Peaklist 9	CID1071@st_30.8928_end_31.136	1	30.9795	604.383	882.346	[C27H55O11P+NH4] 1+	604.382			18:0	1	Glycerophospholipids [GP]	PI	1	PI(O-18:0/0:0)	LMGP06060002	Monoalkylglycerophosphoinositols		1.5085(ppm)	0.53779	-0.89489	0.30715	0.51265	882.346	0	821.359	829.567	697.437	0	0	514.476
Aligned Peaklist 9	CID202@st_12.1264_end_12.6469	1	12.3516	425.303	14427.3	[C21H45O6P+H] 1+	425.303			18:0	1	Glycerophospholipids [GP]	PA	12	PA(O-18:0/0:0)	LMGP10060004	Monoalkylglycerophosphates		1.4486(ppm)	0.042411	-4.5594	0.094157	1.0261	14427.3	5770.94	5829.64	1457.07	0	0	0	0
Aligned Peaklist 9	CID1248@st_37.6232_end_38.0053	1	37.936	1399.03	7883.65	[C75H146O17P2+NH4] 1+	1399.04	CL(1'-[16:0_16:0], 3'-[18:0_16:0])	CL(66:0)	66:0	6	Glycerophospholipids [GP]	Cardiolipin	4	CL(1'-[16:0/16:0],3'-[18:0/16:0])	LMGP12010013	Diacylglycerophosphoglycerophosphodiradylglycerols		2.8774(ppm)	0.33515	-1.5771	0.20921	0.67942	3004.74	7883.65	6227.22	0	0	2624.17	1572.48	1358.98
Aligned Peaklist 9	CID1279@st_39.0452_end_39.427	1	39.3575	1432.01	5801.34	[C77H150O17P2+Na] 1+	1432.02	CL(1'-[16:0_16:0], 3'-[18:0_18:0])	CL(68:0)	68:0	6	Glycerophospholipids [GP]	Cardiolipin	10	CL(1'-[16:0/16:0],3'-[18:0/18:0])	LMGP12010014	Diacylglycerophosphoglycerophosphodiradylglycerols		11.7622(ppm)	9.0706	3.1812	0.20921	0.67942	0	0	0	0	0	5801.34	1255.53	1802.8
Aligned Peaklist 9	CID1201@st_34.3967_end_34.9675	1	34.8822	1423.03	53925.6	[C77H146O17P2+NH4] 1+	1423.04	CL(1'-[16:0_16:0], 3'-[18:0_18:2])	CL(68:2)	68:2	8	Glycerophospholipids [GP]	Cardiolipin	19	CL(1'-[16:0/16:0],3'-[18:0/18:2(9Z,12Z)])	LMGP12010016	Diacylglycerophosphoglycerophosphodiradylglycerols		6.6033(ppm)	5.8481	2.548	0.09942	1.0025	0	0	0	0	31396.3	53925.6	24528.2	0
Aligned Peaklist 9	CID1280@st_38.9412_end_39.4775	1	39.2537	1430	14373.4	[C77H148O17P2+Na] 1+	1430.01	CL(1'-[16:0_16:0], 3'-[18:1_18:0])	CL(68:1)	68:1	7	Glycerophospholipids [GP]	Cardiolipin	60	CL(1'-[16:0/16:0],3'-[18:1(9Z)/18:0])	LMGP12010020	Diacylglycerophosphoglycerophosphodiradylglycerols		6.8956(ppm)	0.09621	-3.3777	0.087979	1.0556	78969.2	91208.5	168968	13477	7657.13	14373.4	10364	0
Aligned Peaklist 9	CID1461@st_47.9087_end_48.5158	1	48.2383	1395	6824.61	[C75H142O17P2+NH4] 1+	1395.01	CL(1'-[16:0_16:0], 3'-[18:2_16:0])	CL(66:2)	66:2	8	Glycerophospholipids [GP]	Cardiolipin	8	CL(1'-[16:0/16:0],3'-[18:2(9Z,12Z)/16:0])	LMGP12010025	Diacylglycerophosphoglycerophosphodiradylglycerols		6.35(ppm)	20.322	4.345	0.15803	0.80127	0	0	0	345.81	1024.54	6824.61	2458.22	936.961
Aligned Peaklist 9	CID551@st_21.6655_end_21.9257	1	21.7175	1421.02	2960.81	[C77H144O17P2+NH4] 1+	1421.02	CL(1'-[16:0_16:0], 3'-[18:2_18:1])	CL(68:3)	68:3	9	Glycerophospholipids [GP]	Cardiolipin	12	CL(1'-[16:0/16:0],3'-[18:2(9Z,12Z)/18:1(9Z)])	LMGP12010027	Diacylglycerophosphoglycerophosphodiradylglycerols		0.0664(ppm)	0.50685	-0.98036	0.28759	0.54123	1757.46	2702.75	2960.81	0	1649.7	494.606	809.186	858.026
Aligned Peaklist 9	CID1345@st_42.8095_end_42.9827	1	42.8442	1455.08	2710.31	[C79H154O17P2+NH4] 1+	1455.1	CL(1'-[16:0_16:0], 3'-[20:0_18:0])	CL(70:0)	70:0	6	Glycerophospholipids [GP]	Cardiolipin	16	CL(1'-[16:0/16:0],3'-[20:0/18:0])	LMGP12010032	Diacylglycerophosphoglycerophosphodiradylglycerols		10.4696(ppm)	0.10131	-3.3031	0.0094555	2.0243	1143.53	2587.38	2710.31	2588.5	0	0	0	0
Aligned Peaklist 9	CID1433@st_46.1225_end_46.2967	1	46.1745	1436.07	5021.09	[C79H152O17P2+H] 1+	1436.06	CL(1'-[16:0_16:0], 3'-[20:0_18:1])	CL(70:1)	70:1	7	Glycerophospholipids [GP]	Cardiolipin	103	CL(1'-[16:0/16:0],3'-[20:0/18:1(9Z)])	LMGP12010033	Diacylglycerophosphoglycerophosphodiradylglycerols		10.6152(ppm)	0.38587	-1.3738	0.25723	0.58968	1944.29	2989.34	5021.09	0	0	1708.23	1373.97	676.017
Aligned Peaklist 9	CID1290@st_41.2813_end_41.9058	1	41.3333	1451.06	450068	[C79H150O17P2+NH4] 1+	1451.07	CL(1'-[16:0_16:0], 3'-[20:0_18:2])	CL(70:2)	70:2	8	Glycerophospholipids [GP]	Cardiolipin	36	CL(1'-[16:0/16:0],3'-[20:0/18:2(9Z,12Z)])	LMGP12010034	Diacylglycerophosphoglycerophosphodiradylglycerols		4.996(ppm)	42.109	5.3961	0.065137	1.1862	0	0	0	0	440025	422213	450068	40147.4
Aligned Peaklist 9	CID1276@st_39.0455_end_39.8258	1	39.0455	1449.05	19147	[C79H148O17P2+NH4] 1+	1449.05	CL(1'-[16:0_18:0], 3'-[18:2_18:1])	CL(70:3)	70:3	9	Glycerophospholipids [GP]	Cardiolipin	28	CL(1'-[16:0/18:0],3'-[18:2(9Z,12Z)/18:1(9Z)])	LMGP12010063	Diacylglycerophosphoglycerophosphodiradylglycerols		0.0688(ppm)	0.22191	-2.1719	0.078709	1.104	0	15285.3	19147	14316.7	0	0	0	0
Aligned Peaklist 9	CID1443@st_47.6138_end_47.8053	1	46.0875	1464.07	1503.9	[C81H156O17P2+H] 1+	1464.09	CL(1'-[16:0_18:0], 3'-[20:0_18:1])	CL(72:1)	72:1	7	Glycerophospholipids [GP]	Cardiolipin	56	CL(1'-[16:0/18:0],3'-[20:0/18:1(9Z)])	LMGP12010069	Diacylglycerophosphoglycerophosphodiradylglycerols		9.8827(ppm)	0.021839	-5.517	0.078837	1.1033	0	51374.1	49783.2	74089.8	1164.75	1503.9	968.952	0
Aligned Peaklist 9	CID1432@st_45.5498_end_46.1918	1	46.1225	1479.1	263555	[C81H154O17P2+NH4] 1+	1479.1	CL(1'-[16:0_18:0], 3'-[20:0_18:2])	CL(72:2)	72:2	8	Glycerophospholipids [GP]	Cardiolipin	46	CL(1'-[16:0/18:0],3'-[20:0/18:2(9Z,12Z)])	LMGP12010070	Diacylglycerophosphoglycerophosphodiradylglycerols		0.5117(ppm)	0.34255	-1.5456	0.15803	0.80127	34586.2	114710	263555	152138	61413.3	43193.5	37157.6	51771.5
Aligned Peaklist 9	CID1410@st_44.9427_end_45.3078	1	45.2203	1477.08	2770.27	[C81H152O17P2+NH4] 1+	1477.08	CL(1'-[16:0_18:1], 3'-[20:0_18:2])	CL(72:3)	72:3	9	Glycerophospholipids [GP]	Cardiolipin	40	CL(1'-[16:0/18:1(9Z)],3'-[20:0/18:2(9Z,12Z)])	LMGP12010106	Diacylglycerophosphoglycerophosphodiradylglycerols		1.0821(ppm)	0.2048	-2.2877	0.078794	1.1035	1898.63	2367.94	0	2770.27	0	0	0	0
Aligned Peaklist 9	CID1441@st_47.3002_end_47.5967	1	47.3522	1506.03	1882.97	[C83H152O17P2+Na] 1+	1506.04	CL(1'-[16:0_18:1], 3'-[20:4_20:0])	CL(74:5)	74:5	11	Glycerophospholipids [GP]	Cardiolipin	78	CL(1'-[16:0/18:1(9Z)],3'-[20:4(5Z,8Z,11Z,14Z)/20:0])	LMGP12010113	Diacylglycerophosphoglycerophosphodiradylglycerols		6.7429(ppm)	5.8264	2.5426	0.081094	1.091	0	0	0	0	0	1860.64	1882.97	1081.62
Aligned Peaklist 9	CID1249@st_37.5538_end_37.883	1	37.814	1514.09	3191.81	[C83H160O17P2+Na] 1+	1514.1	CL(1'-[16:0_20:0], 3'-[18:1_20:0])	CL(74:1)	74:1	7	Glycerophospholipids [GP]	Cardiolipin	54	CL(1'-[16:0/20:0],3'-[18:1(9Z)/20:0])	LMGP12010167	Diacylglycerophosphoglycerophosphodiradylglycerols		6.6926(ppm)	0.15224	-2.7155	0.0998	1.0009	1301.58	2085.7	3191.81	0	0	0	0	0
Aligned Peaklist 9	CID1253@st_37.4147_end_38.1087	1	38.0222	1507.13	206582	[C83H158O17P2+NH4] 1+	1507.13	CL(1'-[16:0_20:0], 3'-[18:2_20:0])	CL(74:2)	74:2	8	Glycerophospholipids [GP]	Cardiolipin	36	CL(1'-[16:0/20:0],3'-[18:2(9Z,12Z)/20:0])	LMGP12010173	Diacylglycerophosphoglycerophosphodiradylglycerols		0.5499(ppm)	0.0029794	-8.3907	0.056769	1.2459	49542.2	99686.1	206582	104025	614.147	0	0	539.931
Aligned Peaklist 9	CID1245@st_37.485_end_37.9355	1	37.7967	1505.12	1790.19	[C83H156O17P2+NH4] 1+	1505.12	CL(1'-[18:0_18:1], 3'-[20:0_18:2])	CL(74:3)	74:3	9	Glycerophospholipids [GP]	Cardiolipin	28	CL(1'-[18:0/18:1(9Z)],3'-[20:0/18:2(9Z,12Z)])	LMGP12010322	Diacylglycerophosphoglycerophosphodiradylglycerols		0.3654(ppm)	0.1934	-2.3703	0.079708	1.0985	0	1457.1	1790.19	1105.84	0	0	0	0
Aligned Peaklist 9	CID1283@st_40.2423_end_40.6938	1	40.6243	1537.17	6714.06	[C85H164O17P2+NH4] 1+	1537.18	CL(1'-[18:0_20:0], 3'-[18:1_20:0])	CL(76:1)	76:1	7	Glycerophospholipids [GP]	Cardiolipin	12	CL(1'-[18:0/20:0],3'-[18:1(9Z)/20:0])	LMGP12010383	Diacylglycerophosphoglycerophosphodiradylglycerols		6.5774(ppm)	0.75671	-0.4022	0.75922	0.11963	1092.94	2857.64	3024.2	2764.57	6714.06	0	0	0
Aligned Peaklist 9	CID1436@st_46.6253_end_46.7798	1	46.7118	1502.02	3555.06	[C85H146O17P2+H] 1+	1502.01	CL(1'-[18:0_20:4], 3'-[18:2_20:4])	CL(76:10)	76:10	16	Glycerophospholipids [GP]	Cardiolipin	46	CL(1'-[18:0/20:4(5Z,8Z,11Z,14Z)],3'-[18:2(9Z,12Z)/20:4(5Z,8Z,11Z,14Z)])	LMGP12010426	Diacylglycerophosphoglycerophosphodiradylglycerols		4.1038(ppm)	8.0726	3.013	0.11419	0.94236	0	0	0	0	0	3555.06	2460.76	1144.11
Aligned Peaklist 9	CID1442@st_47.3363_end_47.7528	1	47.371	1521.97	3380.42	[C85H144O17P2+Na] 1+	1521.98	CL(1'-[18:1_20:4], 3'-[18:2_20:4])	CL(76:11)	76:11	17	Glycerophospholipids [GP]	Cardiolipin	16	CL(1'-[18:1(9Z)/20:4(5Z,8Z,11Z,14Z)],3'-[18:2(9Z,12Z)/20:4(5Z,8Z,11Z,14Z)])	LMGP12010642	Diacylglycerophosphoglycerophosphodiradylglycerols		6.6064(ppm)	1.3874	0.47233	0.00068001	3.1675	2180.93	2352.95	2387.85	2339.69	3256.98	3380.42	3158.41	3053.04
Aligned Peaklist 9	CID543@st_21.336_end_21.7182	1	21.5267	1579.13	3940	[C89H158O17P2+NH4] 1+	1579.13	CL(1'-[20:0_20:4], 3'-[20:0_20:4])	CL(80:8)	80:8	14	Glycerophospholipids [GP]	Cardiolipin	6	CL(1'-[20:0/20:4(5Z,8Z,11Z,14Z)],3'-[20:0/20:4(5Z,8Z,11Z,14Z)])	LMGP12011080	Diacylglycerophosphoglycerophosphodiradylglycerols		1.066(ppm)	0.1272	-2.9748	0.008922	2.0495	3940	3475.87	2555.97	1885.32	0	0	0	0
Aligned Peaklist 9	CID428@st_17.9717_end_18.5262	1	18.2492	954.654	5951.23	[C49H93O14P+NH4] 1+	954.664	6-Ac-Glc-GP(18:0_20:0)	6-Ac-Glc-GP(38:0)	38:0	4	Glycerophospholipids [GP]	Glycosylglycerophospholipids	1	6-Ac-Glc-GP(18:0/20:0)	LMGP14010004	Diacylglycosylglycerophospholipids		10.3515(ppm)	0.15859	-2.6567	0.0066723	2.1757	3494.29	5951.23	3403.1	4318.65	0	0	0	0
Aligned Peaklist 9	CID206@st_12.317_end_12.4713	1	12.3864	971.56	4941.3	[C47H87O18P+H] 1+	971.57	PIM1(18:1_14:0)	PIM1(32:1)	32:1	4	Glycerophospholipids [GP]	Glycerophosphoinositolglycans	2	PIM1(18:1(9Z)/14:0)	LMGP15010020	Diacylglycerophosphoinositolglycans		10.2686(ppm)	5.9218	2.566	0.0005439	3.2645	0	0	0	0	4941.3	4566.16	4350.24	3707.83
Aligned Peaklist 9	CID389@st_17.208_end_17.9365	1	17.5375	1202.68	6317.19	[C57H101O23P+NH4] 1+	1202.68	PIM2(18:2_18:1)	PIM2(36:3)	36:3	6	Glycerophospholipids [GP]	Glycerophosphoinositolglycans	1	PIM2(18:2(9Z,12Z)/18:1(9Z))	LMGP15010079	Diacylglycerophosphoinositolglycans		0.5742(ppm)	0.21782	-2.1988	0.078709	1.104	0	5000.36	6047.79	6317.19	0	0	0	0
Aligned Peaklist 9	CID476@st_19.74_end_20.0175	1	19.7927	1202.33	927.714	[C55H61O30+H] 1+	1202.33				18	Polyketides [PK]	Flavonoids	1		LMPK12010347	Anthocyanidins		4.8315(ppm)	5.9874	2.5819	0.00068001	3.1675	0	0	0	0	927.714	811.134	649.931	724.355
Aligned Peaklist 9	CID416@st_17.7453_end_18.3873	1	18.0235	519.134	10217.5	[C24H21O12+NH4] 1+	519.137				10	Polyketides [PK]	Flavonoids	1		LMPK12010438	Anthocyanidins		6.7773(ppm)	7.1929	2.8466	0.053936	1.2681	0	0	0	0	10217.5	4936.41	4441.36	4121.58
Aligned Peaklist 9	CID263@st_14.0518_end_14.641	1	14.3461	373.1	28942.2	[C21H18O5+Na] 1+	373.105				9	Polyketides [PK]	Flavonoids	9	4'-O-methylalpinumisoflavone	LMPK12050227	Isoflavonoids		11.7294(ppm)	0.15744	-2.6671	0.00068001	3.1675	28942.2	21226.1	28923.3	28765.2	0	0	0	0
Aligned Peaklist 9	CID327@st_15.5955_end_16.2369	1	15.9419	449.118	8607.22	[C23H22O8+Na] 1+	449.121				8	Polyketides [PK]	Flavonoids	7	Dalbinol	LMPK12060040	Rotenoid flavonoids		6.4303(ppm)	0.20561	-2.282	0.078709	1.104	8607.22	6227.74	8150.38	0	0	0	0	0
Aligned Peaklist 9	CID382@st_17.1385_end_17.9192	1	17.4507	479.117	3699.27	[C22H22O12+H] 1+	479.118				8	Polyketides [PK]	Flavonoids	47	Isorhamnetin 3-glucoside	LMPK12110576	Flavones and Flavonols		3.7458(ppm)	0.15075	-2.7297	0.0060238	2.2201	3699.27	2042.37	2615.71	2480.85	0	0	0	0
Aligned Peaklist 9	CID418@st_17.7453_end_18.37	1	18.0408	538.159	35510.9	[C24H24O13+NH4] 1+	538.156				18	Polyketides [PK]	Flavonoids	8	Luteolin 7-(2''-glucosyllactate)	LMPK12110694	Flavones and Flavonols		5.6774(ppm)	7.122	2.8323	0.06134	1.2123	0	0	0	0	35510.9	16614.8	14549.5	14193.4
Aligned Peaklist 9	CID266@st_14.1555_end_14.6394	1	14.329	357.063	20624.5	[C18H12O8+H] 1+	357.06				10	Polyketides [PK]	Flavonoids	2	Demethyltorosaflavone D	LMPK12110725	Flavones and Flavonols		7.8418(ppm)	7.154	2.8387	0.053936	1.2681	0	0	0	0	20624.5	10103.5	8847.59	8378.98
Aligned Peaklist 9	CID329@st_15.7322_end_16.202	1	15.9247	445.115	611627	[C22H20O10+H] 1+	445.113				9	Polyketides [PK]	Flavonoids	7	3'-O-Methylderhamnosylmaysin	LMPK12110755	Flavones and Flavonols		4.2329(ppm)	7.3113	2.8701	0.076937	1.1139	0	0	0	0	611627	270598	235207	230445
Aligned Peaklist 9	CID203@st_12.1956_end_12.5426	1	12.3865	519.262	4816.04	[C25H44O7P2+H] 1+	519.264				7	Prenol Lipids [PR]	Isoprenoids	1	all-trans-pentaprenyl diphosphate	LMPR0105010014	C25 isoprenoids (sesterterpenes)	C04217	3.4967(ppm)	0.12928	-2.9515	0.0069395	2.1587	3344.18	3910.61	4816.04	2326.59	0	0	0	0
Aligned Peaklist 9	CID298@st_14.9884_end_15.5084	1	15.2833	921.51	4151	[C52H72O14+H] 1+	921.499				13	Prenol Lipids [PR]	Isoprenoids	1	Astaxanthin diglucoside/ Astaxanthin beta-D-diglucoside	LMPR01070100	C40 isoprenoids (tetraterpenes)		11.1913(ppm)	0.16796	-2.5738	0.08469	1.0722	2055.6	4151	3172.97	0	0	0	0	0
Aligned Peaklist 9	CID1212@st_35.7678_end_36.305	1	36.2525	976.76	14186.6	[C54H102O13+NH4] 1+	976.766				2	Saccharolipids [SL]	Acyltrehaloses	4	DAT(18:0/22:0(2Me[S],4Me[S]))	LMSL03000012	Others		6.4962(ppm)	0.2315	-2.1109	0.078709	1.104	14186.6	12824.2	11974.5	0	0	0	0	0
Aligned Peaklist 9	CID373@st_16.8092_end_17.1385	1	16.879	447.347	1666.26	[C28H46O4+H] 1+	447.347				2	Sterol Lipids [ST]	Sterols	26	(20S,24S)-Thornasterol B	LMST01031075	Ergosterols and C24-methyl derivatives		1.0393(ppm)	0.18352	-2.446	0.08469	1.0722	1587.77	1666.26	0	1520.9	0	354.97	392.355	0
Aligned Peaklist 9	CID396@st_17.5895_end_18.0753	1	17.6242	1096.62	16296.2	[C53H90O22+NH4] 1+	1096.63				1	Sterol Lipids [ST]	Sterols	2	Methyl protogracillin	LMST01070014	Furostanols and derivatives		1.983(ppm)	0.19343	-2.3701	0.078794	1.1035	16296.2	0	14891.1	10623.3	0	0	0	0
Aligned Peaklist 9	CID343@st_16.0633_end_16.4448	1	16.2888	413.266	2394.48	[C24H38O4+Na] 1+	413.266				2	Sterol Lipids [ST]	Bile acids and derivatives	53		LMST04010147	C24 bile acids, alcohols, and derivatives		0.3874(ppm)	0.31857	-1.6503	0.078709	1.104	2270.74	637.758	2173.93	2394.48	552.909	571.636	671.654	585.732
ΔsrtA EMVS vs. ΔsrtA CM
File Name:	Scan Name:	MS Level:	Retention Time:	m/z	Intensity	Chemical Composition	Theoretical m/z	Name	Short Name	#Carbon:Double Bond in Fatty Acyl Chain	#Double Bonds	Category	Main Class	No. of Hits	Abbreviation/Common Name	Lipid ID	Sub Class	KEGG ID	Delta Mass	FC	log2(FC)	p.ajusted	-log10(p)	ΔsrtA CM R1	ΔsrtA CM R2	ΔsrtA CM R3	ΔsrtA CM R4	ΔsrtA MV R1	ΔsrtA MV R2	ΔsrtA MV R3	ΔsrtA MV R4
Aligned Peaklist 9	CID3622@st_36.9117_end_37.12	1	36.9812	358.368	804.139	[C22H44O2+NH4] 1+	358.368				1	Fatty Acyls [FA]	Fatty Acids & Conjugates	14	Isobehenic acid	LMFA01020019	Branched fatty acids		1.1828(ppm)	0.71848	-0.47699	0.55122	0.25868	0	804.139	770.892	768.788	0	708.294	0	794.147
Aligned Peaklist 9	CID408@st_11.172_end_11.6925	1	11.2067	325.291	927.784	[C20H25D5O2+NH4] 1+	325.29				6	Fatty Acyls [FA]	Fatty Acids & Conjugates	1	EPA (d5)	LMFA01030761	Unsaturated fatty acids	C06428	3.0733(ppm)	0.86677	-0.20627	0.16123	0.79256	874.987	927.784	888.822	769.463	790.364	710.528	672.052	827.004
Aligned Peaklist 9	CID4119@st_39.7558_end_39.998	1	39.9287	1113.73	1501.32	[C62H97NO15+NH4] 1+	1113.72				15	Fatty Acyls [FA]	Fatty Acids & Conjugates	1	mediomycin B	LMFA01031016	Unsaturated fatty acids		8.8967(ppm)	5.7158	2.5149	0.002039	2.6906	0	0	0	0	1501.32	1166.99	1047.8	1075.07
Aligned Peaklist 9	CID521@st_12.8896_end_13.0628	1	45.6718	441.298	860	[C26H42O4+Na] 1+	441.298				6	Fatty Acyls [FA]	Eicosanoids	30	Dichotellate B	LMFA03000013	Other Eicosanoids		0.9407(ppm)	0.36825	-1.4412	0.042886	1.3677	1823.31	1318.32	938.173	1089.58	471.489	478.684	474.312	479.134
Aligned Peaklist 9	CID4924@st_43.7967_end_44.0587	1	43.8847	371.318	874.45	[C22H42O4+H] 1+	371.316				2	Fatty Acyls [FA]	Fatty esters	2	Dioctyl hexanedioate	LMFA07010840	Wax monoesters		6.3184(ppm)	0.90579	-0.14275	0.036175	1.4416	854.078	874.45	858.104	868.831	808.935	810.745	734.58	775.671
Aligned Peaklist 9	CID4329@st_41.906_end_42.2883	1	42.0115	1116.33	1279.37	[C43H66N7O18P3S+Na] 1+	1116.33				16	Fatty Acyls [FA]	Fatty esters	1	(7Z,10Z,13Z,16Z,19Z)-3-oxodocosapentaenoyl-CoA	LMFA07050130	Fatty acyl CoAs		0.6849(ppm)	6.6906	2.7421	0.002013	2.6962	0	0	0	0	1213.33	1275.07	1279.37	865.654
Aligned Peaklist 9	CID5093@st_44.7173_end_44.9245	1	44.752	1074.3	2292.77	[C37H64N7O20P3S+Na] 1+	1074.3				11	Fatty Acyls [FA]	Fatty esters	1	3-Hydroxyhexdecanedioyl-CoA	LMFA07050217	Fatty acyl CoAs		7.0122(ppm)	0.20282	-2.3017	0.12649	0.89793	1466.78	2292.77	686.199	819.533	0	0	0	667.437
Aligned Peaklist 9	CID3163@st_33.5635_end_33.789	1	33.6502	369.346	881.887	[C22H41NO2+NH4] 1+	369.348			20:2	3	Fatty Acyls [FA]	Fatty amides	6	Anandamide (20:2, n-6)	LMFA08040002	N-acyl ethanolamines (endocannabinoids)		3.3552(ppm)	0.8885	-0.17055	0.71822	0.14375	677.489	729.212	702.286	795.913	833.619	881.887	0	730.009
Aligned Peaklist 9	CID97@st_2.6555_end_2.9839	1	2.7075	345.341	1132.68	[C20H37D2NO2+NH4] 1+	345.344				2	Fatty Acyls [FA]	Fatty amides	1	Oleoyl-EA(d2)	LMFA08040048	N-acyl ethanolamines (endocannabinoids)		11.1466(ppm)	0.39288	-1.3478	0.090991	1.041	1033.98	1132.68	1035.58	1056.7	0	0	564.147	883.455
Aligned Peaklist 9	CID5859@st_53.2687_end_53.616	1	53.4598	345.34	1074.62	[C21H44O3+H] 1+	345.336			18:0	0	Glycerolipids [GL]	MAG	1	1-Octadecylglycerol	LMGL01020033	Monoalkylglycerols		9.8462(ppm)	0.86639	-0.20691	0.76276	0.11761	1068.39	979.784	1074.62	0	955.697	0	829.186	898.519
Aligned Peaklist 9	CID873@st_16.2887_end_16.9132	1	16.5662	541.484	2455.8	[C33H64O5+H] 1+	541.483	DG(12:0_18:0_0:0)	DG(30:0)	30:0	2	Glycerolipids [GL]	DAG	4	DG(12:0/18:0/0:0)[iso2]	LMGL02010335	Diacylglycerols		2.5068(ppm)	0.19425	-2.364	0.134	0.87289	0	2455.8	1396.02	1618.29	0	0	0	0
Aligned Peaklist 9	CID4671@st_42.9482_end_43.191	1	43.0002	850.779	1032.81	[C53H100O6+NH4] 1+	850.786	TG(16:0_16:0_18:1)	TG(50:1)	50:1	4	Glycerolipids [GL]	TAG	38	TG(16:0/16:0/18:1(9Z))	LMGL03010006	Triacylglycerols		7.7322(ppm)	5.7604	2.5262	0.002013	2.6962	0	0	0	0	750.762	830.944	1032.81	724.571
Aligned Peaklist 9	CID5491@st_47.0937_end_47.3717	1	47.1283	852.803	2345.83	[C53H102O6+NH4] 1+	852.801	TG(16:0_17:0_17:0)	TG(50:0)	50:0	3	Glycerolipids [GL]	TAG	19	TG(16:0/17:0/17:0)[iso3]	LMGL03010023	Triacylglycerols		1.6324(ppm)	0.94513	-0.081414	0.94529	0.024437	0	636.701	1705.67	2345.83	1628.41	1770.53	0	1025.04
Aligned Peaklist 9	CID3534@st_36.4268_end_36.6348	1	36.5128	796.74	1875.23	[C49H94O6+NH4] 1+	796.739	TG(12:0_12:0_22:0)	TG(46:0)	46:0	3	Glycerolipids [GL]	TAG	15	TG(12:0/12:0/22:0)[iso3]	LMGL03012652	Triacylglycerols		0.8772(ppm)	0.56912	-0.8132	0.3269	0.48559	0	1207.79	1709.4	1875.23	1149.24	782.831	0	732.286
Aligned Peaklist 9	CID4365@st_41.925_end_42.1675	1	42.0635	824.771	2219.52	[C51H98O6+NH4] 1+	824.77	TG(12:0_18:0_18:0)	TG(48:0)	48:0	3	Glycerolipids [GL]	TAG	17	TG(12:0/18:0/18:0)[iso3]	LMGL03012669	Triacylglycerols		0.4906(ppm)	0.80233	-0.31774	0.75944	0.11951	0	0	2207.11	2219.52	1054.27	916.632	838.009	1011.64
Aligned Peaklist 9	CID4695@st_42.9472_end_43.3283	1	42.9992	810.749	1013.79	[C50H96O6+NH4] 1+	810.755	TG(13:0_17:0_17:0)	TG(47:0)	47:0	3	Glycerolipids [GL]	TAG	15	TG(13:0/17:0/17:0)[iso3]	LMGL03012728	Triacylglycerols		7.2617(ppm)	1.7283	0.78934	0.35246	0.45289	0	0	671.42	607.688	783.325	712.113	0	1013.79
Aligned Peaklist 9	CID1214@st_19.2198_end_19.532	1	19.3242	792.568	1967.28	[C45H74O10+NH4] 1+	792.562	MGDG(18:3_18:3)	MGDG(36:6)	36:6	8	Glycerolipids [GL]	Glycosyldiradylglycerols	27	MGDG(18:3(9Z,12Z,15Z)/18:3(9Z,12Z,15Z))	LMGL05010001	Glycosyldiacylglycerols		7.8037(ppm)	0.23571	-2.0849	0.11449	0.94122	1967.28	1760.87	0	1896.05	0	0	0	0
Aligned Peaklist 9	CID1456@st_20.9718_end_21.3363	1	21.2667	779.571	5475.52	[C45H78O10+H] 1+	779.567	MGDG(18:2_18:2)	MGDG(36:4)	36:4	6	Glycerolipids [GL]	Glycosyldiradylglycerols	21	MGDG(18:2(9Z,12Z)/18:2(9Z,12Z))	LMGL05010023	Glycosyldiacylglycerols		5.5947(ppm)	0.05898	-4.0836	0.23265	0.6333	5475.52	0	3082.43	818.952	0	348.225	0	0
Aligned Peaklist 9	CID910@st_16.7743_end_16.9478	1	16.809	1072.63	1409.99	[C49H98N2O17P2+Na] 1+	1072.63				4	Glycerolipids [GL]	Glycosyldiradylglycerols	1	MfGL-II	LMGL05010028	Glycosyldiacylglycerols		5.3615(ppm)	0.1724	-2.5362	0.134	0.87289	0	1409.99	1056.03	716.797	0	0	0	0
Aligned Peaklist 9	CID1208@st_19.3417_end_19.6882	1	19.428	782.565	2031.01	[C42H82NO8P+Na] 1+	782.567	PC(16:0_18:1)	PC(34:1)	34:1	4	Glycerophospholipids [GP]	PC	77	PC(16:0/18:1(11E))	LMGP01010575	Diacylglycerophosphocholines		2.5831(ppm)	0.16444	-2.6044	0.134	0.87289	1099.02	2031.01	1997.06	0	0	0	0	0
Aligned Peaklist 9	CID476@st_12.2305_end_12.577	1	12.4035	736.488	2814.55	[C39H72NO8P+Na] 1+	736.489	PC(13:0_18:3)	PC(31:3)	31:3	6	Glycerophospholipids [GP]	PC	38	PC(13:0/18:3(9Z,12Z,15Z))	LMGP01011350	Diacylglycerophosphocholines		0.627(ppm)	0.24013	-2.0581	0.11449	0.94122	2612.51	2814.55	0	2754.22	0	0	0	0
Aligned Peaklist 9	CID3651@st_36.9292_end_37.2247	1	37.1547	999.798	824.424	[C57H108NO9P+NH4] 1+	999.81	NAPE(18:1_16:1_18:0)	NAPE(52:2)	52:2	6	Glycerophospholipids [GP]	PE	1	NAPE(18:1(9Z)/16:1(9Z)/18:0)	LMGP02010358	Diacylglycerophosphoethanolamines		11.7789(ppm)	0.31358	-1.6731	0.20582	0.6865	0	717.455	819.498	824.424	0	0	0	481.688
Aligned Peaklist 9	CID1172@st_18.5955_end_19.0988	1	18.9427	750.541	24980.5	[C41H78NO7P+Na] 1+	750.541			36:3	5	Glycerophospholipids [GP]	PE	10	PE(O-18:0/18:3(6Z,9Z,12Z))	LMGP02020049	1-alkyl,2-acylglycerophosphoethanolamines		0.885(ppm)	0.15125	-2.725	0.011272	1.948	24980.5	24001.8	15045.9	15553.9	0	0	0	0
Aligned Peaklist 9	CID2903@st_31.7072_end_32.0902	1	31.7593	658.521	1325.7	[C35H74NO6P+Na] 1+	658.515			28:0	1	Glycerophospholipids [GP]	PE	1	PE-NMe2(O-14:0/O-14:0)	LMGP02040008	Dialkylglycerophosphoethanolamines		8.98(ppm)	0.98141	-0.027074	0.97446	0.011237	1151.88	762.286	747.628	1009.68	1036.91	1091.08	0	1325.7
Aligned Peaklist 9	CID981@st_17.2777_end_17.8323	1	17.5202	751.525	3382.31	[C38H72NO10P+NH4] 1+	751.523	PS(13:0_19:1)	PS(32:1)	32:1	5	Glycerophospholipids [GP]	PS	14	PS(13:0/19:1(9Z))	LMGP03010082	Diacylglycerophosphoserines		2.0924(ppm)	0.20261	-2.3032	0.12051	0.91898	2560.08	0	2162.14	3382.31	0	0	0	0
Aligned Peaklist 9	CID1220@st_19.2025_end_19.914	1	19.5498	767.557	20659.7	[C39H76NO10P+NH4] 1+	767.555	PS(14:0_19:0)	PS(33:0)	33:0	4	Glycerophospholipids [GP]	PS	10	PS(14:0/19:0)	LMGP03010100	Diacylglycerophosphoserines		2.699(ppm)	0.033578	-4.8964	0.11994	0.92105	13702.5	15521.9	20659.7	0	1051.28	0	0	0
Aligned Peaklist 9	CID1216@st_19.0812_end_19.7922	1	19.4627	786.517	4649.03	[C40H78NO10P+Na] 1+	786.526	PS(21:0_13:0)	PS(34:0)	34:0	4	Glycerophospholipids [GP]	PS	21	PS(21:0/13:0)	LMGP03010854	Diacylglycerophosphoserines		11.381(ppm)	0.054461	-4.1986	0.16123	0.79256	3969.55	3144.14	18198.4	20873.3	0	0	0	0
Aligned Peaklist 9	CID1050@st_17.6072_end_18.0062	1	17.8153	720.518	2915.56	[C38H74NO9P+H] 1+	720.517			32:1	4	Glycerophospholipids [GP]	PS	5	PS(O-18:0/14:1(9Z))	LMGP03020021	1-alkyl,2-acylglycerophosphoserines		0.7183(ppm)	0.14823	-2.7541	0.20582	0.6865	2915.56	0	1043.22	1462.95	0	0	0	0
Aligned Peaklist 9	CID785@st_15.5433_end_15.7861	1	15.6994	664.456	1210.58	[C34H66NO9P+H] 1+	664.455			28:0	4	Glycerophospholipids [GP]	PS	1	PS(P-16:0/12:0)	LMGP03030001	1-(1Z-alkenyl),2-acylglycerophosphoserines		1.9862(ppm)	0.77393	-0.36973	0.35922	0.44464	1210.58	1070.46	1128.08	1067.09	1042.62	1036.66	0	1177.64
Aligned Peaklist 9	CID1433@st_20.7288_end_21.1802	1	21.0237	777.572	11080.1	[C41H78NO9P+NH4] 1+	777.575			35:1	5	Glycerophospholipids [GP]	PS	20	PS(P-16:0/19:1(9Z))	LMGP03030017	1-(1Z-alkenyl),2-acylglycerophosphoserines		4.7715(ppm)	0.23475	-2.0908	0.11449	0.94122	0	11080.1	10815.8	9916.91	0	0	0	0
Aligned Peaklist 9	CID1207@st_18.925_end_19.532	1	19.2718	746.535	6836.36	[C40H76NO9P+H] 1+	746.533			34:1	5	Glycerophospholipids [GP]	PS	8	PS(P-18:0/16:1(9Z))	LMGP03030035	1-(1Z-alkenyl),2-acylglycerophosphoserines		2.254(ppm)	0.21262	-2.2337	0.11449	0.94122	0	4883.49	5678.28	6836.36	0	0	0	0
Aligned Peaklist 9	CID827@st_16.202_end_16.2892	1	16.7573	717.466	323.602	[C36H71O10P+Na] 1+	717.468	PG(15:0_15:0)	PG(30:0)	30:0	3	Glycerophospholipids [GP]	PG	32	PG(15:0/15:0)	LMGP04010024	Diacylglycerophosphoglycerols		1.8595(ppm)	0.13324	-2.9079	0.0062655	2.203	13205.6	9436.86	8303.23	9121.84	2195.1	2265.44	0	0
Aligned Peaklist 9	CID871@st_16.2887_end_16.7053	1	16.5665	908.614	5782.15	[C47H87O13P+NH4] 1+	908.622	PI(16:1_22:1)	PI(38:2)	38:2	5	Glycerophospholipids [GP]	PI	13	PI(16:1(9Z)/22:1(11Z))	LMGP06010191	Diacylglycerophosphoinositols		8.6652(ppm)	0.13147	-2.9272	0.22851	0.64109	5782.15	2727.13	1741.9	0	0	0	0	0
Aligned Peaklist 9	CID1145@st_18.3527_end_19.029	1	18.7173	967.617	4157.27	[C51H93O13P+Na] 1+	967.625	PI(20:2_22:1)	PI(42:3)	42:3	6	Glycerophospholipids [GP]	PI	16	PI(20:2(11Z,14Z)/22:1(11Z))	LMGP06010553	Diacylglycerophosphoinositols		8.2581(ppm)	0.096874	-3.3677	0.12051	0.91898	11351.3	6774.8	2915.47	3034.82	0	0	0	0
Aligned Peaklist 9	CID1054@st_17.7282_end_18.0405	1	17.7455	939.603	1523.9	[C51H87O13P+H] 1+	939.596	PI(20:4_22:2)	PI(42:6)	42:6	9	Glycerophospholipids [GP]	PI	20	PI(20:4(5Z,8Z,11Z,14Z)/22:2(13Z,16Z))	LMGP06010614	Diacylglycerophosphoinositols		7.7918(ppm)	0.19946	-2.3258	0.14623	0.83498	854.026	846.009	0	1523.9	0	0	0	0
Aligned Peaklist 9	CID472@st_12.1611_end_12.5412	1	12.4212	949.581	7188.87	[C50H87O13P+Na] 1+	949.578	PI(20:5_21:0)	PI(41:5)	41:5	8	Glycerophospholipids [GP]	PI	4	PI(20:5(5Z,8Z,11Z,14Z,17Z)/21:0)	LMGP06010641	Diacylglycerophosphoinositols		3.5552(ppm)	9.091	3.1844	0.016901	1.7721	343.134	0	0	1888.52	5118.7	3616.49	7188.87	5611.74
Aligned Peaklist 9	CID868@st_16.2543_end_16.8442	1	16.5319	986.662	4086.95	[C53H93O13P+NH4] 1+	986.669	PI(22:4_22:1)	PI(44:5)	44:5	8	Glycerophospholipids [GP]	PI	2	PI(22:4(7Z,10Z,13Z,16Z)/22:1(11Z))	LMGP06010783	Diacylglycerophosphoinositols		7.0662(ppm)	0.1369	-2.8688	0.23265	0.6333	4086.95	1779.19	0	1263.26	0	0	0	0
Aligned Peaklist 9	CID382@st_10.4439_end_10.6343	1	10.565	604.384	1119.69	[C27H55O11P+NH4] 1+	604.382			18:0	1	Glycerophospholipids [GP]	PI	1	PI(O-18:0/0:0)	LMGP06060002	Monoalkylglycerophosphoinositols		3.5283(ppm)	0.35026	-1.5135	0.03078	1.5117	1003.06	1119.69	1060.69	944.494	626.381	585.333	0	0
Aligned Peaklist 9	CID4330@st_41.89_end_42.0808	1	42.0115	767.563	1452.16	[C44H79O8P+H] 1+	767.559	PA(20:4_21:0)	PA(41:4)	41:4	7	Glycerophospholipids [GP]	PA	26	PA(20:4(5Z,8Z,11Z,14Z)/21:0)	LMGP10010641	Diacylglycerophosphates		6.0433(ppm)	0.23779	-2.0722	0.11449	0.94122	0	1437.93	1335.35	1452.16	0	0	0	0
Aligned Peaklist 9	CID4055@st_39.1667_end_39.4433	1	39.2187	795.594	1320.61	[C46H83O8P+H] 1+	795.59	PA(22:4_21:0)	PA(43:4)	43:4	7	Glycerophospholipids [GP]	PA	20	PA(22:4(7Z,10Z,13Z,16Z)/21:0)	LMGP10010811	Diacylglycerophosphates		4.77(ppm)	0.98987	-0.014687	0.98885	0.0048708	0	0	1115.06	1320.61	853.42	718.597	0	979.784
Aligned Peaklist 9	CID1168@st_18.5612_end_19.2202	1	18.873	733.523	6689.8	[C43H73O7P+H] 1+	733.517			40:6	9	Glycerophospholipids [GP]	PA	7	PA(P-18:0/22:6(4Z,7Z,10Z,13Z,16Z,19Z))	LMGP10030090	1-(1Z-alkenyl),2-acylglycerophosphates		8.2304(ppm)	0.24198	-2.047	0.11449	0.94122	0	6689.8	6319	6618.38	0	0	0	0
Aligned Peaklist 9	CID464@st_12.2475_end_12.3519	1	12.3689	447.285	528.727	[C21H45O6P+Na] 1+	447.285			18:0	1	Glycerophospholipids [GP]	PA	17	PA(O-18:0/0:0)	LMGP10060004	Monoalkylglycerophosphates		0.3693(ppm)	0.16355	-2.6122	0.0057467	2.2406	3713.09	3780.27	5830.02	4839.32	0	0	0	0
Aligned Peaklist 9	CID2472@st_28.985_end_29.1758	1	29.1065	1371.01	5713.58	[C73H142O17P2+NH4] 1+	1371.01	CL(1'-[16:0_16:0], 3'-[16:0_16:0])	CL(64:0)	64:0	6	Glycerophospholipids [GP]	Cardiolipin	3	CL(1'-[16:0/16:0],3'-[16:0/16:0])	LMGP12010007	Diacylglycerophosphoglycerophosphodiradylglycerols		1.1515(ppm)	0.10381	-3.2679	0.11449	0.94122	1694.02	5713.58	1590.42	3258.11	0	0	0	0
Aligned Peaklist 9	CID3855@st_37.2587_end_38.2127	1	38.0225	1399.04	40550.7	[C75H146O17P2+NH4] 1+	1399.04	CL(1'-[16:0_16:0], 3'-[18:0_16:0])	CL(66:0)	66:0	6	Glycerophospholipids [GP]	Cardiolipin	4	CL(1'-[16:0/16:0],3'-[18:0/16:0])	LMGP12010013	Diacylglycerophosphoglycerophosphodiradylglycerols		1.525(ppm)	0.10038	-3.3165	0.11412	0.94266	40550.7	38071.6	13896.5	13273.7	0	0	0	0
Aligned Peaklist 9	CID4013@st_38.6643_end_39.098	1	39.098	1427.06	87314.7	[C77H150O17P2+NH4] 1+	1427.07	CL(1'-[16:0_16:0], 3'-[18:0_18:0])	CL(68:0)	68:0	6	Glycerophospholipids [GP]	Cardiolipin	10	CL(1'-[16:0/16:0],3'-[18:0/18:0])	LMGP12010014	Diacylglycerophosphoglycerophosphodiradylglycerols		7.4752(ppm)	0.011654	-6.423	0.29196	0.53467	87314.7	0	21111.7	1607.63	0	0	0	0
Aligned Peaklist 9	CID3274@st_34.137_end_34.5528	1	34.4145	1423.04	69377.6	[C77H146O17P2+NH4] 1+	1423.04	CL(1'-[16:0_16:0], 3'-[18:0_18:2])	CL(68:2)	68:2	8	Glycerophospholipids [GP]	Cardiolipin	38	CL(1'-[16:0/16:0],3'-[18:0/18:2(9Z,12Z)])	LMGP12010016	Diacylglycerophosphoglycerophosphodiradylglycerols		1.3706(ppm)	0.23123	-2.1126	0.30828	0.51105	69377.6	5798.09	8251.12	18615	17214.2	4557.91	0	0
Aligned Peaklist 9	CID2649@st_30.2338_end_30.4593	1	13.4962	1401.98	1953.14	[C75H144O17P2+Na] 1+	1401.98	CL(1'-[16:0_16:0], 3'-[18:1_16:0])	CL(66:1)	66:1	7	Glycerophospholipids [GP]	Cardiolipin	22	CL(1'-[16:0/16:0],3'-[18:1(9Z)/16:0])	LMGP12010019	Diacylglycerophosphoglycerophosphodiradylglycerols		0.2498(ppm)	0.093996	-3.4113	0.058755	1.231	1144.41	3823.08	2708.48	2064.08	0	0	0	0
Aligned Peaklist 9	CID4005@st_38.6628_end_39.2698	1	39.202	1408.04	3423.91	[C77H148O17P2+H] 1+	1408.03	CL(1'-[16:0_16:0], 3'-[18:1_18:0])	CL(68:1)	68:1	7	Glycerophospholipids [GP]	Cardiolipin	24	CL(1'-[16:0/16:0],3'-[18:1(9Z)/18:0])	LMGP12010020	Diacylglycerophosphoglycerophosphodiradylglycerols		7.5243(ppm)	0.011157	-6.486	0.134	0.87289	309627	157073	139892	15488.6	3423.91	2576.76	0	783.013
Aligned Peaklist 9	CID1528@st_21.7345_end_21.9078	1	12.9932	1395	830.537	[C75H142O17P2+NH4] 1+	1395.01	CL(1'-[16:0_16:0], 3'-[18:2_16:0])	CL(66:2)	66:2	8	Glycerophospholipids [GP]	Cardiolipin	12	CL(1'-[16:0/16:0],3'-[18:2(9Z,12Z)/16:0])	LMGP12010025	Diacylglycerophosphoglycerophosphodiradylglycerols		6.6125(ppm)	0.47432	-1.0761	0.12649	0.89793	961.203	1054.08	951.913	839.065	830.537	696.312	0	0
Aligned Peaklist 9	CID5472@st_46.9382_end_47.163	1	47.0768	1421.01	3054.68	[C77H144O17P2+NH4] 1+	1421.02	CL(1'-[16:0_16:0], 3'-[18:2_18:1])	CL(68:3)	68:3	9	Glycerophospholipids [GP]	Cardiolipin	12	CL(1'-[16:0/16:0],3'-[18:2(9Z,12Z)/18:1(9Z)])	LMGP12010027	Diacylglycerophosphoglycerophosphodiradylglycerols		5.9937(ppm)	0.14982	-2.7387	0.0054884	2.2606	3054.68	2863.11	2221.9	1875.64	0	0	0	0
Aligned Peaklist 9	CID4971@st_43.4512_end_44.2143	1	43.9715	1455.09	32100.3	[C79H154O17P2+NH4] 1+	1455.1	CL(1'-[16:0_16:0], 3'-[20:0_18:0])	CL(70:0)	70:0	6	Glycerophospholipids [GP]	Cardiolipin	32	CL(1'-[16:0/16:0],3'-[20:0/18:0])	LMGP12010032	Diacylglycerophosphoglycerophosphodiradylglycerols		5.3522(ppm)	0.088751	-3.4941	0.27451	0.56144	4867.37	32100.3	0	5933.32	0	0	0	0
Aligned Peaklist 9	CID4256@st_41.0573_end_41.9078	1	41.2142	1453.08	153446	[C79H152O17P2+NH4] 1+	1453.08	CL(1'-[16:0_16:0], 3'-[20:0_18:1])	CL(70:1)	70:1	7	Glycerophospholipids [GP]	Cardiolipin	127	CL(1'-[16:0/16:0],3'-[20:0/18:1(9Z)])	LMGP12010033	Diacylglycerophosphoglycerophosphodiradylglycerols		6.0985(ppm)	0.015148	-6.0447	0.11449	0.94122	153446	124185	5894.53	104042	1981.9	1129.52	1646.04	1113.47
Aligned Peaklist 9	CID4255@st_41.0573_end_41.8207	1	41.1793	1451.07	471370	[C79H150O17P2+NH4] 1+	1451.07	CL(1'-[16:0_16:0], 3'-[20:0_18:2])	CL(70:2)	70:2	8	Glycerophospholipids [GP]	Cardiolipin	148	CL(1'-[16:0/16:0],3'-[20:0/18:2(9Z,12Z)])	LMGP12010034	Diacylglycerophosphoglycerophosphodiradylglycerols		0.1589(ppm)	0.19497	-2.3587	0.21295	0.67172	471370	349934	6181.91	258709	162080	43193.6	2928.54	3571.4
Aligned Peaklist 9	CID5304@st_45.6197_end_45.8972	1	45.724	1483.11	5224.93	[C81H158O17P2+NH4] 1+	1483.13	CL(1'-[16:0_18:0], 3'-[18:0_20:0])	CL(72:0)	72:0	6	Glycerophospholipids [GP]	Cardiolipin	19	CL(1'-[16:0/18:0],3'-[18:0/20:0])	LMGP12010053	Diacylglycerophosphoglycerophosphodiradylglycerols		11.9105(ppm)	0.040728	-4.6178	0.11678	0.93265	5224.93	2122.39	3990.06	608.147	0	0	0	0
Aligned Peaklist 9	CID3751@st_37.3113_end_37.6062	1	37.4842	1432.03	2615.53	[C79H148O17P2+H] 1+	1432.03	CL(1'-[16:0_18:0], 3'-[18:2_18:1])	CL(70:3)	70:3	9	Glycerophospholipids [GP]	Cardiolipin	66	CL(1'-[16:0/18:0],3'-[18:2(9Z,12Z)/18:1(9Z)])	LMGP12010063	Diacylglycerophosphoglycerophosphodiradylglycerols		0.5362(ppm)	0.3039	-1.7183	0.12649	0.89793	2057.46	2615.53	1772.98	722.701	1151.9	737.584	0	0
Aligned Peaklist 9	CID3237@st_34.05_end_34.4147	1	45.7067	1486.07	1235.21	[C81H156O17P2+Na] 1+	1486.07	CL(1'-[16:0_18:0], 3'-[20:0_18:1])	CL(72:1)	72:1	7	Glycerophospholipids [GP]	Cardiolipin	108	CL(1'-[16:0/18:0],3'-[20:0/18:1(9Z)])	LMGP12010069	Diacylglycerophosphoglycerophosphodiradylglycerols		2.6779(ppm)	0.010704	-6.5457	0.19728	0.70492	51592.2	1235.21	16578.2	22910	0	0	0	0
Aligned Peaklist 9	CID5373@st_46.1748_end_46.3655	1	46.2437	1479.1	370329	[C81H154O17P2+NH4] 1+	1479.1	CL(1'-[16:0_18:0], 3'-[20:0_18:2])	CL(72:2)	72:2	8	Glycerophospholipids [GP]	Cardiolipin	140	CL(1'-[16:0/18:0],3'-[20:0/18:2(9Z,12Z)])	LMGP12010070	Diacylglycerophosphoglycerophosphodiradylglycerols		1.8322(ppm)	0.067468	-3.8896	0.11449	0.94122	150011	370329	241220	70141.8	0	0	0	0
Aligned Peaklist 9	CID3993@st_38.8552_end_39.08	1	42.9313	1477.08	1643.26	[C81H152O17P2+NH4] 1+	1477.08	CL(1'-[16:0_18:1], 3'-[20:0_18:2])	CL(72:3)	72:3	9	Glycerophospholipids [GP]	Cardiolipin	132	CL(1'-[16:0/18:1(9Z)],3'-[20:0/18:2(9Z,12Z)])	LMGP12010106	Diacylglycerophosphoglycerophosphodiradylglycerols		3.3548(ppm)	0.1792	-2.4804	0.0019107	2.7188	2205.59	1789.39	1643.26	1627.51	0	0	0	0
Aligned Peaklist 9	CID5041@st_44.353_end_44.6312	1	47.0248	1514.1	2890.16	[C83H160O17P2+Na] 1+	1514.1	CL(1'-[16:0_20:0], 3'-[18:1_20:0])	CL(74:1)	74:1	7	Glycerophospholipids [GP]	Cardiolipin	102	CL(1'-[16:0/20:0],3'-[18:1(9Z)/20:0])	LMGP12010167	Diacylglycerophosphoglycerophosphodiradylglycerols		3.3467(ppm)	0.13579	-2.8805	0.11449	0.94122	5843.9	2460.04	2142.74	2177	0	0	0	0
Aligned Peaklist 9	CID3669@st_36.5995_end_37.2593	1	37.2593	1507.13	67443.7	[C83H158O17P2+NH4] 1+	1507.13	CL(1'-[16:0_20:0], 3'-[18:2_20:0])	CL(74:2)	74:2	8	Glycerophospholipids [GP]	Cardiolipin	72	CL(1'-[16:0/20:0],3'-[18:2(9Z,12Z)/20:0])	LMGP12010173	Diacylglycerophosphoglycerophosphodiradylglycerols		0.746(ppm)	0.018906	-5.725	0.18315	0.7372	67443.7	63236.8	19331.3	699.082	1784.48	785.195	0	0
Aligned Peaklist 9	CID5443@st_46.8162_end_47.0937	1	47.0242	1505.12	19821.5	[C83H156O17P2+NH4] 1+	1505.12	CL(1'-[18:0_18:1], 3'-[20:0_18:2])	CL(74:3)	74:3	9	Glycerophospholipids [GP]	Cardiolipin	28	CL(1'-[18:0/18:1(9Z)],3'-[20:0/18:2(9Z,12Z)])	LMGP12010322	Diacylglycerophosphoglycerophosphodiradylglycerols		1.6217(ppm)	0.031585	-4.9846	0.23691	0.62541	6507.98	19821.5	1421.5	1140.67	0	0	0	0
Aligned Peaklist 9	CID2559@st_29.7655_end_30.1302	1	30.0608	1521.97	2998.57	[C85H144O17P2+Na] 1+	1521.98	CL(1'-[18:1_20:4], 3'-[18:2_20:4])	CL(76:11)	76:11	17	Glycerophospholipids [GP]	Cardiolipin	16	CL(1'-[18:1(9Z)/20:4(5Z,8Z,11Z,14Z)],3'-[18:2(9Z,12Z)/20:4(5Z,8Z,11Z,14Z)])	LMGP12010642	Diacylglycerophosphoglycerophosphodiradylglycerols		3.8794(ppm)	0.73258	-0.44895	0.31826	0.49722	2998.57	2868.08	2561.83	2588.61	2755.59	2996.98	0	1931.92
Aligned Peaklist 9	CID1793@st_23.6082_end_23.8337	1	23.6948	1560.08	1335.71	[C87H158O17P2+Na] 1+	1560.09	CL(1'-[18:2_20:0], 3'-[20:4_20:0])	CL(78:6)	78:6	12	Glycerophospholipids [GP]	Cardiolipin	12	CL(1'-[18:2(9Z,12Z)/20:0],3'-[20:4(5Z,8Z,11Z,14Z)/20:0])	LMGP12010833	Diacylglycerophosphoglycerophosphodiradylglycerols		6.5183(ppm)	0.21866	-2.1933	0.11449	0.94122	1335.71	1201.02	1031.74	0	0	0	0	0
Aligned Peaklist 9	CID318@st_8.9001_end_9.0737	1	8.9693	1521.97	2265.98	[C87H142O17P2+H] 1+	1521.98	CL(1'-[20:4_18:2], 3'-[20:4_20:4])	CL(78:14)	78:14	20	Glycerophospholipids [GP]	Cardiolipin	4	CL(1'-[20:4(5Z,8Z,11Z,14Z)/18:2(9Z,12Z)],3'-[20:4(5Z,8Z,11Z,14Z)/20:4(5Z,8Z,11Z,14Z)])	LMGP12011230	Diacylglycerophosphoglycerophosphodiradylglycerols		4.2584(ppm)	0.21164	-2.2403	0.11449	0.94122	1640.31	2265.98	0	1965.9	0	0	0	0
Aligned Peaklist 9	CID4124@st_39.7553_end_40.0678	1	39.8073	1074.29	1511.77	[C47H55O27+Na] 1+	1074.28				13	Polyketides [PK]	Flavonoids	1		LMPK12010197	Anthocyanidins		4.9407(ppm)	7.1899	2.846	0.011272	1.948	0	229.974	308.147	0	1511.77	1090.52	1086.91	841.247
Aligned Peaklist 9	CID5097@st_44.5947_end_44.9248	1	44.7682	1129.34	1201.39	[C49H59O29+NH4] 1+	1129.35				13	Polyketides [PK]	Flavonoids	3		LMPK12010255	Anthocyanidins		8.4326(ppm)	4.4103	2.1409	0.11449	0.94122	0	0	0	0	1201.39	1151.58	0	1010.62
Aligned Peaklist 9	CID1325@st_20.1563_end_20.3298	1	20.2605	1202.34	917.654	[C55H61O30+H] 1+	1202.33				18	Polyketides [PK]	Flavonoids	1		LMPK12010347	Anthocyanidins		2.6308(ppm)	0.46745	-1.0971	0.2441	0.61243	0	897.264	821.325	917.654	817.983	0	0	0
Aligned Peaklist 9	CID797@st_15.6989_end_16.2542	1	15.9248	449.117	11291.9	[C23H22O8+Na] 1+	449.121				8	Polyketides [PK]	Flavonoids	6	Dalbinol	LMPK12060040	Rotenoid flavonoids		7.9931(ppm)	0.1446	-2.7898	0.020578	1.6866	11291.9	7409.21	6339.74	5524.82	0	0	0	0
Aligned Peaklist 9	CID5143@st_44.9948_end_45.1683	1	45.0988	322.144	1612.64	[C20H16O3+NH4] 1+	322.144				9	Polyketides [PK]	Flavonoids	1		LMPK12110020	Flavones and Flavonols		2.1815(ppm)	0.40322	-1.3104	0.23265	0.6333	1459.97	1612.64	1506.79	0	482.546	486.078	489.567	422.381
Aligned Peaklist 9	CID799@st_15.6989_end_16.2542	1	15.9248	445.12	411181	[C24H22O7+Na] 1+	445.126				9	Polyketides [PK]	Flavonoids	3	Multijugin	LMPK12110164	Flavones and Flavonols		11.8793(ppm)	0.72483	-0.46428	0.23265	0.6333	411181	274408	232851	209825	233810	201338	205308	177345
Aligned Peaklist 9	CID4291@st_41.5248_end_41.7505	1	41.6985	952.267	1070.45	[C42H46O24+NH4] 1+	952.272				13	Polyketides [PK]	Flavonoids	8	Kaempferol 3-(2'''-(E)-caffeylsophoroside)-7-glucoside	LMPK12111816	Flavones and Flavonols		4.8041(ppm)	4.4616	2.1576	0.11449	0.94122	0	0	0	0	0	1070.45	844.268	929.861
Aligned Peaklist 9	CID1071@st_17.7283_end_18.3353	1	17.9715	521.138	2372.16	[C26H26O10+Na] 1+	521.142				9	Polyketides [PK]	Flavonoids	2	Ikarisoside E	LMPK12111838	Flavones and Flavonols		8.0812(ppm)	0.4226	-1.2426	0.2441	0.61243	2372.16	1699.86	1427.79	0	1588.21	0	0	0
Aligned Peaklist 9	CID3708@st_37.276_end_37.4495	1	37.3107	1087.3	1328.3	[C48H56O27+Na] 1+	1087.29				13	Polyketides [PK]	Flavonoids	2	Capilliposide I	LMPK12112275	Flavones and Flavonols		11.4379(ppm)	0.69609	-0.52266	0.52951	0.27612	1271.26	1328.3	0	1089.56	455.818	1086.38	998.035	0
Aligned Peaklist 9	CID5042@st_44.4218_end_44.5777	1	44.5082	1224.84	810.165	[C62H111N11O12+Na] 1+	1224.83				12	Polyketides [PK]	Non-ribosomal peptide/polyketide hybrids	1	Cyclosporin A	LMPK14000003	Others	C05086	6.4617(ppm)	4.2078	2.0731	0.11449	0.94122	0	0	0	0	708.589	724.814	0	810.164
Aligned Peaklist 9	CID610@st_13.7911_end_14.0341	1	13.982	385.344	1043.09	[C25H46O+Na] 1+	385.344			25:2	2	Prenol Lipids [PR]	Isoprenoids	38	C25:2 6,7-Epoxy highly branched isoprenoid	LMPR0105010002	C25 isoprenoids (sesterterpenes)		0.0754(ppm)	0.52467	-0.93053	0.31415	0.50287	0	1006.24	1043.09	1033.4	0	925.056	0	534.606
Aligned Peaklist 9	CID2740@st_30.8408_end_31.1188	1	30.8408	1113.74	2460.65	[C66H107O10P+Na] 1+	1113.75				14	Prenol Lipids [PR]	Polyprenols	1	Dodecaprenyl phosphate-galacturonic acid	LMPR03020004	Bactoprenol monophosphates		11.4673(ppm)	0.16048	-2.6395	0.002039	2.6906	2130.95	1620.96	1867.77	2460.65	0	0	0	0
Aligned Peaklist 9	CID2259@st_27.3892_end_27.6152	1	27.5632	548.505	981.628	[C35H62O3+NH4] 1+	548.504				0	Prenol Lipids [PR]	Hopanoids	2	30-(-2-(O-2-hydroxy-ethane)-3-hydroxy-propane)-hopane	LMPR04000024	Others		1.7322(ppm)	0.69103	-0.53318	0.50235	0.29899	0	944.978	981.628	907.377	842.009	895.922	0	0
Aligned Peaklist 9	CID4168@st_40.1028_end_40.449	1	40.1728	325.287	826.139	[C19H33NO2+NH4] 1+	325.285				3	Sphingolipids [SP]	Sphingoid bases	2	R-Dysidazirine	LMSP01080043	Sphingoid base analogs		6.3495(ppm)	3.7996	1.9258	0.018039	1.7438	0	0	0	495.342	775.896	710.606	826.139	698.693
Aligned Peaklist 9	CID985@st_17.139_end_17.7113	1	17.3992	706.502	8559.77	[C38H73N2O6P+Na] 1+	706.502	PE-Cer(d16:2_20:1)	PE-Cer(36:3)	36:3	5	Sphingolipids [SP]	Phosphosphingolipids	5	PE-Cer(d16:2(4E,6E)/20:1(11Z))	LMSP03020051	Ceramide phosphoethanolamines		0.1354(ppm)	0.12408	-3.0106	0.018039	1.7438	8559.77	0	2394.98	3425.36	0	0	0	0
Aligned Peaklist 9	CID5171@st_45.0647_end_45.4632	1	45.0993	712.513	1060.19	[C37H75N2O7P+Na] 1+	712.513	PE-Cer(d15:1_20:0(OH))	PE-Cer(35:1)	35:1	3	Sphingolipids [SP]	Phosphosphingolipids	8	PE-Cer(d15:1(4E)/20:0(2OH))	LMSP03020074	Ceramide phosphoethanolamines		0.6716(ppm)	0.37701	-1.4073	0.23265	0.6333	0	1039.77	1060.19	703.307	693.212	0	0	0
Aligned Peaklist 9	CID1141@st_18.1272_end_18.8035	1	18.4393	740.545	8951.71	[C39H79N2O7P+Na] 1+	740.544	PE-Cer(d15:1_22:0(OH))	PE-Cer(37:1)	37:1	3	Sphingolipids [SP]	Phosphosphingolipids	10	PE-Cer(d15:1(4E)/22:0(2OH))	LMSP03020075	Ceramide phosphoethanolamines		1.8148(ppm)	0.2198	-2.1857	0.11994	0.92105	0	8951.71	6262.96	6327.63	0	0	0	0
Aligned Peaklist 9	CID648@st_14.2248_end_14.3636	1	17.5722	718.546	1371.5	[C38H73N2O7P+NH4] 1+	718.549	PE-Cer(d16:2_20:1(OH))	PE-Cer(36:3)	36:3	5	Sphingolipids [SP]	Phosphosphingolipids	66	PE-Cer(d16:2(4E,6E)/20:1(11Z)(2OH))	LMSP03020090	Ceramide phosphoethanolamines		4.3544(ppm)	0.12894	-2.9552	0.23265	0.6333	85204.5	48222.2	69440.1	108039	0	0	0	0
Aligned Peaklist 9	CID4564@st_42.6362_end_42.8093	1	42.74	1060.78	1325.13	[C62H109NO10S+H] 1+	1060.78				10	Sphingolipids [SP]	Neutral glycosphingolipids	1	Syriacin	LMSP05000001	Other Neutral glycosphingolipids		1.046(ppm)	0.42935	-1.2198	0.23265	0.6333	1123.84	1325.13	952.069	0	0	648.563	617.645	0
Aligned Peaklist 9	CID1181@st_18.9597_end_19.2202	1	19.0117	686.557	1154.64	[C39H75NO8+H] 1+	686.557	GlcCer(d15:1_18:0)	GlcCer(33:1)	33:1	2	Sphingolipids [SP]	Neutral glycosphingolipids	1	GlcCer(d15:1/18:0)	LMSP0501AA46	Simple Glc series		0.851(ppm)	0.22407	-2.158	0.017111	1.7667	984.537	1104.82	775.134	1154.64	0	562.857	0	0
Aligned Peaklist 9	CID5111@st_44.7003_end_45.0815	1	45.0295	1130.76	1738.23	[C58H109NO18+Na] 1+	1130.75			40:1	2	Sphingolipids [SP]	Neutral glycosphingolipids	3		LMSP0505CZ04	Galbeta1-4GlcNAcbeta1-3Galbeta1-4Glc- (Neolacto series)		8.0231(ppm)	0.52561	-0.92793	0.11449	0.94122	1392.71	1738.23	1692.08	1349.39	1110.53	1041.34	0	910.346
Aligned Peaklist 9	CID3387@st_35.0212_end_35.2987	1	35.212	1158.79	3142.2	[C60H113NO18+Na] 1+	1158.78			42:1	2	Sphingolipids [SP]	Neutral glycosphingolipids	3		LMSP0505CZ05	Galbeta1-4GlcNAcbeta1-3Galbeta1-4Glc- (Neolacto series)		7.5224(ppm)	0.43374	-1.2051	0.020568	1.6868	2259.91	3142.2	2045.98	2360.32	1049.84	820.225	977.87	1406.36
Aligned Peaklist 9	CID3378@st_34.6223_end_35.2287	1	34.9692	1186.82	12944.1	[C62H117NO18+Na] 1+	1186.82			44:1	2	Sphingolipids [SP]	Neutral glycosphingolipids	3		LMSP0505CZ06	Galbeta1-4GlcNAcbeta1-3Galbeta1-4Glc- (Neolacto series)		3.5997(ppm)	0.43452	-1.2025	0.57712	0.23874	0	12944.1	1623.96	0	2451.69	1136.96	1501.44	1437.68
Aligned Peaklist 9	CID3892@st_38.074_end_38.3852	1	38.1433	1184.81	2427.52	[C62H115NO18+Na] 1+	1184.8			44:2	3	Sphingolipids [SP]	Neutral glycosphingolipids	3		LMSP0505CZ08	Galbeta1-4GlcNAcbeta1-3Galbeta1-4Glc- (Neolacto series)		6.2028(ppm)	0.97916	-0.030387	0.97984	0.0088451	0	0	2144.82	2427.52	1159.77	1408.79	1170.41	1192.32
Aligned Peaklist 9	CID1189@st_18.9943_end_19.2202	1	19.0463	419.353	5005.68	[C27H46O3+H] 1+	419.352				1	Sterol Lipids [ST]	Sterols	42	1,25-Dihydroxycholesterol	LMST01010123	Cholesterol and derivatives		1.2807(ppm)	0.24581	-2.0244	0.11994	0.92105	1256.48	2278.17	4269.52	5005.68	970.208	612.121	586.32	980.147
Aligned Peaklist 9	CID452@st_11.8836_end_12.3345	1	12.2652	447.348	1420.42	[C28H46O4+H] 1+	447.347				2	Sterol Lipids [ST]	Sterols	26	(20S,24S)-Thornasterol B	LMST01031075	Ergosterols and C24-methyl derivatives		1.9262(ppm)	0.34586	-1.5317	0.059063	1.2287	1096.83	692.537	1098.76	1420.42	476.944	386.338	0	549.628
Aligned Peaklist 9	CID789@st_15.491_end_15.8555	1	15.7685	517.43	1396.37	[C33H56O4+H] 1+	517.425				3	Sterol Lipids [ST]	Secosteroids	1	1alpha,25-dihydroxy-2beta-(6-hydroxyhexyl)vitamin D3 / 1alpha,25-dihydroxy-2beta-(6-hydroxyhexyl)cholecalciferol	LMST03020534	Vitamin D3 and derivatives		9.5033(ppm)	0.054435	-4.1993	0.065653	1.1827	261.965	1140.1	1396.37	1051.51	0	0	0	0
Aligned Peaklist 9	CID593@st_13.566_end_13.9129	1	13.7391	369.351	1865.51	[C27H44+H] 1+	369.352				3	Sterol Lipids [ST]	Secosteroids	7	3-Deoxyvitamin D3	LMST03020618	Vitamin D3 and derivatives		0.9496(ppm)	0.20963	-2.2541	0.11439	0.94161	1470.31	1865.51	795.437	728.424	0	0	0	636.701
Aligned Peaklist 9	CID3157@st_33.5647_end_33.7203	1	16.306	391.285	1522.83	[C24H38O4+H] 1+	391.284				2	Sterol Lipids [ST]	Bile acids and derivatives	109		LMST04010147	C24 bile acids, alcohols, and derivatives		1.2885(ppm)	0.26373	-1.9229	0.059063	1.2287	3851.84	3960.48	1900.59	2087.9	1066.6	749.212	565.861	730.571
Δsfp EMVS vs. Δsfp CM
File Name:	Scan Name:	MS Level:	Retention Time:	m/z	Intensity	Chemical Composition	Theoretical m/z	Name	Short Name	#Carbon:Double Bond in Fatty Acyl Chain	#Double Bonds	Category	Main Class	No. of Hits	Abbreviation/Common Name	Lipid ID	Sub Class	KEGG ID	Delta Mass	FC	log2(FC)	p.ajusted	-log10(p)	Δsfp CM R1	Δsfp CM R2	Δsfp CM R3	Δsfp CM R4	Δsfp MV R1	Δsfp MV R2	Δsfp MV R3	Δsfp MV R4
Aligned Peaklist 17	CID1379@st_19.9987_end_20.33	1	20.0507	358.366	1014.59	[C22H44O2+NH4] 1+	358.368				1	Fatty Acyls [FA]	Fatty Acids & Conjugates	14	Isobehenic acid	LMFA01020019	Branched fatty acids		4.3098(ppm)	0.51098	-0.96865	0.22747	0.64307	1014.59	844.242	617.342	948.554	217.42	803.801	685.273	0
Aligned Peaklist 17	CID938@st_14.9173_end_15.559	1	15.2469	297.278	4833.57	[C19H36O2+H] 1+	297.279				2	Fatty Acyls [FA]	Fatty Acids & Conjugates	26	LMFA01020138	LMFA01020138	Branched fatty acids		2.2515(ppm)	0.11096	-3.1719	0.22747	0.64307	1243.61	0	2640.35	4833.57	0	0	0	0
Aligned Peaklist 17	CID3058@st_43.5523_end_43.7257	1	43.641	330.327	1951.56	[C20H24D8O2+NH4] 1+	330.324				5	Fatty Acyls [FA]	Fatty Acids & Conjugates	1	Arachidonic Acid (d8)	LMFA01030003	Unsaturated fatty acids	C00219	8.9992(ppm)	0.21473	-2.2194	0.13637	0.86527	1635.24	1420.17	1951.56	0	0	0	0	0
Aligned Peaklist 17	CID1239@st_18.3165_end_18.7342	1	18.6822	325.293	1223.87	[C20H25D5O2+NH4] 1+	325.29				6	Fatty Acyls [FA]	Fatty Acids & Conjugates	1	EPA (d5)	LMFA01030761	Unsaturated fatty acids	C06428	8.843(ppm)	0.45123	-1.1481	0.22747	0.64307	739.16	1019.33	928.199	1008.5	0	1223.87	0	0
Aligned Peaklist 17	CID579@st_10.6865_end_11.1722	1	10.9641	313.273	3557.07	[C19H36O3+H] 1+	313.274				2	Fatty Acyls [FA]	Fatty Acids & Conjugates	4	LMFA01060129	LMFA01060129	Oxo fatty acids		2.3667(ppm)	0.18776	-2.413	0.22747	0.64307	1197.71	3557.07	843.195	779.16	0	748.364	0	0
Aligned Peaklist 17	CID1071@st_16.5489_end_16.861	1	16.6356	419.318	4164.74	[C26H42O4+H] 1+	419.316				6	Fatty Acyls [FA]	Eicosanoids	26	Dichotellate B	LMFA03000013	Other Eicosanoids		6.7596(ppm)	1.3781	0.46265	0.42481	0.37181	0	4083.57	2244.01	2153.49	1834.11	4164.74	2984.57	3209.58
Aligned Peaklist 17	CID1222@st_18.1778_end_18.4907	1	18.247	355.283	1370.94	[C21H38O4+H] 1+	355.284				2	Fatty Acyls [FA]	Eicosanoids	3	PGF2alpha methyl ether	LMFA03010073	Prostaglandins		3.6488(ppm)	0.47955	-1.0602	0.25723	0.58967	1370.94	0	1155.66	859.325	787.688	0	0	641.091
Aligned Peaklist 17	CID729@st_12.6118_end_12.976	1	12.7678	419.237	18183.5	[C22H36O6+Na] 1+	419.24				4	Fatty Acyls [FA]	Eicosanoids	2	PGF2alpha-11-acetate	LMFA03010096	Prostaglandins		8.783(ppm)	5.4397	2.4435	0.00025044	3.6013	0	0	0	0	14498.9	14553.4	18183.5	15860.2
Aligned Peaklist 17	CID1959@st_25.8453_end_25.9842	1	25.9148	419.342	2381.43	[C22H35D4NO5+NH4] 1+	419.342				3	Fatty Acyls [FA]	Eicosanoids	1	PGF2alpha-EA(d4)	LMFA03010207	Prostaglandins		0.5515(ppm)	4.4363	2.1494	0.0046151	2.3358	772.502	0	866.242	0	2315.32	2381.43	2012.12	1931.9
Aligned Peaklist 17	CID443@st_8.6042_end_9.0549	1	8.812	343.295	3078.83	[C20H23D7O3+NH4] 1+	343.297				6	Fatty Acyls [FA]	Eicosanoids	1	5-Oxo-ETE-d7	LMFA03060083	Hydroxy/hydroperoxyeicosatetraenoic acids		6.3966(ppm)	0.11549	-3.1141	0.077431	1.1111	2100.44	1084.1	1245.97	3078.83	0	0	0	0
Aligned Peaklist 17	CID963@st_15.3513_end_15.5248	1	15.4215	371.318	1130.35	[C22H42O4+H] 1+	371.316				2	Fatty Acyls [FA]	Fatty esters	2	Dioctyl hexanedioate	LMFA07010840	Wax monoesters		7.4691(ppm)	0.97286	-0.039693	0.90163	0.044973	410.156	1130.35	1071.32	964.277	900.242	874.571	771.455	932.788
Aligned Peaklist 17	CID1440@st_20.9178_end_21.2137	1	20.9698	391.283	1030.21	[C22H40O4+Na] 1+	391.282				3	Fatty Acyls [FA]	Fatty esters	56	Octadecyl fumarate	LMFA07010979	Wax monoesters		2.2949(ppm)	0.20417	-2.2921	0.13637	0.86527	1030.21	0	724.952	940.381	0	0	0	0
Aligned Peaklist 17	CID566@st_10.356_end_10.7026	1	10.5465	371.323	2968.14	[C21H39NO3+NH4] 1+	371.327				3	Fatty Acyls [FA]	Fatty amides	2	N-oleoyl alanine	LMFA08020124	N-acyl amines		9.9566(ppm)	0.42215	-1.2442	0.17214	0.76411	2968.14	2310.39	1877.26	712.667	1042.55	712.199	764.424	802.494
Aligned Peaklist 17	CID921@st_15.0398_end_15.3521	1	15.0746	420.323	1710.26	[C24H41N3O3+H] 1+	420.322				5	Fatty Acyls [FA]	Fatty amides	3	N-oleoyl histidine	LMFA08020133	N-acyl amines		2.4297(ppm)	2.0212	1.0152	0.13637	0.86527	807.68	0	689.022	456	1182.59	1181.9	934.39	832.303
Aligned Peaklist 17	CID389@st_8.2929_end_8.7092	1	8.4317	388.255	5705.64	[C20H37NO4S+H] 1+	388.252				5	Fatty Acyls [FA]	Fatty amides	1	N-linoleoyl taurine	LMFA08020138	N-acyl amines		9.9346(ppm)	5.877	2.5551	0.00025044	3.6013	0	0	0	0	4385.75	5490.42	5705.64	5038.09
Aligned Peaklist 17	CID410@st_8.0848_end_8.6387	1	8.3103	345.342	1480.74	[C20H37D2NO2+NH4] 1+	345.344				2	Fatty Acyls [FA]	Fatty amides	1	Oleoyl-EA(d2)	LMFA08040048	N-acyl ethanolamines (endocannabinoids)		6.7282(ppm)	0.70279	-0.50883	0.43888	0.35765	1019.97	897.983	876.693	1083.06	0	893.801	1480.74	0
Aligned Peaklist 17	CID3513@st_53.8228_end_53.9962	1	12.0915	345.34	1175.01	[C21H44O3+H] 1+	345.336			18:0	0	Glycerolipids [GL]	MAG	2	1-Octadecylglycerol	LMGL01020033	Monoalkylglycerols		10.1997(ppm)	0.13169	-2.9248	0.13637	0.86527	1387.15	3337.85	1162.57	1175.01	0	0	0	0
Aligned Peaklist 17	CID1212@st_17.6747_end_18.456	1	18.1447	569.513	15304.2	[C35H68O5+H] 1+	569.514	DG(16:0_16:0_0:0)	DG(32:0)	32:0	2	Glycerolipids [GL]	DAG	6	DG(16:0/16:0/0:0)	LMGL02010009	Diacylglycerols		0.9197(ppm)	0.09061	-3.4642	0.22747	0.64307	4505.08	15304.2	2596.55	0	0	0	0	0
Aligned Peaklist 17	CID1061@st_16.1137_end_16.8265	1	16.4795	541.482	22766	[C33H64O5+H] 1+	541.483	DG(12:0_18:0_0:0)	DG(30:0)	30:0	2	Glycerolipids [GL]	DAG	12	DG(12:0/18:0/0:0)[iso2]	LMGL02010335	Diacylglycerols		1.7765(ppm)	0.018038	-5.7928	0.23436	0.63012	5441.45	22766	2578.38	710.173	0	0	0	0
Aligned Peaklist 17	CID1754@st_23.8847_end_24.2478	1	24.0743	796.736	5354.17	[C49H94O6+NH4] 1+	796.739	TG(12:0_12:0_22:0)	TG(46:0)	46:0	3	Glycerolipids [GL]	TAG	15	TG(12:0/12:0/22:0)[iso3]	LMGL03012652	Triacylglycerols		3.068(ppm)	0.107	-3.2243	0.22747	0.64307	5354.17	1083.13	1443.9	0	0	0	0	0
Aligned Peaklist 17	CID1077@st_16.6341_end_17.0693	1	16.8092	718.544	5443	[C39H76NO8P+H] 1+	718.538	PC(17:0_14:1)	PC(31:1)	31:1	4	Glycerophospholipids [GP]	PC	48	PC(17:0/14:1(9Z))	LMGP01010008	Diacylglycerophosphocholines		8.8554(ppm)	0.35804	-1.4818	0.13965	0.85497	1297.14	1415.48	515.809	1183.32	771.74	0	0	601.533
Aligned Peaklist 17	CID907@st_14.9359_end_15.1425	1	15.0385	716.521	1037.8	[C39H74NO8P+H] 1+	716.522	PC(14:0_17:2)	PC(31:2)	31:2	5	Glycerophospholipids [GP]	PC	37	PC(14:0/17:2(9Z,12Z))	LMGP01011368	Diacylglycerophosphocholines		1.5196(ppm)	0.44078	-1.1819	0.22747	0.64307	918.156	839.766	796.58	601.991	1030.12	0	0	0
Aligned Peaklist 17	CID411@st_8.3449_end_8.6571	1	8.5011	533.341	1731.45	[C26H46NO7P+NH4] 1+	533.335	PC(18:4_0:0)	PC(18:4)	18:4	6	Glycerophospholipids [GP]	PC	2	PC(18:4(6Z,9Z,12Z,15Z)/0:0)	LMGP01050129	Monoacylglycerophosphocholines		10.8314(ppm)	7.6214	2.9301	0.13965	0.85497	393.039	0	0	0	1655.86	0	1731.45	1326.89
Aligned Peaklist 17	CID1074@st_16.3739_end_17.12	1	16.5994	695.484	23013	[C36H71O10P+H] 1+	695.486	PG(15:0_15:0)	PG(30:0)	30:0	3	Glycerophospholipids [GP]	PG	7	PG(15:0/15:0)	LMGP04010024	Diacylglycerophosphoglycerols		2.9593(ppm)	0.17206	-2.539	0.13965	0.85497	23013	0	18256.9	11963.7	0	0	0	0
Aligned Peaklist 17	CID1449@st_21.126_end_21.421	1	21.1433	802.557	1435.5	[C43H77O10P+NH4] 1+	802.559	PG(15:0_22:4)	PG(37:4)	37:4	7	Glycerophospholipids [GP]	PG	28	PG(15:0/22:4(7Z,10Z,13Z,16Z))	LMGP04010159	Diacylglycerophosphoglycerols		2.7302(ppm)	0.20001	-2.3218	0.13965	0.85497	838.485	0	912.069	1435.5	0	0	0	0
Aligned Peaklist 17	CID1236@st_18.0753_end_18.8367	1	18.3702	723.516	81631.2	[C38H75O10P+H] 1+	723.517	PG(20:0_12:0)	PG(32:0)	32:0	3	Glycerophospholipids [GP]	PG	9	PG(20:0/12:0)	LMGP04010867	Diacylglycerophosphoglycerols		1.1424(ppm)	0.0050726	-7.623	0.27378	0.5626	650.71	81631.2	988.693	19352.1	0	0	0	0
Aligned Peaklist 17	CID381@st_8.3103_end_8.6051	1	8.4143	578.341	2269.3	[C28H49O9P+NH4] 1+	578.345	PG(22:4_0:0)	PG(22:4)	22:4	6	Glycerophospholipids [GP]	PG	2	PG(22:4(7Z,10Z,13Z,16Z)/0:0)	LMGP04050017	Monoacylglycerophosphoglycerols		7.8061(ppm)	5.3984	2.4325	3.7603e-05	4.4248	0	0	0	0	2006.92	2038.68	1902.83	2269.3
Aligned Peaklist 17	CID1068@st_16.1137_end_16.9118	1	16.4795	882.614	1.16934e+06	[C45H85O13P+NH4] 1+	882.607	PI(14:1_22:0)	PI(36:1)	36:1	4	Glycerophospholipids [GP]	PI	18	PI(14:1(9Z)/22:0)	LMGP06010102	Diacylglycerophosphoinositols		7.9121(ppm)	0.062424	-4.0018	0.22747	0.64307	263876	1.16934e+06	192739	137611	0	0	0	0
Aligned Peaklist 17	CID937@st_15.1606_end_15.3348	1	15.2654	886.538	2381.23	[C46H77O13P+NH4] 1+	886.544	PI(17:1_20:5)	PI(37:6)	37:6	9	Glycerophospholipids [GP]	PI	6	PI(17:1(9Z)/20:5(5Z,8Z,11Z,14Z,17Z))	LMGP06010239	Diacylglycerophosphoinositols		6.6053(ppm)	0.15152	-2.7224	0.22747	0.64307	0	2381.23	800.199	883.368	0	0	0	0
Aligned Peaklist 17	CID1210@st_17.6243_end_18.214	1	18.162	936.65	28785.9	[C49H91O13P+NH4] 1+	936.654	PI(18:1_22:1)	PI(40:2)	40:2	5	Glycerophospholipids [GP]	PI	18	PI(18:1(9Z)/22:1(11Z))	LMGP06010305	Diacylglycerophosphoinositols		3.8328(ppm)	0.079046	-3.6612	0.26675	0.5739	5019.71	28785.9	3789.54	0	0	0	0	0
Aligned Peaklist 17	CID929@st_14.9518_end_15.4894	1	15.196	958.629	7224.53	[C51H89O13P+NH4] 1+	958.638	PI(20:3_22:2)	PI(42:5)	42:5	8	Glycerophospholipids [GP]	PI	8	PI(20:3(8Z,11Z,14Z)/22:2(13Z,16Z))	LMGP06010585	Diacylglycerophosphoinositols		9.1624(ppm)	0.063374	-3.98	0.22265	0.65237	3914.23	7224.53	1094.07	1052.43	0	0	0	0
Aligned Peaklist 17	CID1410@st_20.5198_end_20.7288	1	21.388	995.645	3245.75	[C53H97O13P+Na] 1+	995.656	PI(22:2_22:1)	PI(44:3)	44:3	6	Glycerophospholipids [GP]	PI	4	PI(22:2(13Z,16Z)/22:1(11Z))	LMGP06010752	Diacylglycerophosphoinositols		10.9265(ppm)	0.030253	-5.0468	0.22747	0.64307	466.597	8115.31	2006.27	1750.31	0	0	0	0
Aligned Peaklist 17	CID1133@st_16.981_end_17.6937	1	17.2947	866.619	8696.81	[C45H85O12P+NH4] 1+	866.612			36:2	4	Glycerophospholipids [GP]	PI	5	PI(O-18:0/18:2(9Z,12Z))	LMGP06020029	1-alkyl,2-acylglycerophosphoinositols		7.9652(ppm)	0.080118	-3.6417	0.22747	0.64307	2893.8	8696.81	1319.32	0	0	0	0	0
Aligned Peaklist 17	CID931@st_14.8997_end_15.5082	1	15.196	912.588	8738.22	[C49H83O12P+NH4] 1+	912.596			40:6	9	Glycerophospholipids [GP]	PI	1	PI(P-18:0/22:6(4Z,7Z,10Z,13Z,16Z,19Z))	LMGP06030090	1-(1Z-alkenyl),2-acylglycerophosphoinositols		9.062(ppm)	0.063782	-3.9707	0.22747	0.64307	3322.38	8738.22	1543.99	1178.63	0	0	0	0
Aligned Peaklist 17	CID556@st_10.1488_end_10.5989	1	10.4077	604.383	3543.32	[C27H55O11P+NH4] 1+	604.382			18:0	1	Glycerophospholipids [GP]	PI	1	PI(O-18:0/0:0)	LMGP06060002	Monoalkylglycerophosphoinositols		1.0036(ppm)	0.059317	-4.0754	0.13637	0.86527	3543.32	1118.25	1855.74	1041.46	0	0	280.225	0
Aligned Peaklist 17	CID1077@st_16.6341_end_17.0693	1	16.8092	718.544	5443	[C39H73O8P+NH4] 1+	718.538	PA(14:0_22:2)	PA(36:2)	36:2	5	Glycerophospholipids [GP]	PA	48	PA(14:0/22:2(13Z,16Z))	LMGP10010105	Diacylglycerophosphates		8.8583(ppm)	0.32471	-1.6228	0.10826	0.96552	1437.77	875.178	935.506	948.113	851.662	0	0	0
Aligned Peaklist 17	CID400@st_8.345_end_8.6571	1	8.4664	362.224	3670.09	[C39H67O7P+Na] 2+	362.22			36:5	8	Glycerophospholipids [GP]	PA	1	PA(P-16:0/20:5(5Z,8Z,11Z,14Z,17Z))	LMGP10030022	1-(1Z-alkenyl),2-acylglycerophosphates		9.0704(ppm)	4.5474	2.185	0.13637	0.86527	0	0	0	0	0	2936.68	2709.98	3670.09
Aligned Peaklist 17	CID1271@st_18.873_end_19.2545	1	19.0118	1371	4386.51	[C73H142O17P2+NH4] 1+	1371.01	CL(1'-[16:0_16:0], 3'-[16:0_16:0])	CL(64:0)	64:0	6	Glycerophospholipids [GP]	Cardiolipin	3	CL(1'-[16:0/16:0],3'-[16:0/16:0])	LMGP12010007	Diacylglycerophosphoglycerophosphodiradylglycerols		2.5435(ppm)	0.10393	-3.2663	0.13965	0.85497	0	4386.51	3011.92	3617.62	724.987	0	0	0
Aligned Peaklist 17	CID2766@st_38.368_end_39.0602	1	38.8537	1427.06	150935	[C77H150O17P2+NH4] 1+	1427.07	CL(1'-[16:0_16:0], 3'-[18:0_18:0])	CL(68:0)	68:0	6	Glycerophospholipids [GP]	Cardiolipin	10	CL(1'-[16:0/16:0],3'-[18:0/18:0])	LMGP12010014	Diacylglycerophosphoglycerophosphodiradylglycerols		6.1921(ppm)	0.0079193	-6.9804	0.36905	0.43292	1573.34	6114.75	150935	0	0	0	0	0
Aligned Peaklist 17	CID2463@st_30.4248_end_30.5462	1	30.4768	1423.03	3308.79	[C77H146O17P2+NH4] 1+	1423.04	CL(1'-[16:0_16:0], 3'-[18:0_18:2])	CL(68:2)	68:2	8	Glycerophospholipids [GP]	Cardiolipin	19	CL(1'-[16:0/16:0],3'-[18:0/18:2(9Z,12Z)])	LMGP12010016	Diacylglycerophosphoglycerophosphodiradylglycerols		3.9012(ppm)	0.19211	-2.38	0.13965	0.85497	0	3308.79	2281.21	1885.8	0	0	0	0
Aligned Peaklist 17	CID2787@st_39.511_end_39.5987	1	39.5467	1425.05	1.08327e+06	[C77H148O17P2+NH4] 1+	1425.05	CL(1'-[16:0_16:0], 3'-[18:1_18:0])	CL(68:1)	68:1	7	Glycerophospholipids [GP]	Cardiolipin	12	CL(1'-[16:0/16:0],3'-[18:1(9Z)/18:0])	LMGP12010020	Diacylglycerophosphoglycerophosphodiradylglycerols		0.3155(ppm)	0.0013057	-9.5809	0.22747	0.64307	2857.31	314449	350041	1.08327e+06	0	0	0	0
Aligned Peaklist 17	CID3232@st_48.2733_end_48.4968	1	48.3082	1399.96	24734.5	[C75H142O17P2+Na] 1+	1399.96	CL(1'-[16:0_16:0], 3'-[18:2_16:0])	CL(66:2)	66:2	8	Glycerophospholipids [GP]	Cardiolipin	4	CL(1'-[16:0/16:0],3'-[18:2(9Z,12Z)/16:0])	LMGP12010025	Diacylglycerophosphoglycerophosphodiradylglycerols		0.1014(ppm)	0.0292	-5.0979	0.29544	0.52954	0	24734.5	1098.15	4033.74	0	0	0	0
Aligned Peaklist 17	CID3211@st_47.5763_end_47.9612	1	47.9232	1421.02	24011.9	[C77H144O17P2+NH4] 1+	1421.02	CL(1'-[16:0_16:0], 3'-[18:2_18:1])	CL(68:3)	68:3	9	Glycerophospholipids [GP]	Cardiolipin	12	CL(1'-[16:0/16:0],3'-[18:2(9Z,12Z)/18:1(9Z)])	LMGP12010027	Diacylglycerophosphoglycerophosphodiradylglycerols		4.1038(ppm)	0.035454	-4.8179	0.22747	0.64307	24011.9	19188.3	2495.67	2119.05	0	0	0	0
Aligned Peaklist 17	CID3041@st_43.1553_end_43.434	1	47.006	1438.08	5820.94	[C79H154O17P2+H] 1+	1438.07	CL(1'-[16:0_16:0], 3'-[20:0_18:0])	CL(70:0)	70:0	6	Glycerophospholipids [GP]	Cardiolipin	32	CL(1'-[16:0/16:0],3'-[20:0/18:0])	LMGP12010032	Diacylglycerophosphoglycerophosphodiradylglycerols		4.2165(ppm)	0.12787	-2.9673	0.1842	0.73471	0	7829.24	22757.2	16831.3	0	0	0	0
Aligned Peaklist 17	CID2938@st_42.2892_end_42.4268	1	43.641	1458.03	2139.36	[C79H152O17P2+Na] 1+	1458.04	CL(1'-[16:0_16:0], 3'-[20:0_18:1])	CL(70:1)	70:1	7	Glycerophospholipids [GP]	Cardiolipin	103	CL(1'-[16:0/16:0],3'-[20:0/18:1(9Z)])	LMGP12010033	Diacylglycerophosphoglycerophosphodiradylglycerols		4.1183(ppm)	0.011283	-6.4697	0.22747	0.64307	2275.15	50846	107735	0	0	0	0	0
Aligned Peaklist 17	CID2807@st_39.5127_end_40.3292	1	40.0678	1451.07	745986	[C79H150O17P2+NH4] 1+	1451.07	CL(1'-[16:0_16:0], 3'-[20:0_18:2])	CL(70:2)	70:2	8	Glycerophospholipids [GP]	Cardiolipin	36	CL(1'-[16:0/16:0],3'-[20:0/18:2(9Z,12Z)])	LMGP12010034	Diacylglycerophosphoglycerophosphodiradylglycerols		0.0514(ppm)	0.00066842	-10.547	0.13739	0.86203	1501.69	600841	745986	448963	0	0	0	0
Aligned Peaklist 17	CID2551@st_32.1575_end_32.3677	1	32.2982	1483.12	35988.9	[C81H158O17P2+NH4] 1+	1483.13	CL(1'-[16:0_18:0], 3'-[18:0_20:0])	CL(72:0)	72:0	6	Glycerophospholipids [GP]	Cardiolipin	19	CL(1'-[16:0/18:0],3'-[18:0/20:0])	LMGP12010053	Diacylglycerophosphoglycerophosphodiradylglycerols		6.6018(ppm)	0.13959	-2.8407	0.22747	0.64307	0	35988.9	11413.3	15726.5	0	0	0	0
Aligned Peaklist 17	CID1679@st_23.0687_end_23.2428	1	46.7623	1481.1	2215.01	[C81H156O17P2+NH4] 1+	1481.12	CL(1'-[16:0_18:0], 3'-[20:0_18:1])	CL(72:1)	72:1	7	Glycerophospholipids [GP]	Cardiolipin	136	CL(1'-[16:0/18:0],3'-[20:0/18:1(9Z)])	LMGP12010069	Diacylglycerophosphoglycerophosphodiradylglycerols		8.4482(ppm)	0.1015	-3.3004	0.22747	0.64307	0	1762.9	3595.94	8183.05	0	0	0	0
Aligned Peaklist 17	CID3077@st_44.0238_end_44.1972	1	44.1278	1479.1	33061.9	[C81H154O17P2+NH4] 1+	1479.1	CL(1'-[16:0_18:0], 3'-[20:0_18:2])	CL(72:2)	72:2	8	Glycerophospholipids [GP]	Cardiolipin	140	CL(1'-[16:0/18:0],3'-[20:0/18:2(9Z,12Z)])	LMGP12010070	Diacylglycerophosphoglycerophosphodiradylglycerols		0.3136(ppm)	0.13368	-2.9032	0.1716	0.76548	0	33061.9	29951.1	13170	0	0	0	0
Aligned Peaklist 17	CID966@st_15.3868_end_15.5248	1	15.4554	1507.12	1348.18	[C83H158O17P2+NH4] 1+	1507.13	CL(1'-[16:0_20:0], 3'-[18:2_20:0])	CL(74:2)	74:2	8	Glycerophospholipids [GP]	Cardiolipin	36	CL(1'-[16:0/20:0],3'-[18:2(9Z,12Z)/20:0])	LMGP12010173	Diacylglycerophosphoglycerophosphodiradylglycerols		10.2224(ppm)	0.17041	-2.5529	0.13965	0.85497	0	757.013	1348.18	1297.21	0	0	0	0
Aligned Peaklist 17	CID2549@st_31.9153_end_32.1073	1	31.9847	1505.11	2873.65	[C83H156O17P2+NH4] 1+	1505.12	CL(1'-[18:0_18:1], 3'-[20:0_18:2])	CL(74:3)	74:3	9	Glycerophospholipids [GP]	Cardiolipin	28	CL(1'-[18:0/18:1(9Z)],3'-[20:0/18:2(9Z,12Z)])	LMGP12010322	Diacylglycerophosphoglycerophosphodiradylglycerols		3.0012(ppm)	0.20105	-2.3144	0.13965	0.85497	0	1703.86	2873.65	1861.64	0	0	0	0
Aligned Peaklist 17	CID3349@st_50.5943_end_50.8198	1	50.6463	1521.97	4145.26	[C85H144O17P2+Na] 1+	1521.98	CL(1'-[18:1_20:4], 3'-[18:2_20:4])	CL(76:11)	76:11	17	Glycerophospholipids [GP]	Cardiolipin	16	CL(1'-[18:1(9Z)/20:4(5Z,8Z,11Z,14Z)],3'-[18:2(9Z,12Z)/20:4(5Z,8Z,11Z,14Z)])	LMGP12010642	Diacylglycerophosphoglycerophosphodiradylglycerols		5.0825(ppm)	0.82084	-0.28482	0.22747	0.64307	4145.26	3585.19	3108.73	2786.76	3104.55	2742.09	2796.36	2541.78
Aligned Peaklist 17	CID1642@st_22.531_end_23.0173	1	22.8787	1560.07	1940.93	[C87H158O17P2+Na] 1+	1560.09	CL(1'-[18:2_20:0], 3'-[20:4_20:0])	CL(78:6)	78:6	12	Glycerophospholipids [GP]	Cardiolipin	12	CL(1'-[18:2(9Z,12Z)/20:0],3'-[20:4(5Z,8Z,11Z,14Z)/20:0])	LMGP12010833	Diacylglycerophosphoglycerophosphodiradylglycerols		8.1615(ppm)	0.19832	-2.3341	0.13665	0.86438	0	1910.39	1940.93	1359	0	0	0	0
Aligned Peaklist 17	CID3349@st_50.5943_end_50.8198	1	50.6463	1521.97	4145.26	[C87H142O17P2+H] 1+	1521.98	CL(1'-[20:4_18:2], 3'-[20:4_20:4])	CL(78:14)	78:14	20	Glycerophospholipids [GP]	Cardiolipin	16	CL(1'-[20:4(5Z,8Z,11Z,14Z)/18:2(9Z,12Z)],3'-[20:4(5Z,8Z,11Z,14Z)/20:4(5Z,8Z,11Z,14Z)])	LMGP12011230	Diacylglycerophosphoglycerophosphodiradylglycerols		6.6646(ppm)	4.7554	2.2496	0.13637	0.86527	0	0	0	0	0	2372.94	1870.97	2499.63
Aligned Peaklist 17	CID1130@st_17.137_end_17.4145	1	17.189	1194.71	2479.88	[C56H105O23P+NH4] 1+	1194.71	PIM2(19:0_16:0)	PIM2(35:0)	35:0	3	Glycerophospholipids [GP]	Glycerophosphoinositolglycans	2	PIM2(19:0/16:0)	LMGP15010081	Diacylglycerophosphoinositolglycans		5.0836(ppm)	0.20109	-2.3141	0.13965	0.85497	2479.88	0	1446.15	1538.01	0	0	0	0
Aligned Peaklist 17	CID914@st_14.8824_end_15.2993	1	14.9344	1202.33	2391.32	[C55H61O30+H] 1+	1202.33				18	Polyketides [PK]	Flavonoids	1	LMPK12010347	LMPK12010347	Anthocyanidins		1.7349(ppm)	0.10196	-3.2939	0.038188	1.4181	2391.32	1837.03	1405.98	822.996	0	0	0	0
Aligned Peaklist 17	CID1249@st_18.37_end_19.0638	1	18.7168	519.141	12046.6	[C24H21O12+NH4] 1+	519.137				10	Polyketides [PK]	Flavonoids	1	LMPK12010438	LMPK12010438	Anthocyanidins		7.2136(ppm)	5.9639	2.5763	0.0046151	2.3358	0	0	0	0	7680.1	12046.6	9072.35	7636.71
Aligned Peaklist 17	CID1002@st_15.5761_end_16.2008	1	15.8377	449.116	8476.65	[C23H22O8+Na] 1+	449.121				8	Polyketides [PK]	Flavonoids	6	Dalbinol	LMPK12060040	Rotenoid flavonoids		9.8277(ppm)	0.079658	-3.65	0.053719	1.2699	2464.76	8476.65	8322.53	5489.48	0	0	0	0
Aligned Peaklist 17	CID884@st_14.5891_end_15.0747	1	14.7972	357.069	18400.9	[C20H14O5+Na] 1+	357.073				9	Polyketides [PK]	Flavonoids	1	Sophoracoumestan A	LMPK12090013	Coumestan flavonoids		10.8763(ppm)	6.4348	2.6859	0.010759	1.9682	0	0	0	0	10404.8	18400.9	14154.4	10602
Aligned Peaklist 17	CID1221@st_18.0752_end_18.5253	1	18.2643	322.143	1555.13	[C20H16O3+NH4] 1+	322.144				9	Polyketides [PK]	Flavonoids	2	LMPK12110020	LMPK12110020	Flavones and Flavonols		3.6919(ppm)	0.72568	-0.4626	0.54954	0.26	1555.13	735.723	1331.28	694.364	0	1372.42	1482.22	0
Aligned Peaklist 17	CID1065@st_16.2367_end_16.809	1	16.4969	429.09	61447.6	[C23H18O7+Na] 1+	429.094				11	Polyketides [PK]	Flavonoids	2	Hoslundin	LMPK12110155	Flavones and Flavonols		9.3614(ppm)	6.3189	2.6597	0.0046151	2.3358	0	0	0	0	37250.3	61447.6	48815.2	40791.3
Aligned Peaklist 17	CID1063@st_16.254_end_16.7743	1	16.4969	445.122	642096	[C24H22O7+Na] 1+	445.126				9	Polyketides [PK]	Flavonoids	3	Multijugin	LMPK12110164	Flavones and Flavonols		8.7941(ppm)	6.4532	2.69	0.0070294	2.1531	0	0	0	0	369911	642096	493181	404499
Aligned Peaklist 17	CID1248@st_18.422_end_19.0638	1	18.6995	521.139	3749.44	[C26H26O10+Na] 1+	521.142				9	Polyketides [PK]	Flavonoids	2	Ikarisoside E	LMPK12111838	Flavones and Flavonols		4.7433(ppm)	5.7486	2.5232	0.0016682	2.7777	0	0	0	0	2600.69	3749.44	2885.37	2724.86
Aligned Peaklist 17	CID2905@st_41.9237_end_42.1318	1	42.0625	369.351	1226.61	[C25H46+Na] 1+	369.349			25:3	3	Prenol Lipids [PR]	Isoprenoids	7	C25:3 Highly branched isoprenoid A	LMPR0105010007	C25 isoprenoids (sesterterpenes)		5.3219(ppm)	0.18248	-2.4542	0.00054066	3.2671	949.809	746.104	717.853	733.351	0	0	0	0
Aligned Peaklist 17	CID3088@st_44.3675_end_45.0645	1	44.4747	1341.96	174115	[C82H132O14+H] 1+	1341.97				13	Prenol Lipids [PR]	Isoprenoids	1	Thermobiszeaxanthin-15-15/ Zeaxanthin diglucoside diester	LMPR01070112	C40 isoprenoids (tetraterpenes)		4.0869(ppm)	0.034048	-4.8763	0.22747	0.64307	104803	174115	13070.7	15120.9	0	0	0	0
Aligned Peaklist 17	CID396@st_8.3448_end_8.7091	1	8.4489	296.185	2637.26	[C16H22O4+NH4] 1+	296.186				4	Prenol Lipids [PR]	Quinones & hydroquinones	2	alhpa-tocopheronolactone	LMPR02020063	Vitamin E		2.2461(ppm)	5.5503	2.4726	0.00025905	3.5866	0	0	0	0	2118.54	2637.26	2049.44	2294.83
Aligned Peaklist 17	CID1022@st_15.9924_end_16.2178	1	12.3508	546.486	1044.83	[C35H63NO3+H] 1+	546.488				0	Prenol Lipids [PR]	Hopanoids	4	35-aminobacteriohopane-32,33,34-triol	LMPR04000005	Others		4.5296(ppm)	0.15895	-2.6534	0.1583	0.80051	1742.3	0	3873.64	2804.64	0	0	0	0
Aligned Peaklist 17	CID3192@st_47.455_end_48.1313	1	47.4582	1372	82740.9	[C75H144O17S+Na] 1+	1372				4	Saccharolipids [SL]	Acyltrehaloses	1	AC2SGL(18:0/36:0(2Me[S],4Me[S],6Me[S],8Me[S],10Me[S],12Me[R],14Me[R],16Me[R],18Me[R],19OH))	LMSL03001295	Others		0.6633(ppm)	0.013842	-6.1748	0.22747	0.64307	48211.3	82740.9	2826.66	2355.53	0	0	0	0
Aligned Peaklist 17	CID1022@st_15.9924_end_16.2178	1	16.0459	546.486	1044.83	[C33H65NO3+Na] 1+	546.486	Cer(d16:1_17:0)	Cer(33:1)	33:1	2	Sphingolipids [SP]	Ceramides	3	Cer(d16:1/17:0)	LMSP02010015	N-acylsphingosines (ceramides)		0.1234(ppm)	0.11229	-3.1547	0.01465	1.8342	865.074	1044.83	446.831	826.606	0	0	0	0
Aligned Peaklist 17	CID2513@st_31.0297_end_31.3597	1	31.325	419.35	873.628	[C27H46O3+H] 1+	419.352				1	Sterol Lipids [ST]	Sterols	42	1,25-Dihydroxycholesterol	LMST01010123	Cholesterol and derivatives		4.6867(ppm)	0.23353	-2.0983	0.13637	0.86527	714.909	0	713.74	873.628	0	0	0	0
Aligned Peaklist 17	CID1362@st_19.6343_end_20.0682	1	8.4663	447.345	748.329	[C28H46O4+H] 1+	447.347				2	Sterol Lipids [ST]	Sterols	50	(20S,24S)-Thornasterol B	LMST01031075	Ergosterols and C24-methyl derivatives		4.5546(ppm)	3.7862	1.9208	0.22747	0.64307	1843.92	711.325	736.286	585.931	1722.13	6990.11	5525.79	442.892
Aligned Peaklist 17	CID921@st_15.0398_end_15.3521	1	15.0746	420.323	1710.26	[C27H43NO+Na] 1+	420.324				1	Sterol Lipids [ST]	Sterols	3	Solanidine	LMST01150007	Solanidines and alkaloid derivatives		1.4121(ppm)	6.1908	2.6301	0.13965	0.85497	0	0	0	0	1710.26	1569.21	873.913	0
Aligned Peaklist 17	CID2587@st_33.0783_end_33.2867	1	12.3505	420.344	805.082	[C26H42O3+NH4] 1+	420.347				3	Sterol Lipids [ST]	Secosteroids	19	1alpha-hydroxy-22-oxavitamin D3 / 1alpha-hydroxy-22-oxacholecalciferol	LMST03020044	Vitamin D3 and derivatives		8.469(ppm)	0.12002	-3.0586	0.22747	0.64307	1195.55	0	4344.43	9655.54	740.346	0	805.082	0
Aligned Peaklist 17	CID408@st_8.3102_end_8.7091	1	8.4663	489.316	2449.54	[C28H44F2O3+Na] 1+	489.315				3	Sterol Lipids [ST]	Secosteroids	23	24,24-difluoro-1alpha,25-dihydroxy-24a-homovitamin D3 / 24,24-difluoro-1alpha,25-dihydroxy-24a-homocholecalciferol	LMST03020316	Vitamin D3 and derivatives		1.1719(ppm)	4.0551	2.0197	0.007525	2.1235	1231.42	768.398	0	0	2135.67	2449.54	2411.56	2358.99
Aligned Peaklist 17	CID2905@st_41.9237_end_42.1318	1	42.0625	369.351	1226.61	[C27H44+H] 1+	369.352				3	Sterol Lipids [ST]	Secosteroids	7	3-Deoxyvitamin D3	LMST03020618	Vitamin D3 and derivatives		1.1975(ppm)	0.10202	-3.2931	0.018701	1.7281	497.61	1156.21	1226.61	1021.68	0	0	0	0
Aligned Peaklist 17	CID1071@st_16.5489_end_16.861	1	16.6356	419.318	4164.74	[C27H31D6FO2+H] 1+	419.323				4	Sterol Lipids [ST]	Secosteroids	27	1-Fluoro-25-hydroxy-16-ene-23-yne-26,27-hexadeuterovitamin-D3	LMST03020637	Vitamin D3 and derivatives		10.1946(ppm)	5.162	2.3679	6.0364e-08	7.2192	0	0	0	0	2053.29	2020.63	1945.4	2014.46
Aligned Peaklist 17	CID1052@st_16.0285_end_16.392	1	16.2194	413.266	2736.29	[C24H38O4+Na] 1+	413.266				2	Sterol Lipids [ST]	Bile acids and derivatives	109	LMST04010147	LMST04010147	C24 bile acids, alcohols, and derivatives		1.2372(ppm)	0.3514	-1.5088	0.13965	0.85497	1578.64	2736.29	1889.01	673.385	655.152	659.247	668.883	433.42
Aligned Peaklist 17	CID407@st_8.3276_end_8.6918	1	8.501	445.29	2552.83	[C25H42O5+Na] 1+	445.292				1	Sterol Lipids [ST]	Bile acids and derivatives	15	Homocholic acid	LMST04070030	C25 bile acids, alcohols, and derivatives		6.4257(ppm)	5.3644	2.4234	3.6271e-06	5.4404	0	0	0	0	2277.67	2552.83	2491.6	2452.57
