# Supplementary material for: The Impacts of Sortase A and the 4′-Phosphopantetheinyl Transferase Homolog Sfp on Streptococcus mutans Extracellular Membrane Vesicle Biogenesis
Source: Front Microbiol. 2020 Oct 26;11:570219. doi: 10.3389/fmicb.2020.570219 (PMC7649765; doi:10.3389/fmicb.2020.570219)
Supplement: Supplementary file 3 [file Table_3.xlsx]

## Sheet: Sheet1
Supplemental Table 3. Lipids overrepresented in EMVs compared to their corresponding CMs.
Unique and overrepresented lipids in WT vesicles
Category	Main Class	Sub Class	Name	Lipid ID	P-value	Fold Change
Glycerophospholipids [GP]	Cardiolipin	Diacylglycerophosphoglycerophosphodiradylglycerols	CL(70:2)	LMGP12010034	0.065137	42.109
Polyketides [PK]	Flavonoids	Flavones and Flavonols	3'-O-Methylderhamnosylmaysin	LMPK12110755	0.076937	7.3113
Polyketides [PK]	Flavonoids	Anthocyanidins	LMPK12010438	LMPK12010438	0.053936	7.1929
Polyketides [PK]	Flavonoids	Flavones and Flavonols	Demethyltorosaflavone D	LMPK12110725	0.053936	7.154
Polyketides [PK]	Flavonoids	Flavones and Flavonols	Luteolin 7-2''-glucosyllactate	LMPK12110694	0.06134	7.122
Glycerolipids [GL]	TAG	Triacylglycerols	TG(48:0)	LMGL03012669	0.00068001	6.3799
Polyketides [PK]	Flavonoids	Anthocyanidins	LMPK12010347	LMPK12010347	0.00068001	5.9874
Glycerophospholipids [GP]	Glycerophosphoinositolglycans	Diacylglycerophosphoinositolglycans	PIM1181_140	LMGP15010020	0.0005439	5.9218
Glycerophospholipids [GP]	Cardiolipin	Diacylglycerophosphoglycerophosphodiradylglycerols	CL(68:2)	LMGP12010016	0.09942	5.8481
Glycerophospholipids [GP]	Cardiolipin	Diacylglycerophosphoglycerophosphodiradylglycerols	CL(74:5)	LMGP12010113	0.081094	5.8264
Fatty Acyls [FA]	Fatty esters	Fatty acyl CoAs	Acrylyl-CoA	LMFA07050283	0.078794	5.1882
Fatty Acyls [FA]	Fatty Acids & Conjugates	Unsaturated fatty acids	Arachidonic Acid d8	LMFA01030003	0.078709	4.4986
Unique and overrepresented lipids in ΔsrtA vesicles
Glycerophospholipids [GP]	PI	Diacylglycerophosphoinositols	PI(41:5)	LMGP06010641	0.016901	9.091
Polyketides [PK]	Flavonoids	Anthocyanidins	LMPK12010197	LMPK12010197	0.011272	7.1899
Fatty Acyls [FA]	Fatty esters	Fatty acyl CoAs	7Z,10Z,13Z,16Z,19Z-3-oxodocosapentaenoyl-CoA	LMFA07050130	0.002013	6.6906
Glycerolipids [GL]	TAG	Triacylglycerols	TG(50:1)	LMGL03010006	0.002013	5.7604
Fatty Acyls [FA]	Fatty Acids & Conjugates	Unsaturated fatty acids	Mediomycin B	LMFA01031016	0.002039	5.7158
Sphingolipids [SP]	Sphingoid bases	Sphingoid base analogs	R-Dysidazirine	LMSP01080043	0.018039	3.7996
Unique and overrepresented lipids in Δsfp vesicles
Polyketides [PK]	Flavonoids	Flavones and Flavonols	Multijugin	LMPK12110164	0.0070294	6.4532
Polyketides [PK]	Flavonoids	Coumestan flavonoids	Sophoracoumestan A	LMPK12090013	0.010759	6.4348
Polyketides [PK]	Flavonoids	Flavones and Flavonols	Hoslundin	LMPK12110155	0.0046151	6.3189
Polyketides [PK]	Flavonoids	Anthocyanidins	LMPK12010438	LMPK12010438	0.0046151	5.9639
Fatty Acyls [FA]	Fatty amides	N-acyl amines	N-linoleoyl taurine	LMFA08020138	0.00025044	5.877
Polyketides [PK]	Flavonoids	Flavones and Flavonols	Ikarisoside E	LMPK12111838	0.0016682	5.7486
Prenol Lipids [PR]	Quinones & hydroquinones	Vitamin E	alhpa-tocopheronolactone	LMPR02020063	0.00025905	5.5503
Fatty Acyls [FA]	Eicosanoids	Prostaglandins	PGF2alpha-11-acetate	LMFA03010096	0.00025044	5.4397
Glycerophospholipids [GP]	PG	Monoacylglycerophosphoglycerols	PG(22:4)	LMGP04050017	3.7603e-05	5.3984
Sterol Lipids [ST]	Bile acids and derivatives	C25 bile acids, alcohols, and derivatives	Homocholic acid	LMST04070030	3.6271e-06	5.3644
Sterol Lipids [ST]	Secosteroids	Vitamin D3 and derivatives	1-Fluoro-25-hydroxy-16-ene-23-yne-26,27-hexadeuterovitamin-D3	LMST03020637	6.0364e-08	5.162
Fatty Acyls [FA]	Eicosanoids	Prostaglandins	PGF2alpha-EA(d4)	LMFA03010207	0.0046151	4.4363
Sterol Lipids [ST]	Secosteroids	Vitamin D3 and derivatives	24,24-difluoro-1alpha,25-dihydroxy-24a-homovitamin D3 / 24,24-difluoro-1alpha,25-dihydroxy-24a-homocholecalciferol	LMST03020316	0.007525	4.0551
